# Supplementary material for: Differential Protein Content between Fresh and Freeze-Dried Plasma Rich in Growth Factors Eye Drops
Source: Biomolecules. 2022 Sep 1;12(9):1215. doi: 10.3390/biom12091215 (PMC9496081; doi:10.3390/biom12091215)
Supplement: Supplementary file 1 [file biomolecules-12-01215-s001.zip › Supplementary File S1.xlsx]

## Sheet: PRGF sample
					LFQ			Counts
Accession	Description	Peptides	Razor + unique peptides	Unique peptides	P1A	P2A	P3A	P1A	P2A	P3A	P1A	P2A	P3A	SUM
P04114	APOB_HUMAN Apolipoprotein B-100 OS=Homo sapiens OX=9606 GN=APOB PE=1 SV=2	232	232	226	14740000	20160000	27345000	198	259	208	1	1	1	3
P01024	CO3_HUMAN Complement C3 OS=Homo sapiens OX=9606 GN=C3 PE=1 SV=2	144	144	135	86255000	105210000	93628000	392	502	312	1	1	1	3
P0C0L4	CO4A_HUMAN Complement C4-A OS=Homo sapiens OX=9606 GN=C4A PE=1 SV=2	93	93	5	28668000	40703000	32700000	149	191	133	1	1	1	3
P0C0L5	CO4B_HUMAN Complement C4-B OS=Homo sapiens OX=9606 GN=C4B PE=1 SV=2	92	4	4	6433100	13670000	11136000	7	8	5	1	1	1	3
P01031	CO5_HUMAN Complement C5 OS=Homo sapiens OX=9606 GN=C5 PE=1 SV=4	67	67	67	6713500	10345000	8483100	75	96	68	1	1	1	3
P00450	CERU_HUMAN Ceruloplasmin OS=Homo sapiens OX=9606 GN=CP PE=1 SV=1	61	61	53	62746000	56816000	36525000	124	123	78	1	1	1	3
P01023	A2MG_HUMAN Alpha-2-macroglobulin OS=Homo sapiens OX=9606 GN=A2M PE=1 SV=3	53	53	45	5457900	3353700	6973000	62	54	61	1	1	1	3
P00747	PLMN_HUMAN Plasminogen OS=Homo sapiens OX=9606 GN=PLG PE=1 SV=2	51	51	49	29000000	20534000	24194000	78	72	71	1	1	1	3
P04275	VWF_HUMAN von Willebrand factor OS=Homo sapiens OX=9606 GN=VWF PE=1 SV=4	51	51	51	594600	788500	494330	33	37	24	1	1	1	3
P02751	FINC_HUMAN Fibronectin OS=Homo sapiens OX=9606 GN=FN1 PE=1 SV=5	49	49	49	1056000	1920800	2339100	18	39	36	1	1	1	3
P02787	TRFE_HUMAN Serotransferrin OS=Homo sapiens OX=9606 GN=TF PE=1 SV=3	49	49	49	7161800	7674800	4310300	54	60	39	1	1	1	3
P08603	CFAH_HUMAN Complement factor H OS=Homo sapiens OX=9606 GN=CFH PE=1 SV=4	47	47	43	2413500	2561900	1808100	44	56	36	1	1	1	3
P06727	APOA4_HUMAN Apolipoprotein A-IV OS=Homo sapiens OX=9606 GN=APOA4 PE=1 SV=3	43	43	43	8517800	4365400	6764100	46	37	28	1	1	1	3
P00751	CFAB_HUMAN Complement factor B OS=Homo sapiens OX=9606 GN=CFB PE=1 SV=2	42	42	42	52286000	39253000	35957000	71	60	41	1	1	1	3
P02774	VTDB_HUMAN Vitamin D-binding protein OS=Homo sapiens OX=9606 GN=GC PE=1 SV=2	41	41	41	46543000	40758000	42706000	69	62	50	1	1	1	3
Q14624	ITIH4_HUMAN Inter-alpha-trypsin inhibitor heavy chain H4 OS=Homo sapiens OX=9606 GN=ITIH4 PE=1 SV=4	41	41	41	29872000	31030000	12405000	69	79	40	1	1	1	3
P10643	CO7_HUMAN Complement component C7 OS=Homo sapiens OX=9606 GN=C7 PE=1 SV=2	36	36	36	4517300	4271000	4906900	36	43	36	1	1	1	3
P01009	A1AT_HUMAN Alpha-1-antitrypsin OS=Homo sapiens OX=9606 GN=SERPINA1 PE=1 SV=3	35	35	35	42133000	53088000	37137000	111	142	84	1	1	1	3
P00734	THRB_HUMAN Prothrombin OS=Homo sapiens OX=9606 GN=F2 PE=1 SV=2	34	34	34	22689000	25932000	25536000	64	73	58	1	1	1	3
P06396	GELS_HUMAN Gelsolin OS=Homo sapiens OX=9606 GN=GSN PE=1 SV=1	34	34	16	23304000	20018000	16172000	49	53	44	1	1	1	3
P01042	KNG1_HUMAN Kininogen-1 OS=Homo sapiens OX=9606 GN=KNG1 PE=1 SV=2	33	33	33	28081000	21661000	24291000	56	46	42	1	1	1	3
P02647	APOA1_HUMAN Apolipoprotein A-I OS=Homo sapiens OX=9606 GN=APOA1 PE=1 SV=1	33	33	33	28335000	19562000	30349000	43	42	42	1	1	1	3
P03952	KLKB1_HUMAN Plasma kallikrein OS=Homo sapiens OX=9606 GN=KLKB1 PE=1 SV=1	33	33	33	8600800	8244500	6483900	42	40	32	1	1	1	3
P12259	FA5_HUMAN Coagulation factor V OS=Homo sapiens OX=9606 GN=F5 PE=1 SV=4	33	33	28	1659800	1288300	982270	25	28	19	1	1	1	3
P13671	CO6_HUMAN Complement component C6 OS=Homo sapiens OX=9606 GN=C6 PE=1 SV=3	33	33	33	7046000	5952300	5381900	35	36	21	1	1	1	3
P43652	AFAM_HUMAN Afamin OS=Homo sapiens OX=9606 GN=AFM PE=1 SV=1	33	33	33	17516000	23050000	17792000	34	31	17	1	1	1	3
O75882	ATRN_HUMAN Attractin OS=Homo sapiens OX=9606 GN=ATRN PE=1 SV=2	32	32	32	5730300	4327000	4502600	36	34	29	1	1	1	3
P08519	APOA_HUMAN Apolipoprotein(a) OS=Homo sapiens OX=9606 GN=LPA PE=1 SV=1	32	30	30	2157200	2559500	10253000	6	11	31	1	1	1	3
P02790	HEMO_HUMAN Hemopexin OS=Homo sapiens OX=9606 GN=HPX PE=1 SV=2	29	29	29	56982000	50195000	58335000	52	58	43	1	1	1	3
P19827	ITIH1_HUMAN Inter-alpha-trypsin inhibitor heavy chain H1 OS=Homo sapiens OX=9606 GN=ITIH1 PE=1 SV=3	29	29	29	29629000	39255000	22863000	61	74	50	1	1	1	3
P04003	C4BPA_HUMAN C4b-binding protein alpha chain OS=Homo sapiens OX=9606 GN=C4BPA PE=1 SV=2	28	28	28	13395000	9037500	11760000	28	32	29	1	1	1	3
P19823	ITIH2_HUMAN Inter-alpha-trypsin inhibitor heavy chain H2 OS=Homo sapiens OX=9606 GN=ITIH2 PE=1 SV=2	28	28	22	38012000	42128000	31172000	67	84	43	1	1	1	3
P06681	CO2_HUMAN Complement C2 OS=Homo sapiens OX=9606 GN=C2 PE=1 SV=2	27	27	27	5083500	5246800	3875700	44	41	33	1	1	1	3
P00736	C1R_HUMAN Complement C1r subcomponent OS=Homo sapiens OX=9606 GN=C1R PE=1 SV=2	26	26	26	5169900	4020300	3941300	34	33	25	1	1	1	3
P02748	CO9_HUMAN Complement component C9 OS=Homo sapiens OX=9606 GN=C9 PE=1 SV=2	26	26	26	6639800	10116000	6512000	20	29	21	1	1	1	3
P07358	CO8B_HUMAN Complement component C8 beta chain OS=Homo sapiens OX=9606 GN=C8B PE=1 SV=3	26	26	26	4822500	5576000	4272000	33	35	23	1	1	1	3
P09871	C1S_HUMAN Complement C1s subcomponent OS=Homo sapiens OX=9606 GN=C1S PE=1 SV=1	26	26	26	8460200	5245400	4577300	37	41	25	1	1	1	3
Q06033	ITIH3_HUMAN Inter-alpha-trypsin inhibitor heavy chain H3 OS=Homo sapiens OX=9606 GN=ITIH3 PE=1 SV=2	25	25	18	2256700	2055600	2433400	28	24	14	1	1	1	3
P01008	ANT3_HUMAN Antithrombin-III OS=Homo sapiens OX=9606 GN=SERPINC1 PE=1 SV=1	24	24	24	22384000	19898000	20651000	55	49	39	1	1	1	3
P05156	CFAI_HUMAN Complement factor I OS=Homo sapiens OX=9606 GN=CFI PE=1 SV=2	24	24	24	8149000	8521400	10620000	24	28	26	1	1	1	3
P07225	PROS_HUMAN Vitamin K-dependent protein S OS=Homo sapiens OX=9606 GN=PROS1 PE=1 SV=1	24	24	24	3172800	2203100	2088100	27	25	23	1	1	1	3
P00738	HPT_HUMAN Haptoglobin OS=Homo sapiens OX=9606 GN=HP PE=1 SV=1	23	23	10	2843200	4421100	3604300	18	22	18	1	1	1	3
P01011	AACT_HUMAN Alpha-1-antichymotrypsin OS=Homo sapiens OX=9606 GN=SERPINA3 PE=1 SV=2	23	23	23	29714000	44029000	47615000	64	75	64	1	1	1	3
P02749	APOH_HUMAN Beta-2-glycoprotein 1 OS=Homo sapiens OX=9606 GN=APOH PE=1 SV=3	22	22	22	22296000	24808000	22935000	35	36	27	1	1	1	3
P25311	ZA2G_HUMAN Zinc-alpha-2-glycoprotein OS=Homo sapiens OX=9606 GN=AZGP1 PE=1 SV=2	22	22	22	7142100	5982400	7000000	30	25	23	1	1	1	3
P02649	APOE_HUMAN Apolipoprotein E OS=Homo sapiens OX=9606 GN=APOE PE=1 SV=1	21	21	21	10927000	12262000	18234000	27	24	23	1	1	1	3
P07357	CO8A_HUMAN Complement component C8 alpha chain OS=Homo sapiens OX=9606 GN=C8A PE=1 SV=2	21	21	21	7358700	6067500	7204800	18	21	17	1	1	1	3
Q96KN2	CNDP1_HUMAN Beta-Ala-His dipeptidase OS=Homo sapiens OX=9606 GN=CNDP1 PE=1 SV=4	21	21	21	2052700	1294200	2444200	24	19	15	1	1	1	3
P08697	A2AP_HUMAN Alpha-2-antiplasmin OS=Homo sapiens OX=9606 GN=SERPINF2 PE=1 SV=3	20	20	20	10783000	12459000	6841700	24	28	17	1	1	1	3
P10909	CLUS_HUMAN Clusterin OS=Homo sapiens OX=9606 GN=CLU PE=1 SV=1	20	20	20	10983000	9610000	15027000	23	22	21	1	1	1	3
P26927	HGFL_HUMAN Hepatocyte growth factor-like protein OS=Homo sapiens OX=9606 GN=MST1 PE=1 SV=2	20	20	20	1753400	914290	1222500	15	13	13	1	1	1	3
P02760	AMBP_HUMAN Protein AMBP OS=Homo sapiens OX=9606 GN=AMBP PE=1 SV=1	19	19	19	31663000	63263000	66651000	32	32	28	1	1	1	3
P04004	VTNC_HUMAN Vitronectin OS=Homo sapiens OX=9606 GN=VTN PE=1 SV=1	19	19	19	43929000	51595000	53727000	24	23	25	1	1	1	3
P04217	A1BG_HUMAN Alpha-1B-glycoprotein OS=Homo sapiens OX=9606 GN=A1BG PE=1 SV=4	19	19	19	27254000	28129000	27794000	31	27	15	1	1	1	3
P05155	IC1_HUMAN Plasma protease C1 inhibitor OS=Homo sapiens OX=9606 GN=SERPING1 PE=1 SV=2	19	19	19	14958000	16239000	18516000	29	29	20	1	1	1	3
Q15582	BGH3_HUMAN Transforming growth factor-beta-induced protein ig-h3 OS=Homo sapiens OX=9606 GN=TGFBI PE=1 SV=1	19	19	19	470210	302180	322180	13	11	6	1	1	1	3
P04196	HRG_HUMAN Histidine-rich glycoprotein OS=Homo sapiens OX=9606 GN=HRG PE=1 SV=1	18	18	18	21371000	20478000	14252000	20	21	18	1	1	1	3
P35858	ALS_HUMAN Insulin-like growth factor-binding protein complex acid labile subunit OS=Homo sapiens OX=9606 GN=IGFALS PE=1 SV=1	18	18	18	3126800	4454300	4619000	15	20	17	1	1	1	3
Q14520	HABP2_HUMAN Hyaluronan-binding protein 2 OS=Homo sapiens OX=9606 GN=HABP2 PE=1 SV=1	18	18	18	3936000	2890800	2789400	17	16	8	1	1	1	3
P00739	HPTR_HUMAN Haptoglobin-related protein OS=Homo sapiens OX=9606 GN=HPR PE=2 SV=2	17	4	4	346950	187490	629520	4	3	5	1	1	1	3
P36955	PEDF_HUMAN Pigment epithelium-derived factor OS=Homo sapiens OX=9606 GN=SERPINF1 PE=1 SV=4	17	17	17	10753000	8540700	9354000	27	24	18	1	1	1	3
P48740	MASP1_HUMAN Mannan-binding lectin serine protease 1 OS=Homo sapiens OX=9606 GN=MASP1 PE=1 SV=3	17	17	17	1262400	701950	873160	20	17	16	1	1	1	3
P49747	COMP_HUMAN Cartilage oligomeric matrix protein OS=Homo sapiens OX=9606 GN=COMP PE=1 SV=2	17	17	16	584810	347130	68959	11	14	3	1	1	1	3
P01019	ANGT_HUMAN Angiotensinogen OS=Homo sapiens OX=9606 GN=AGT PE=1 SV=1	16	16	16	7812000	14311000	22742000	16	21	20	1	1	1	3
P02765	FETUA_HUMAN Alpha-2-HS-glycoprotein OS=Homo sapiens OX=9606 GN=AHSG PE=1 SV=2	16	16	13	32772000	21994000	16418000	40	30	22	1	1	1	3
P03951	FA11_HUMAN Coagulation factor XI OS=Homo sapiens OX=9606 GN=F11 PE=1 SV=1	16	16	16	632290	517070	730340	11	13	13	1	1	1	3
P60709	ACTB_HUMAN Actin, cytoplasmic 1 OS=Homo sapiens OX=9606 GN=ACTB PE=1 SV=1	16	16	1	2145800	1054000	1646200	22	16	18	1	1	1	3
P63261	ACTG_HUMAN Actin, cytoplasmic 2 OS=Homo sapiens OX=9606 GN=ACTG1 PE=1 SV=1	16	1	1	390460	162080	224720	2	2	2	1	1	1	3
P80108	PHLD_HUMAN Phosphatidylinositol-glycan-specific phospholipase D OS=Homo sapiens OX=9606 GN=GPLD1 PE=1 SV=3	16	16	16	2642100	1631100	2044300	11	10	11	1	1	1	3
Q04756	HGFA_HUMAN Hepatocyte growth factor activator OS=Homo sapiens OX=9606 GN=HGFAC PE=1 SV=1	16	16	16	1192600	1334200	1360000	13	12	10	1	1	1	3
Q9Y490	TLN1_HUMAN Talin-1 OS=Homo sapiens OX=9606 GN=TLN1 PE=1 SV=3	16	16	16	258610	20428	60448	13	2	4	1	1	1	3
O00391	QSOX1_HUMAN Sulfhydryl oxidase 1 OS=Homo sapiens OX=9606 GN=QSOX1 PE=1 SV=3	15	15	15	1008300	713430	733600	11	15	4	1	1	1	3
O00533	NCHL1_HUMAN Neural cell adhesion molecule L1-like protein OS=Homo sapiens OX=9606 GN=CHL1 PE=1 SV=4	15	15	15	247100	144390	96983	10	8	2	1	1	1	3
P00742	FA10_HUMAN Coagulation factor X OS=Homo sapiens OX=9606 GN=F10 PE=1 SV=2	15	15	15	1852200	2403700	3485600	16	18	14	1	1	1	3
P05546	HEP2_HUMAN Heparin cofactor 2 OS=Homo sapiens OX=9606 GN=SERPIND1 PE=1 SV=3	15	15	15	5681400	9737300	13403000	13	22	14	1	1	1	3
P13796	PLSL_HUMAN Plastin-2 OS=Homo sapiens OX=9606 GN=LCP1 PE=1 SV=6	15	15	12	384280	320110	249640	11	13	10	1	1	1	3
Q08380	LG3BP_HUMAN Galectin-3-binding protein OS=Homo sapiens OX=9606 GN=LGALS3BP PE=1 SV=1	15	15	15	2785700	2589600	2696900	18	17	11	1	1	1	3
Q16610	ECM1_HUMAN Extracellular matrix protein 1 OS=Homo sapiens OX=9606 GN=ECM1 PE=1 SV=2	15	15	15	362060	687200	433950	5	15	9	1	1	1	3
P15144	AMPN_HUMAN Aminopeptidase N OS=Homo sapiens OX=9606 GN=ANPEP PE=1 SV=4	14	14	14	315720	218850	541110	7	8	10	1	1	1	3
P05154	IPSP_HUMAN Plasma serine protease inhibitor OS=Homo sapiens OX=9606 GN=SERPINA5 PE=1 SV=3	13	13	13	1122700	553870	0	9	9	1	1	1	1	3
P05543	THBG_HUMAN Thyroxine-binding globulin OS=Homo sapiens OX=9606 GN=SERPINA7 PE=1 SV=2	13	13	13	2837700	5273900	3545500	16	21	15	1	1	1	3
P06276	CHLE_HUMAN Cholinesterase OS=Homo sapiens OX=9606 GN=BCHE PE=1 SV=1	13	13	13	2747000	1936000	2566400	12	15	12	1	1	1	3
P13591	NCAM1_HUMAN Neural cell adhesion molecule 1 OS=Homo sapiens OX=9606 GN=NCAM1 PE=1 SV=3	13	13	13	442060	283360	233500	7	5	4	1	1	1	3
P27169	PON1_HUMAN Serum paraoxonase/arylesterase 1 OS=Homo sapiens OX=9606 GN=PON1 PE=1 SV=3	13	13	13	14889000	20152000	19976000	18	16	9	1	1	1	3
Q13201	MMRN1_HUMAN Multimerin-1 OS=Homo sapiens OX=9606 GN=MMRN1 PE=1 SV=3	13	13	13	353930	113760	222470	10	3	3	1	1	1	3
Q96PD5	PGRP2_HUMAN N-acetylmuramoyl-L-alanine amidase OS=Homo sapiens OX=9606 GN=PGLYRP2 PE=1 SV=1	13	13	13	10402000	10852000	7983700	15	20	11	1	1	1	3
O14791	APOL1_HUMAN Apolipoprotein L1 OS=Homo sapiens OX=9606 GN=APOL1 PE=1 SV=5	12	12	12	1874500	1508000	1300700	10	12	9	1	1	1	3
P00740	FA9_HUMAN Coagulation factor IX OS=Homo sapiens OX=9606 GN=F9 PE=1 SV=2	12	12	12	1442700	1590700	2075800	8	12	9	1	1	1	3
P01871	IGHM_HUMAN Immunoglobulin heavy constant mu OS=Homo sapiens OX=9606 GN=IGHM PE=1 SV=4	12	12	12	802110	1390700	4157000	12	18	16	1	1	1	3
P05090	APOD_HUMAN Apolipoprotein D OS=Homo sapiens OX=9606 GN=APOD PE=1 SV=1	12	12	12	13809000	8284400	11624000	18	16	9	1	1	1	3
P05452	TETN_HUMAN Tetranectin OS=Homo sapiens OX=9606 GN=CLEC3B PE=1 SV=3	12	12	12	1596300	1236500	2009600	10	10	7	1	1	1	3
P09486	SPRC_HUMAN SPARC OS=Homo sapiens OX=9606 GN=SPARC PE=1 SV=1	12	12	12	908080	401140	337590	6	5	4	1	1	1	3
P11021	BIP_HUMAN Endoplasmic reticulum chaperone BiP OS=Homo sapiens OX=9606 GN=HSPA5 PE=1 SV=2	12	12	12	183660	144080	165600	7	6	6	1	1	1	3
P29622	KAIN_HUMAN Kallistatin OS=Homo sapiens OX=9606 GN=SERPINA4 PE=1 SV=3	12	12	12	2963800	3878600	4557600	16	20	15	1	1	1	3
P51884	LUM_HUMAN Lumican OS=Homo sapiens OX=9606 GN=LUM PE=1 SV=2	12	12	12	7688500	5331800	4462000	16	15	11	1	1	1	3
Q76LX8	ATS13_HUMAN A disintegrin and metalloproteinase with thrombospondin motifs 13 OS=Homo sapiens OX=9606 GN=ADAMTS13 PE=1 SV=1	12	12	12	200680	123210	143120	4	4	2	1	1	1	3
Q92954	PRG4_HUMAN Proteoglycan 4 OS=Homo sapiens OX=9606 GN=PRG4 PE=1 SV=3	12	12	12	688470	864950	1464400	4	8	6	1	1	1	3
P00748	FA12_HUMAN Coagulation factor XII OS=Homo sapiens OX=9606 GN=F12 PE=1 SV=3	11	11	11	3705600	3474300	4292200	9	10	8	1	1	1	3
P02753	RET4_HUMAN Retinol-binding protein 4 OS=Homo sapiens OX=9606 GN=RBP4 PE=1 SV=3	11	11	11	5664100	4949500	8491300	12	13	10	1	1	1	3
P07360	CO8G_HUMAN Complement component C8 gamma chain OS=Homo sapiens OX=9606 GN=C8G PE=1 SV=3	11	11	11	6176800	7492300	6491200	14	18	14	1	1	1	3
P21333	FLNA_HUMAN Filamin-A OS=Homo sapiens OX=9606 GN=FLNA PE=1 SV=4	11	11	11	158650	42928	81287	8	3	5	1	1	1	3
P22105	TENX_HUMAN Tenascin-X OS=Homo sapiens OX=9606 GN=TNXB PE=1 SV=5	11	11	11	230900	114700	131370	3	5	4	1	1	1	3
P43251	BTD_HUMAN Biotinidase OS=Homo sapiens OX=9606 GN=BTD PE=1 SV=2	11	11	11	2249900	2288100	1836200	13	15	13	1	1	1	3
Q9UHG3	PCYOX_HUMAN Prenylcysteine oxidase 1 OS=Homo sapiens OX=9606 GN=PCYOX1 PE=1 SV=3	11	11	11	410690	340190	642010	9	8	9	1	1	1	3
Q9UK55	ZPI_HUMAN Protein Z-dependent protease inhibitor OS=Homo sapiens OX=9606 GN=SERPINA10 PE=1 SV=1	11	11	11	929070	995820	944860	11	12	9	1	1	1	3
O75636	FCN3_HUMAN Ficolin-3 OS=Homo sapiens OX=9606 GN=FCN3 PE=1 SV=2	10	10	10	1822900	1077400	1352200	10	8	7	1	1	1	3
P01860	IGHG3_HUMAN Immunoglobulin heavy constant gamma 3 OS=Homo sapiens OX=9606 GN=IGHG3 PE=1 SV=2	10	10	4	2611400	2620300	1711200	6	8	6	1	1	1	3
P15169	CBPN_HUMAN Carboxypeptidase N catalytic chain OS=Homo sapiens OX=9606 GN=CPN1 PE=1 SV=1	10	10	10	2415100	2261200	1262900	12	12	7	1	1	1	3
P22792	CPN2_HUMAN Carboxypeptidase N subunit 2 OS=Homo sapiens OX=9606 GN=CPN2 PE=1 SV=3	10	10	10	7054700	6083600	4079600	15	13	7	1	1	1	3
P23142	FBLN1_HUMAN Fibulin-1 OS=Homo sapiens OX=9606 GN=FBLN1 PE=1 SV=4	10	10	10	194070	322130	240600	5	8	7	1	1	1	3
O00187	MASP2_HUMAN Mannan-binding lectin serine protease 2 OS=Homo sapiens OX=9606 GN=MASP2 PE=1 SV=4	9	9	9	319780	189350	399280	8	5	2	1	1	1	3
P01857	IGHG1_HUMAN Immunoglobulin heavy constant gamma 1 OS=Homo sapiens OX=9606 GN=IGHG1 PE=1 SV=1	9	5	5	1584700	3525900	1627200	7	8	4	1	1	1	3
P02763	A1AG1_HUMAN Alpha-1-acid glycoprotein 1 OS=Homo sapiens OX=9606 GN=ORM1 PE=1 SV=1	9	9	7	1772100	3363800	9104300	6	13	11	1	1	1	3
P02766	TTHY_HUMAN Transthyretin OS=Homo sapiens OX=9606 GN=TTR PE=1 SV=1	9	9	9	8820000	16017000	16445000	5	10	6	1	1	1	3
P09172	DOPO_HUMAN Dopamine beta-hydroxylase OS=Homo sapiens OX=9606 GN=DBH PE=1 SV=3	9	9	9	1075600	541210	820440	6	4	5	1	1	1	3
P19652	A1AG2_HUMAN Alpha-1-acid glycoprotein 2 OS=Homo sapiens OX=9606 GN=ORM2 PE=1 SV=2	9	7	7	2991600	4198500	6235300	3	7	7	1	1	1	3
P63267	ACTH_HUMAN Actin, gamma-enteric smooth muscle OS=Homo sapiens OX=9606 GN=ACTG2 PE=1 SV=1;sp	9	1	1	318510	199750	0	3	2	1	1	1	1	3
P63104	1433Z_HUMAN 14-3-3 protein zeta/delta OS=Homo sapiens OX=9606 GN=YWHAZ PE=1 SV=1	9	9	8	117340	59978	124730	4	4	4	1	1	1	3
Q12805	FBLN3_HUMAN EGF-containing fibulin-like extracellular matrix protein 1 OS=Homo sapiens OX=9606 GN=EFEMP1 PE=1 SV=2	9	9	9	690040	579840	689840	6	9	6	1	1	1	3
Q9BXR6	FHR5_HUMAN Complement factor H-related protein 5 OS=Homo sapiens OX=9606 GN=CFHR5 PE=1 SV=1	9	9	8	289170	249250	472590	4	5	6	1	1	1	3
O95445	APOM_HUMAN Apolipoprotein M OS=Homo sapiens OX=9606 GN=APOM PE=1 SV=2	8	8	8	890210	1361300	2573200	5	4	2	1	1	1	3
P02750	A2GL_HUMAN Leucine-rich alpha-2-glycoprotein OS=Homo sapiens OX=9606 GN=LRG1 PE=1 SV=2	8	8	8	5759800	6030000	5056300	7	12	5	1	1	1	3
P04040	CATA_HUMAN Catalase OS=Homo sapiens OX=9606 GN=CAT PE=1 SV=3	8	8	8	42112	0	0	1	1	1	1	1	1	3
P05062	ALDOB_HUMAN Fructose-bisphosphate aldolase B OS=Homo sapiens OX=9606 GN=ALDOB PE=1 SV=2	8	8	8	551000	201450	450590	7	5	5	1	1	1	3
P05067	A4_HUMAN Amyloid-beta precursor protein OS=Homo sapiens OX=9606 GN=APP PE=1 SV=3	8	8	8	85902	49356	0	4	1	1	1	1	1	3
P07359	GP1BA_HUMAN Platelet glycoprotein Ib alpha chain OS=Homo sapiens OX=9606 GN=GP1BA PE=1 SV=2	8	8	8	1398600	576580	446230	9	5	3	1	1	1	3
P17936	IBP3_HUMAN Insulin-like growth factor-binding protein 3 OS=Homo sapiens OX=9606 GN=IGFBP3 PE=1 SV=2	8	8	8	822260	939950	794080	4	6	5	1	1	1	3
P27918	PROP_HUMAN Properdin OS=Homo sapiens OX=9606 GN=CFP PE=1 SV=2	8	8	8	2514900	2628000	1093500	9	6	5	1	1	1	3
P35443	TSP4_HUMAN Thrombospondin-4 OS=Homo sapiens OX=9606 GN=THBS4 PE=1 SV=2	8	7	7	390180	231920	153460	5	5	1	1	1	1	3
Q14766	LTBP1_HUMAN Latent-transforming growth factor beta-binding protein 1 OS=Homo sapiens OX=9606 GN=LTBP1 PE=1 SV=4	8	8	8	42019	22470	0	2	2	1	1	1	1	3
Q86VB7	C163A_HUMAN Scavenger receptor cysteine-rich type 1 protein M130 OS=Homo sapiens OX=9606 GN=CD163 PE=1 SV=2	8	8	8	168390	182040	46655	6	6	2	1	1	1	3
Q9NZP8	C1RL_HUMAN Complement C1r subcomponent-like protein OS=Homo sapiens OX=9606 GN=C1RL PE=1 SV=2	8	8	8	880730	1144600	588160	6	8	5	1	1	1	3
Q9UGM5	FETUB_HUMAN Fetuin-B OS=Homo sapiens OX=9606 GN=FETUB PE=1 SV=2	8	8	8	2118600	1556200	1658800	7	7	3	1	1	1	3
O43866	CD5L_HUMAN CD5 antigen-like OS=Homo sapiens OX=9606 GN=CD5L PE=1 SV=1	7	7	7	0	100870	820770	1	3	6	1	1	1	3
P01859	IGHG2_HUMAN Immunoglobulin heavy constant gamma 2 OS=Homo sapiens OX=9606 GN=IGHG2 PE=1 SV=2	7	3	2	1562100	1872900	2347700	4	5	4	1	1	1	3
P01876	IGHA1_HUMAN Immunoglobulin heavy constant alpha 1 OS=Homo sapiens OX=9606 GN=IGHA1 PE=1 SV=2	7	7	6	1156200	921730	1563100	6	7	6	1	1	1	3
P02775	CXCL7_HUMAN Platelet basic protein OS=Homo sapiens OX=9606 GN=PPBP PE=1 SV=3	7	7	7	769700	1205500	2331500	3	4	4	1	1	1	3
P04278	SHBG_HUMAN Sex hormone-binding globulin OS=Homo sapiens OX=9606 GN=SHBG PE=1 SV=2	7	7	7	265790	231800	249920	3	4	1	1	1	1	3
P08185	CBG_HUMAN Corticosteroid-binding globulin OS=Homo sapiens OX=9606 GN=SERPINA6 PE=1 SV=1	7	7	7	1763900	5972200	9632300	6	11	6	1	1	1	3
P08514	ITA2B_HUMAN Integrin alpha-IIb OS=Homo sapiens OX=9606 GN=ITGA2B PE=1 SV=3	7	7	7	167930	51071	130970	6	2	3	1	1	1	3
P08571	CD14_HUMAN Monocyte differentiation antigen CD14 OS=Homo sapiens OX=9606 GN=CD14 PE=1 SV=2	7	7	7	1192300	967570	1311600	5	7	3	1	1	1	3
P19320	VCAM1_HUMAN Vascular cell adhesion protein 1 OS=Homo sapiens OX=9606 GN=VCAM1 PE=1 SV=1	7	7	7	197970	180090	97069	4	4	2	1	1	1	3
P20851	C4BPB_HUMAN C4b-binding protein beta chain OS=Homo sapiens OX=9606 GN=C4BPB PE=1 SV=1	7	7	7	1271600	867660	920490	9	9	8	1	1	1	3
P40197	GPV_HUMAN Platelet glycoprotein V OS=Homo sapiens OX=9606 GN=GP5 PE=1 SV=1	7	7	6	196480	117820	97534	3	3	3	1	1	1	3
Q12913	PTPRJ_HUMAN Receptor-type tyrosine-protein phosphatase eta OS=Homo sapiens OX=9606 GN=PTPRJ PE=1 SV=3	7	7	7	325280	166500	216020	3	4	3	1	1	1	3
Q92820	GGH_HUMAN Gamma-glutamyl hydrolase OS=Homo sapiens OX=9606 GN=GGH PE=1 SV=2	7	7	7	145410	157580	73588	4	4	3	1	1	1	3
P00338	LDHA_HUMAN L-lactate dehydrogenase A chain OS=Homo sapiens OX=9606 GN=LDHA PE=1 SV=2	6	6	5	468280	371950	557480	4	4	3	1	1	1	3
P00746	CFAD_HUMAN Complement factor D OS=Homo sapiens OX=9606 GN=CFD PE=1 SV=5	6	6	6	161870	176480	148740	5	3	2	1	1	1	3
P01834	IGKC_HUMAN Immunoglobulin kappa constant OS=Homo sapiens OX=9606 GN=IGKC PE=1 SV=2	6	6	6	1222600	1221900	2159500	5	5	8	1	1	1	3
P02652	APOA2_HUMAN Apolipoprotein A-II OS=Homo sapiens OX=9606 GN=APOA2 PE=1 SV=1	6	6	6	2832500	4520400	2499100	6	7	4	1	1	1	3
P02654	APOC1_HUMAN Apolipoprotein C-I OS=Homo sapiens OX=9606 GN=APOC1 PE=1 SV=1	6	6	6	629490	378810	1177500	3	4	3	1	1	1	3
P02743	SAMP_HUMAN Serum amyloid P-component OS=Homo sapiens OX=9606 GN=APCS PE=1 SV=2	6	6	6	1900400	708460	1512400	3	4	4	1	1	1	3
P02747	C1QC_HUMAN Complement C1q subcomponent subunit C OS=Homo sapiens OX=9606 GN=C1QC PE=1 SV=3	6	6	6	9878500	10197000	13582000	6	6	6	1	1	1	3
P04070	PROC_HUMAN Vitamin K-dependent protein C OS=Homo sapiens OX=9606 GN=PROC PE=1 SV=1	6	6	6	826530	762150	871930	4	6	4	1	1	1	3
P04180	LCAT_HUMAN Phosphatidylcholine-sterol acyltransferase OS=Homo sapiens OX=9606 GN=LCAT PE=1 SV=1	6	6	6	1322700	1052500	1533400	7	5	8	1	1	1	3
P07355	ANXA2_HUMAN Annexin A2 OS=Homo sapiens OX=9606 GN=ANXA2 PE=1 SV=2;sp	6	6	6	329270	314680	514830	5	6	6	1	1	1	3
P08253	MMP2_HUMAN 72 kDa type IV collagenase OS=Homo sapiens OX=9606 GN=MMP2 PE=1 SV=2	6	6	6	404770	221760	160750	4	3	2	1	1	1	3
P14151	LYAM1_HUMAN L-selectin OS=Homo sapiens OX=9606 GN=SELL PE=1 SV=2	6	6	6	1811300	1799400	2031900	5	4	5	1	1	1	3
P18206	VINC_HUMAN Vinculin OS=Homo sapiens OX=9606 GN=VCL PE=1 SV=4	6	6	6	401050	182970	197490	3	1	2	1	1	1	3
P18428	LBP_HUMAN Lipopolysaccharide-binding protein OS=Homo sapiens OX=9606 GN=LBP PE=1 SV=3	6	6	6	926150	1096100	1278600	4	8	5	1	1	1	3
P33908	MA1A1_HUMAN Mannosyl-oligosaccharide 1,2-alpha-mannosidase IA OS=Homo sapiens OX=9606 GN=MAN1A1 PE=1 SV=3	6	6	6	99718	123310	176530	2	5	2	1	1	1	3
P43121	MUC18_HUMAN Cell surface glycoprotein MUC18 OS=Homo sapiens OX=9606 GN=MCAM PE=1 SV=2	6	6	6	373090	246490	189720	5	4	4	1	1	1	3
P55058	PLTP_HUMAN Phospholipid transfer protein OS=Homo sapiens OX=9606 GN=PLTP PE=1 SV=1	6	6	6	995220	1312200	794160	3	2	2	1	1	1	3
P68363	TBA1B_HUMAN Tubulin alpha-1B chain OS=Homo sapiens OX=9606 GN=TUBA1B PE=1 SV=1;sp	6	6	6	205920	131880	272730	5	2	3	1	1	1	3
Q01459	DIAC_HUMAN Di-N-acetylchitobiase OS=Homo sapiens OX=9606 GN=CTBS PE=1 SV=1	6	6	6	209630	151960	0	5	5	1	1	1	1	3
Q14515	SPRL1_HUMAN SPARC-like protein 1 OS=Homo sapiens OX=9606 GN=SPARCL1 PE=1 SV=2	6	6	6	67492	0	0	3	1	1	1	1	1	3
Q15166	PON3_HUMAN Serum paraoxonase/lactonase 3 OS=Homo sapiens OX=9606 GN=PON3 PE=1 SV=3	6	6	6	385600	201460	172710	4	1	2	1	1	1	3
Q96IY4	CBPB2_HUMAN Carboxypeptidase B2 OS=Homo sapiens OX=9606 GN=CPB2 PE=1 SV=2	6	6	6	2927500	2404900	1781400	6	6	5	1	1	1	3
Q9NPH3	IL1AP_HUMAN Interleukin-1 receptor accessory protein OS=Homo sapiens OX=9606 GN=IL1RAP PE=1 SV=2	6	6	6	0	50513	310720	1	2	6	1	1	1	3
Q9NQ79	CRAC1_HUMAN Cartilage acidic protein 1 OS=Homo sapiens OX=9606 GN=CRTAC1 PE=1 SV=2	6	6	6	293220	185380	114560	3	4	3	1	1	1	3
P01861	IGHG4_HUMAN Immunoglobulin heavy constant gamma 4 OS=Homo sapiens OX=9606 GN=IGHG4 PE=1 SV=1	5	1	1	0	0	0	1	1	1	1	1	1	3
P02656	APOC3_HUMAN Apolipoprotein C-III OS=Homo sapiens OX=9606 GN=APOC3 PE=1 SV=1	5	5	5	4453500	3161700	13945000	3	3	4	1	1	1	3
P02746	C1QB_HUMAN Complement C1q subcomponent subunit B OS=Homo sapiens OX=9606 GN=C1QB PE=1 SV=3	5	5	5	1668800	1178500	3594900	6	6	5	1	1	1	3
P04406	G3P_HUMAN Glyceraldehyde-3-phosphate dehydrogenase OS=Homo sapiens OX=9606 GN=GAPDH PE=1 SV=3	5	5	5	116790	66705	304020	5	4	3	1	1	1	3
P07195	LDHB_HUMAN L-lactate dehydrogenase B chain OS=Homo sapiens OX=9606 GN=LDHB PE=1 SV=2	5	4	4	162110	184900	0	1	2	1	1	1	1	3
P08709	FA7_HUMAN Coagulation factor VII OS=Homo sapiens OX=9606 GN=F7 PE=1 SV=1	5	5	5	192270	143730	63203	3	3	2	1	1	1	3
P10721	KIT_HUMAN Mast/stem cell growth factor receptor Kit OS=Homo sapiens OX=9606 GN=KIT PE=1 SV=1	5	5	5	80442	50654	82637	2	4	2	1	1	1	3
P12955	PEPD_HUMAN Xaa-Pro dipeptidase OS=Homo sapiens OX=9606 GN=PEPD PE=1 SV=3	5	5	5	346120	159570	194460	3	1	3	1	1	1	3
P22352	GPX3_HUMAN Glutathione peroxidase 3 OS=Homo sapiens OX=9606 GN=GPX3 PE=1 SV=2	5	5	5	703420	1660800	2423300	5	6	6	1	1	1	3
P23470	PTPRG_HUMAN Receptor-type tyrosine-protein phosphatase gamma OS=Homo sapiens OX=9606 GN=PTPRG PE=1 SV=4	5	5	5	149240	96449	82549	3	2	3	1	1	1	3
P98160	PGBM_HUMAN Basement membrane-specific heparan sulfate proteoglycan core protein OS=Homo sapiens OX=9606 GN=HSPG2 PE=1 SV=4	5	5	5	60402	61979	40184	3	3	1	1	1	1	3
Q6EMK4	VASN_HUMAN Vasorin OS=Homo sapiens OX=9606 GN=VASN PE=1 SV=1	5	5	5	561310	488180	317150	2	4	3	1	1	1	3
Q7Z7G0	TARSH_HUMAN Target of Nesh-SH3 OS=Homo sapiens OX=9606 GN=ABI3BP PE=1 SV=1	5	5	5	221550	216230	223000	3	4	3	1	1	1	3
Q9UNW1	MINP1_HUMAN Multiple inositol polyphosphate phosphatase 1 OS=Homo sapiens OX=9606 GN=MINPP1 PE=1 SV=1	5	5	5	260820	133500	199860	2	2	2	1	1	1	3
O14786	NRP1_HUMAN Neuropilin-1 OS=Homo sapiens OX=9606 GN=NRP1 PE=1 SV=3	4	4	4	205930	130260	0	4	1	1	1	1	1	3
P02745	C1QA_HUMAN Complement C1q subcomponent subunit A OS=Homo sapiens OX=9606 GN=C1QA PE=1 SV=2	4	4	4	3622700	3617300	3920200	1	4	1	1	1	1	3
P04439	HLAA_HUMAN HLA class I histocompatibility antigen, A alpha chain OS=Homo sapiens OX=9606 GN=HLA-A PE=1 SV=2;sp	4	4	2	340770	26194	149450	4	1	3	1	1	1	3
P08238	HS90B_HUMAN Heat shock protein HSP 90-beta OS=Homo sapiens OX=9606 GN=HSP90AB1 PE=1 SV=4	4	4	3	214460	143510	522840	2	2	4	1	1	1	3
P0DOY3	IGLC3_HUMAN Immunoglobulin lambda constant 3 OS=Homo sapiens OX=9606 GN=IGLC3 PE=1 SV=1;sp	4	4	4	638480	773130	848200	3	4	3	1	1	1	3
P14618	KPYM_HUMAN Pyruvate kinase PKM OS=Homo sapiens OX=9606 GN=PKM PE=1 SV=4	4	4	4	76118	141200	78504	2	2	2	1	1	1	3
P35542	SAA4_HUMAN Serum amyloid A-4 protein OS=Homo sapiens OX=9606 GN=SAA4 PE=1 SV=2	4	4	4	2729400	4775000	3013600	6	6	5	1	1	1	3
P49908	SEPP1_HUMAN Selenoprotein P OS=Homo sapiens OX=9606 GN=SELENOP PE=1 SV=3	4	4	4	786810	616710	637830	6	6	5	1	1	1	3
Q13103	SPP24_HUMAN Secreted phosphoprotein 24 OS=Homo sapiens OX=9606 GN=SPP2 PE=1 SV=1	4	4	4	280270	325080	265010	4	4	4	1	1	1	3
Q15113	PCOC1_HUMAN Procollagen C-endopeptidase enhancer 1 OS=Homo sapiens OX=9606 GN=PCOLCE PE=1 SV=2	4	4	4	0	91546	0	1	2	1	1	1	1	3
Q16853	AOC3_HUMAN Membrane primary amine oxidase OS=Homo sapiens OX=9606 GN=AOC3 PE=1 SV=3	4	4	4	73626	67556	113420	2	3	1	1	1	1	3
Q6UXB8	PI16_HUMAN Peptidase inhibitor 16 OS=Homo sapiens OX=9606 GN=PI16 PE=1 SV=1	4	4	4	987770	500530	339910	4	2	3	1	1	1	3
P04075	ALDOA_HUMAN Fructose-bisphosphate aldolase A OS=Homo sapiens OX=9606 GN=ALDOA PE=1 SV=2	3	3	3	99711	31904	49269	2	1	2	1	1	1	3
P07437	TBB5_HUMAN Tubulin beta chain OS=Homo sapiens OX=9606 GN=TUBB PE=1 SV=2;sp	3	3	3	202760	182450	419620	3	3	4	1	1	1	3
P07900	HS90A_HUMAN Heat shock protein HSP 90-alpha OS=Homo sapiens OX=9606 GN=HSP90AA1 PE=1 SV=5	3	2	2	0	0	270690	1	1	1	1	1	1	3
P15151	PVR_HUMAN Poliovirus receptor OS=Homo sapiens OX=9606 GN=PVR PE=1 SV=2	3	3	3	197020	130710	147170	2	2	1	1	1	1	3
P16070	CD44_HUMAN CD44 antigen OS=Homo sapiens OX=9606 GN=CD44 PE=1 SV=3	3	3	3	366810	189350	232150	3	2	3	1	1	1	3
P54108	CRIS3_HUMAN Cysteine-rich secretory protein 3 OS=Homo sapiens OX=9606 GN=CRISP3 PE=1 SV=1	3	3	3	0	100380	178850	1	3	1	1	1	1	3
P55056	APOC4_HUMAN Apolipoprotein C-IV OS=Homo sapiens OX=9606 GN=APOC4 PE=1 SV=1	3	3	3	105890	94904	132410	2	3	2	1	1	1	3
P55290	CAD13_HUMAN Cadherin-13 OS=Homo sapiens OX=9606 GN=CDH13 PE=1 SV=1	3	3	3	412280	129320	179290	3	2	2	1	1	1	3
P61769	B2MG_HUMAN Beta-2-microglobulin OS=Homo sapiens OX=9606 GN=B2M PE=1 SV=1	3	3	3	0	98900	92336	1	2	1	1	1	1	3
Q00610	CLH1_HUMAN Clathrin heavy chain 1 OS=Homo sapiens OX=9606 GN=CLTC PE=1 SV=5	3	3	3	44491	41760	95041	3	2	3	1	1	1	3
Q13790	APOF_HUMAN Apolipoprotein F OS=Homo sapiens OX=9606 GN=APOF PE=1 SV=2	3	3	3	0	525950	1686200	3	4	4	1	1	1	3
Q8IZF2	AGRF5_HUMAN Adhesion G protein-coupled receptor F5 OS=Homo sapiens OX=9606 GN=ADGRF5 PE=1 SV=3	3	3	3	354320	147480	506570	2	2	1	1	1	1	3
Q8NBP7	PCSK9_HUMAN Proprotein convertase subtilisin/kexin type 9 OS=Homo sapiens OX=9606 GN=PCSK9 PE=1 SV=3	3	3	3	106100	0	0	2	1	1	1	1	1	3
Q92496	FHR4_HUMAN Complement factor H-related protein 4 OS=Homo sapiens OX=9606 GN=CFHR4 PE=1 SV=3	3	3	2	0	140630	560650	1	2	3	1	1	1	3
P01767	HV353_HUMAN Immunoglobulin heavy variable 3-53 OS=Homo sapiens OX=9606 GN=IGHV3-53 PE=1 SV=2;sp	2	2	0	371280	669650	982010	2	3	3	1	1	1	3
P06703	S10A6_HUMAN Protein S100-A6 OS=Homo sapiens OX=9606 GN=S100A6 PE=1 SV=1	2	2	2	286890	179010	649870	2	2	2	1	1	1	3
P10720	PF4V_HUMAN Platelet factor 4 variant OS=Homo sapiens OX=9606 GN=PF4V1 PE=1 SV=1	2	2	1	337760	0	1401100	2	1	2	1	1	1	3
P13639	EF2_HUMAN Elongation factor 2 OS=Homo sapiens OX=9606 GN=EEF2 PE=1 SV=4	2	2	2	98085	70495	120700	2	1	2	1	1	1	3
P14625	ENPL_HUMAN Endoplasmin OS=Homo sapiens OX=9606 GN=HSP90B1 PE=1 SV=1	2	2	2	43639	51431	96658	3	1	1	1	1	1	3
P48741	HSP77_HUMAN Putative heat shock 70 kDa protein 7 OS=Homo sapiens OX=9606 GN=HSPA7 PE=5 SV=2;sp	2	2	1	0	0	0	1	1	1	1	1	1	3
P23528	COF1_HUMAN Cofilin-1 OS=Homo sapiens OX=9606 GN=CFL1 PE=1 SV=3;sp	2	2	2	46816	0	110590	1	1	2	1	1	1	3
P52815	RM12_HUMAN 39S ribosomal protein L12, mitochondrial OS=Homo sapiens OX=9606 GN=MRPL12 PE=1 SV=2	2	2	2	0	0	48793	1	1	2	1	1	1	3
P61626	LYSC_HUMAN Lysozyme C OS=Homo sapiens OX=9606 GN=LYZ PE=1 SV=1	2	2	2	0	0	0	1	1	1	1	1	1	3
Q5VTE0	EF1A3_HUMAN Putative elongation factor 1-alpha-like 3 OS=Homo sapiens OX=9606 GN=EEF1A1P5 PE=5 SV=1;sp	2	2	2	202820	0	199460	2	1	3	1	1	1	3
Q13822	ENPP2_HUMAN Ectonucleotide pyrophosphatase/phosphodiesterase family member 2 OS=Homo sapiens OX=9606 GN=ENPP2 PE=1 SV=3	2	2	2	111440	107310	0	1	2	1	1	1	1	3
Q15848	ADIPO_HUMAN Adiponectin OS=Homo sapiens OX=9606 GN=ADIPOQ PE=1 SV=1	2	2	2	120120	845180	422370	3	3	3	1	1	1	3
Q9NPY3	C1QR1_HUMAN Complement component C1q receptor OS=Homo sapiens OX=9606 GN=CD93 PE=1 SV=3	2	2	2	0	0	0	2	1	1	1	1	1	3
Q9Y6Z7	COL10_HUMAN Collectin-10 OS=Homo sapiens OX=9606 GN=COLEC10 PE=1 SV=2	2	2	2	0	56643	131950	1	2	2	1	1	1	3
P12111	CO6A3_HUMAN Collagen alpha-3(VI) chain OS=Homo sapiens OX=9606 GN=COL6A3 PE=1 SV=5	14	14	14	163700	54686	0	6	2	0	1	1	0	2
P12814	ACTN1_HUMAN Alpha-actinin-1 OS=Homo sapiens OX=9606 GN=ACTN1 PE=1 SV=2;sp	8	8	8	0	0	45123	2	0	2	1	0	1	2
P54289	CA2D1_HUMAN Voltage-dependent calcium channel subunit alpha-2/delta-1 OS=Homo sapiens OX=9606 GN=CACNA2D1 PE=1 SV=3	8	8	8	338920	0	0	4	0	1	1	0	1	2
P68871	HBB_HUMAN Hemoglobin subunit beta OS=Homo sapiens OX=9606 GN=HBB PE=1 SV=2;sp	8	8	8	67787	94258	30068	2	2	0	1	1	0	2
P22891	PROZ_HUMAN Vitamin K-dependent protein Z OS=Homo sapiens OX=9606 GN=PROZ PE=1 SV=2	7	7	7	333390	181780	0	3	1	0	1	1	0	2
P33151	CADH5_HUMAN Cadherin-5 OS=Homo sapiens OX=9606 GN=CDH5 PE=1 SV=5	7	7	7	201190	106870	0	4	1	0	1	1	0	2
P05362	ICAM1_HUMAN Intercellular adhesion molecule 1 OS=Homo sapiens OX=9606 GN=ICAM1 PE=1 SV=2	6	6	6	0	0	0	1	1	0	1	1	0	2
O95497	VNN1_HUMAN Pantetheinase OS=Homo sapiens OX=9606 GN=VNN1 PE=1 SV=2	5	5	5	0	355360	267210	0	3	2	0	1	1	2
P01591	IGJ_HUMAN Immunoglobulin J chain OS=Homo sapiens OX=9606 GN=JCHAIN PE=1 SV=4	5	5	5	0	25048	171660	0	1	2	0	1	1	2
P02741	CRP_HUMAN C-reactive protein OS=Homo sapiens OX=9606 GN=CRP PE=1 SV=1	5	5	5	13692	334350	469810	0	3	2	0	1	1	2
O95479	G6PE_HUMAN GDH/6PGL endoplasmic bifunctional protein OS=Homo sapiens OX=9606 GN=H6PD PE=1 SV=2	4	4	4	54139	47051	0	2	3	0	1	1	0	2
P00488	F13A_HUMAN Coagulation factor XIII A chain OS=Homo sapiens OX=9606 GN=F13A1 PE=1 SV=4	4	4	4	171970	0	141120	2	0	2	1	0	1	2
P05106	ITB3_HUMAN Integrin beta-3 OS=Homo sapiens OX=9606 GN=ITGB3 PE=1 SV=2	4	4	4	0	0	0	2	1	0	1	1	0	2
P06576	ATPB_HUMAN ATP synthase subunit beta, mitochondrial OS=Homo sapiens OX=9606 GN=ATP5F1B PE=1 SV=3	3	3	3	43779	0	0	2	0	1	1	0	1	2
P07237	PDIA1_HUMAN Protein disulfide-isomerase OS=Homo sapiens OX=9606 GN=P4HB PE=1 SV=3	3	3	3	0	0	0	1	0	1	1	0	1	2
P13473	LAMP2_HUMAN Lysosome-associated membrane glycoprotein 2 OS=Homo sapiens OX=9606 GN=LAMP2 PE=1 SV=2	3	3	3	0	0	0	0	1	1	0	1	1	2
P13598	ICAM2_HUMAN Intercellular adhesion molecule 2 OS=Homo sapiens OX=9606 GN=ICAM2 PE=1 SV=2	3	3	3	0	200100	139560	1	3	0	1	1	0	2
P37802	TAGL2_HUMAN Transgelin-2 OS=Homo sapiens OX=9606 GN=TAGLN2 PE=1 SV=3	3	3	3	0	0	0	1	1	0	1	1	0	2
Q13093	PAFA_HUMAN Platelet-activating factor acetylhydrolase OS=Homo sapiens OX=9606 GN=PLA2G7 PE=1 SV=1	3	3	3	0	0	0	1	3	0	1	1	0	2
Q13740	CD166_HUMAN CD166 antigen OS=Homo sapiens OX=9606 GN=ALCAM PE=1 SV=2	3	3	3	56170	0	45401	1	1	0	1	1	0	2
Q86UX7	URP2_HUMAN Fermitin family homolog 3 OS=Homo sapiens OX=9606 GN=FERMT3 PE=1 SV=1	3	3	3	0	0	94256	0	1	2	0	1	1	2
P01780	HV307_HUMAN Immunoglobulin heavy variable 3-7 OS=Homo sapiens OX=9606 GN=IGHV3-7 PE=1 SV=2;sp	2	1	1	0	0	0	0	1	1	0	1	1	2
A6NIZ1	RP1BL_HUMAN Ras-related protein Rap-1b-like protein OS=Homo sapiens OX=9606 PE=2 SV=1;sp	2	2	2	121240	0	59037	2	0	2	1	0	1	2
P01034	CYTC_HUMAN Cystatin-C OS=Homo sapiens OX=9606 GN=CST3 PE=1 SV=1	2	2	2	260510	338780	230090	0	3	2	0	1	1	2
P02655	APOC2_HUMAN Apolipoprotein C-II OS=Homo sapiens OX=9606 GN=APOC2 PE=1 SV=1	2	2	2	631730	298990	788670	2	0	2	1	0	1	2
P02671	FIBA_HUMAN Fibrinogen alpha chain OS=Homo sapiens OX=9606 GN=FGA PE=1 SV=2	2	2	2	0	96843	0	0	2	1	0	1	1	2
P07333	CSF1R_HUMAN Macrophage colony-stimulating factor 1 receptor OS=Homo sapiens OX=9606 GN=CSF1R PE=1 SV=2	2	2	2	327760	145860	0	3	3	0	1	1	0	2
P08637	FCG3A_HUMAN Low affinity immunoglobulin gamma Fc region receptor III-A OS=Homo sapiens OX=9606 GN=FCGR3A PE=1 SV=2	2	2	2	0	0	0	0	1	1	0	1	1	2
Q32P51	RA1L2_HUMAN Heterogeneous nuclear ribonucleoprotein A1-like 2 OS=Homo sapiens OX=9606 GN=HNRNPA1L2 PE=2 SV=2;sp	2	2	2	0	0	0	1	1	0	1	1	0	2
P11279	LAMP1_HUMAN Lysosome-associated membrane glycoprotein 1 OS=Homo sapiens OX=9606 GN=LAMP1 PE=1 SV=3	2	2	2	0	0	0	1	0	1	1	0	1	2
P12109	CO6A1_HUMAN Collagen alpha-1(VI) chain OS=Homo sapiens OX=9606 GN=COL6A1 PE=1 SV=3	2	2	2	138580	80319	0	2	2	0	1	1	0	2
P12830	CADH1_HUMAN Cadherin-1 OS=Homo sapiens OX=9606 GN=CDH1 PE=1 SV=3	2	2	2	69362	60091	0	2	2	0	1	1	0	2
P49913	CAMP_HUMAN Cathelicidin antimicrobial peptide OS=Homo sapiens OX=9606 GN=CAMP PE=1 SV=1	2	2	2	38578	0	50233	2	0	2	1	0	1	2
P54802	ANAG_HUMAN Alpha-N-acetylglucosaminidase OS=Homo sapiens OX=9606 GN=NAGLU PE=1 SV=2	2	2	2	0	0	0	1	1	0	1	1	0	2
P55103	INHBC_HUMAN Inhibin beta C chain OS=Homo sapiens OX=9606 GN=INHBC PE=2 SV=1	2	2	2	0	89045	0	1	1	0	1	1	0	2
Q15485	FCN2_HUMAN Ficolin-2 OS=Homo sapiens OX=9606 GN=FCN2 PE=1 SV=2	2	2	2	0	0	0	1	1	0	1	1	0	2
Q6GTS8	P20D1_HUMAN N-fatty-acyl-amino acid synthase/hydrolase PM20D1 OS=Homo sapiens OX=9606 GN=PM20D1 PE=2 SV=3	2	2	2	0	0	0	0	1	1	0	1	1	2
Q7Z7M0	MEGF8_HUMAN Multiple epidermal growth factor-like domains protein 8 OS=Homo sapiens OX=9606 GN=MEGF8 PE=1 SV=2	2	2	2	59053	0	0	1	1	0	1	1	0	2
Q86SQ4	AGRG6_HUMAN Adhesion G-protein coupled receptor G6 OS=Homo sapiens OX=9606 GN=ADGRG6 PE=1 SV=3	2	2	2	0	28499	0	1	1	0	1	1	0	2
Q86UN3	R4RL2_HUMAN Reticulon-4 receptor-like 2 OS=Homo sapiens OX=9606 GN=RTN4RL2 PE=1 SV=1	2	2	2	100060	0	0	2	1	0	1	1	0	2
Q99784	NOE1_HUMAN Noelin OS=Homo sapiens OX=9606 GN=OLFM1 PE=1 SV=4	2	2	2	0	0	0	1	1	0	1	1	0	2
Q9H4G4	GAPR1_HUMAN Golgi-associated plant pathogenesis-related protein 1 OS=Homo sapiens OX=9606 GN=GLIPR2 PE=1 SV=3	2	2	2	24749	33329	0	1	1	0	1	1	0	2
P67936	TPM4_HUMAN Tropomyosin alpha-4 chain OS=Homo sapiens OX=9606 GN=TPM4 PE=1 SV=3	20	20	12	36909	0	0	1	0	0	1	0	0	1
P20742	PZP_HUMAN Pregnancy zone protein OS=Homo sapiens OX=9606 GN=PZP PE=1 SV=4	13	7	7	0	83489	0	0	5	0	0	1	0	1
P16109	LYAM3_HUMAN P-selectin OS=Homo sapiens OX=9606 GN=SELP PE=1 SV=3	7	7	7	0	0	0	1	0	0	1	0	0	1
P62328	TYB4_HUMAN Thymosin beta-4 OS=Homo sapiens OX=9606 GN=TMSB4X PE=1 SV=2	7	7	7	0	0	0	0	0	1	0	0	1	1
P06733	ENOA_HUMAN Alpha-enolase OS=Homo sapiens OX=9606 GN=ENO1 PE=1 SV=2	6	6	5	92377	0	0	2	0	0	1	0	0	1
P11226	MBL2_HUMAN Mannose-binding protein C OS=Homo sapiens OX=9606 GN=MBL2 PE=1 SV=2	5	5	5	0	0	119620	0	0	4	0	0	1	1
Q03591	FHR1_HUMAN Complement factor H-related protein 1 OS=Homo sapiens OX=9606 GN=CFHR1 PE=1 SV=2	5	1	0	0	0	0	0	1	0	0	1	0	1
P0DP25	CALM3_HUMAN Calmodulin-3 OS=Homo sapiens OX=9606 GN=CALM3 PE=1 SV=1;sp	4	4	4	0	0	0	0	0	1	0	0	1	1
P14543	NID1_HUMAN Nidogen-1 OS=Homo sapiens OX=9606 GN=NID1 PE=1 SV=3	4	4	4	0	0	0	1	0	0	1	0	0	1
P22897	MRC1_HUMAN Macrophage mannose receptor 1 OS=Homo sapiens OX=9606 GN=MRC1 PE=1 SV=1	4	4	4	36069	0	0	2	0	0	1	0	0	1
P40189	IL6RB_HUMAN Interleukin-6 receptor subunit beta OS=Homo sapiens OX=9606 GN=IL6ST PE=1 SV=2	4	4	4	70877	0	0	2	0	0	1	0	0	1
Q8NBJ4	GOLM1_HUMAN Golgi membrane protein 1 OS=Homo sapiens OX=9606 GN=GOLM1 PE=1 SV=1	4	4	4	0	0	0	0	0	1	0	0	1	1
Q9BTY2	FUCO2_HUMAN Plasma alpha-L-fucosidase OS=Homo sapiens OX=9606 GN=FUCA2 PE=1 SV=2	4	4	4	0	0	0	0	2	0	0	1	0	1
Q9HDC9	APMAP_HUMAN Adipocyte plasma membrane-associated protein OS=Homo sapiens OX=9606 GN=APMAP PE=1 SV=2	4	4	4	0	0	577740	0	0	3	0	0	1	1
O75144	ICOSL_HUMAN ICOS ligand OS=Homo sapiens OX=9606 GN=ICOSLG PE=1 SV=2	3	3	3	0	0	0	1	0	0	1	0	0	1
P01889	HLAB_HUMAN HLA class I histocompatibility antigen, B alpha chain OS=Homo sapiens OX=9606 GN=HLA-B PE=1 SV=3	3	2	1	0	0	0	2	0	0	1	0	0	1
P11717	MPRI_HUMAN Cation-independent mannose-6-phosphate receptor OS=Homo sapiens OX=9606 GN=IGF2R PE=1 SV=3	3	3	3	50463	0	0	2	0	0	1	0	0	1
P27105	STOM_HUMAN Erythrocyte band 7 integral membrane protein OS=Homo sapiens OX=9606 GN=STOM PE=1 SV=3	3	3	3	97101	0	0	3	0	0	1	0	0	1
P27348	1433T_HUMAN 14-3-3 protein theta OS=Homo sapiens OX=9606 GN=YWHAQ PE=1 SV=1	3	2	1	0	0	0	0	0	1	0	0	1	1
P36980	FHR2_HUMAN Complement factor H-related protein 2 OS=Homo sapiens OX=9606 GN=CFHR2 PE=1 SV=1	3	2	2	0	0	117810	0	0	2	0	0	1	1
P62258	1433E_HUMAN 14-3-3 protein epsilon OS=Homo sapiens OX=9606 GN=YWHAE PE=1 SV=1	3	2	1	0	8297.9	0	0	0	1	0	0	1	1
Q07954	LRP1_HUMAN Prolow-density lipoprotein receptor-related protein 1 OS=Homo sapiens OX=9606 GN=LRP1 PE=1 SV=2	3	3	3	0	0	0	1	0	0	1	0	0	1
Q14126	DSG2_HUMAN Desmoglein-2 OS=Homo sapiens OX=9606 GN=DSG2 PE=1 SV=2	3	3	3	0	0	0	3	0	0	1	0	0	1
Q15063	POSTN_HUMAN Periostin OS=Homo sapiens OX=9606 GN=POSTN PE=1 SV=2	3	3	3	30748	0	0	2	0	0	1	0	0	1
Q6YHK3	CD109_HUMAN CD109 antigen OS=Homo sapiens OX=9606 GN=CD109 PE=1 SV=2	3	3	3	0	0	70047	0	0	1	0	0	1	1
A1L4H1	SRCRL_HUMAN Soluble scavenger receptor cysteine-rich domain-containing protein SSC5D OS=Homo sapiens OX=9606 GN=SSC5D PE=1 SV=3	2	2	2	0	0	0	1	0	0	1	0	0	1
O00592	PODXL_HUMAN Podocalyxin OS=Homo sapiens OX=9606 GN=PODXL PE=1 SV=2	2	2	2	0	0	0	1	0	0	1	0	0	1
P01344	IGF2_HUMAN Insulin-like growth factor II OS=Homo sapiens OX=9606 GN=IGF2 PE=1 SV=1	2	2	2	194140	271630	242660	0	0	1	0	0	1	1
P02776	PLF4_HUMAN Platelet factor 4 OS=Homo sapiens OX=9606 GN=PF4 PE=1 SV=2	2	1	1	0	0	0	0	0	1	0	0	1	1
P04066	FUCO_HUMAN Tissue alpha-L-fucosidase OS=Homo sapiens OX=9606 GN=FUCA1 PE=1 SV=4	2	2	2	0	0	0	0	1	0	0	1	0	1
P62987	RL40_HUMAN Ubiquitin-60S ribosomal protein L40 OS=Homo sapiens OX=9606 GN=UBA52 PE=1 SV=2;sp	2	2	2	0	0	0	1	0	0	1	0	0	1
P0DJI8	SAA1_HUMAN Serum amyloid A-1 protein OS=Homo sapiens OX=9606 GN=SAA1 PE=1 SV=1;sp	2	2	2	0	0	0	0	2	0	0	1	0	1
P13224	GP1BB_HUMAN Platelet glycoprotein Ib beta chain OS=Homo sapiens OX=9606 GN=GP1BB PE=1 SV=1	2	2	2	0	0	0	1	0	0	1	0	0	1
P17813	EGLN_HUMAN Endoglin OS=Homo sapiens OX=9606 GN=ENG PE=1 SV=2	2	2	2	0	0	0	0	0	1	0	0	1	1
P31946	1433B_HUMAN 14-3-3 protein beta/alpha OS=Homo sapiens OX=9606 GN=YWHAB PE=1 SV=3	2	1	1	0	0	0	0	0	1	0	0	1	1
P35916	VGFR3_HUMAN Vascular endothelial growth factor receptor 3 OS=Homo sapiens OX=9606 GN=FLT4 PE=1 SV=3	2	2	2	0	0	0	1	0	0	1	0	0	1
P81605	DCD_HUMAN Dermcidin OS=Homo sapiens OX=9606 GN=DCD PE=1 SV=2	2	2	2	0	0	0	0	0	1	0	0	1	1
Q16706	MA2A1_HUMAN Alpha-mannosidase 2 OS=Homo sapiens OX=9606 GN=MAN2A1 PE=1 SV=2	2	2	2	0	0	0	0	0	1	0	0	1	1
Q99969	RARR2_HUMAN Retinoic acid receptor responder protein 2 OS=Homo sapiens OX=9606 GN=RARRES2 PE=1 SV=1	2	2	2	0	0	0	0	1	0	0	1	0	1
Q9BYE9	CDHR2_HUMAN Cadherin-related family member 2 OS=Homo sapiens OX=9606 GN=CDHR2 PE=1 SV=2	2	2	2	0	0	95004	0	0	2	0	0	1	1
Q9H4B7	TBB1_HUMAN Tubulin beta-1 chain OS=Homo sapiens OX=9606 GN=TUBB1 PE=1 SV=1	2	2	2	0	0	0	1	0	0	1	0	0	1
Q9UBQ0	VPS29_HUMAN Vacuolar protein sorting-associated protein 29 OS=Homo sapiens OX=9606 GN=VPS29 PE=1 SV=1	2	2	2	0	0	0	0	2	0	0	1	0	1
Q9UNN8	EPCR_HUMAN Endothelial protein C receptor OS=Homo sapiens OX=9606 GN=PROCR PE=1 SV=1	2	2	2	0	0	0	2	0	0	1	0	0	1
Q9Y5Y7	LYVE1_HUMAN Lymphatic vessel endothelial hyaluronic acid receptor 1 OS=Homo sapiens OX=9606 GN=LYVE1 PE=1 SV=2	2	2	2	418350	0	0	1	0	0	1	0	0	1
P15924	DESP_HUMAN Desmoplakin OS=Homo sapiens OX=9606 GN=DSP PE=1 SV=3	18	18	18	0	0	0	0	0	0	0	0	0	0
P06753	TPM3_HUMAN Tropomyosin alpha-3 chain OS=Homo sapiens OX=9606 GN=TPM3 PE=1 SV=2	13	8	7	0	0	0	0	0	0	0	0	0	0
P07951	TPM2_HUMAN Tropomyosin beta chain OS=Homo sapiens OX=9606 GN=TPM2 PE=1 SV=1	12	4	0	0	0	0	0	0	0	0	0	0	0
P09493	TPM1_HUMAN Tropomyosin alpha-1 chain OS=Homo sapiens OX=9606 GN=TPM1 PE=1 SV=2	10	4	4	0	0	0	0	0	0	0	0	0	0
Q05682	CALD1_HUMAN Caldesmon OS=Homo sapiens OX=9606 GN=CALD1 PE=1 SV=3	7	7	7	0	0	0	0	0	0	0	0	0	0
P02788	TRFL_HUMAN Lactotransferrin OS=Homo sapiens OX=9606 GN=LTF PE=1 SV=6	6	6	6	0	0	0	0	0	0	0	0	0	0
P00915	CAH1_HUMAN Carbonic anhydrase 1 OS=Homo sapiens OX=9606 GN=CA1 PE=1 SV=2	5	5	5	0	248360	0	0	0	0	0	0	0	0
P13797	PLST_HUMAN Plastin-3 OS=Homo sapiens OX=9606 GN=PLS3 PE=1 SV=4	4	1	1	0	0	0	0	0	0	0	0	0	0
P14923	PLAK_HUMAN Junction plakoglobin OS=Homo sapiens OX=9606 GN=JUP PE=1 SV=3	4	4	4	0	0	0	0	0	0	0	0	0	0
Q02413	DSG1_HUMAN Desmoglein-1 OS=Homo sapiens OX=9606 GN=DSG1 PE=1 SV=2	4	4	4	0	0	0	0	0	0	0	0	0	0
P00390	GSHR_HUMAN Glutathione reductase, mitochondrial OS=Homo sapiens OX=9606 GN=GSR PE=1 SV=2	3	3	3	0	0	0	0	0	0	0	0	0	0
P06732	KCRM_HUMAN Creatine kinase M-type OS=Homo sapiens OX=9606 GN=CKM PE=1 SV=2	3	3	3	0	0	0	0	0	0	0	0	0	0
P16284	PECA1_HUMAN Platelet endothelial cell adhesion molecule OS=Homo sapiens OX=9606 GN=PECAM1 PE=1 SV=2	3	3	3	0	0	0	0	0	0	0	0	0	0
P27482	CALL3_HUMAN Calmodulin-like protein 3 OS=Homo sapiens OX=9606 GN=CALML3 PE=1 SV=2	3	3	3	0	0	0	0	0	0	0	0	0	0
Q08554	DSC1_HUMAN Desmocollin-1 OS=Homo sapiens OX=9606 GN=DSC1 PE=1 SV=2	3	3	3	0	0	0	0	0	0	0	0	0	0
Q12860	CNTN1_HUMAN Contactin-1 OS=Homo sapiens OX=9606 GN=CNTN1 PE=1 SV=1	3	3	3	0	0	0	0	0	0	0	0	0	0
Q14247	SRC8_HUMAN Src substrate cortactin OS=Homo sapiens OX=9606 GN=CTTN PE=1 SV=2	3	3	3	0	0	0	0	0	0	0	0	0	0
Q15942	ZYX_HUMAN Zyxin OS=Homo sapiens OX=9606 GN=ZYX PE=1 SV=1	3	3	3	0	0	0	0	0	0	0	0	0	0
O00151	PDLI1_HUMAN PDZ and LIM domain protein 1 OS=Homo sapiens OX=9606 GN=PDLIM1 PE=1 SV=4	2	2	2	0	0	0	0	0	0	0	0	0	0
P0DP03	HVC05_HUMAN Immunoglobulin heavy variable 3-30-5 OS=Homo sapiens OX=9606 GN=IGHV3-30-5 PE=3 SV=1;sp	2	1	1	0	0	0	0	0	0	0	0	0	0
P01877	IGHA2_HUMAN Immunoglobulin heavy constant alpha 2 OS=Homo sapiens OX=9606 GN=IGHA2 PE=1 SV=4	2	1	1	0	0	0	0	0	0	0	0	0	0
P04179	SODM_HUMAN Superoxide dismutase [Mn], mitochondrial OS=Homo sapiens OX=9606 GN=SOD2 PE=1 SV=3	2	2	2	0	0	0	0	0	0	0	0	0	0
P08195	4F2_HUMAN 4F2 cell-surface antigen heavy chain OS=Homo sapiens OX=9606 GN=SLC3A2 PE=1 SV=3	2	2	2	0	0	0	0	0	0	0	0	0	0
P10124	SRGN_HUMAN Serglycin OS=Homo sapiens OX=9606 GN=SRGN PE=1 SV=3	2	2	2	0	0	0	0	0	0	0	0	0	0
P54652	HSP72_HUMAN Heat shock-related 70 kDa protein 2 OS=Homo sapiens OX=9606 GN=HSPA2 PE=1 SV=1;sp	2	1	1	0	0	0	0	0	0	0	0	0	0
P11597	CETP_HUMAN Cholesteryl ester transfer protein OS=Homo sapiens OX=9606 GN=CETP PE=1 SV=2	2	2	2	0	0	0	0	0	0	0	0	0	0
P16112	PGCA_HUMAN Aggrecan core protein OS=Homo sapiens OX=9606 GN=ACAN PE=1 SV=3	2	2	2	0	0	0	0	0	0	0	0	0	0
P29401	TKT_HUMAN Transketolase OS=Homo sapiens OX=9606 GN=TKT PE=1 SV=3	2	2	2	0	0	0	0	0	0	0	0	0	0
P35579	MYH9_HUMAN Myosin-9 OS=Homo sapiens OX=9606 GN=MYH9 PE=1 SV=4	2	2	2	0	0	0	0	0	0	0	0	0	0
P41222	PTGDS_HUMAN Prostaglandin-H2 D-isomerase OS=Homo sapiens OX=9606 GN=PTGDS PE=1 SV=1	2	2	2	0	0	0	0	0	0	0	0	0	0
Q12841	FSTL1_HUMAN Follistatin-related protein 1 OS=Homo sapiens OX=9606 GN=FSTL1 PE=1 SV=1	2	2	2	0	0	0	0	0	0	0	0	0	0
Q12884	SEPR_HUMAN Prolyl endopeptidase FAP OS=Homo sapiens OX=9606 GN=FAP PE=1 SV=5	2	2	2	42789	0	0	0	0	0	0	0	0	0
Q14847	LASP1_HUMAN LIM and SH3 domain protein 1 OS=Homo sapiens OX=9606 GN=LASP1 PE=1 SV=2	2	2	2	0	0	0	0	0	0	0	0	0	0
Q9NTU7	CBLN4_HUMAN Cerebellin-4 OS=Homo sapiens OX=9606 GN=CBLN4 PE=1 SV=1	2	2	2	0	0	0	0	0	0	0	0	0	0
Q9NZT1	CALL5_HUMAN Calmodulin-like protein 5 OS=Homo sapiens OX=9606 GN=CALML5 PE=1 SV=2	2	2	2	0	0	0	0	0	0	0	0	0	0
					P1A	P2A	P3A
					1307009485	1.37565e+09	1356068276

## Sheet: PRGF 2of3 GO BP
Category	Term	Count	%	PValue	Genes	List Total	Pop Hits	Pop Total	Fold Enrichment	Bonferroni	Benjamini	FDR
GOTERM_BP_DIRECT	GO:0006508~proteolysis	43	16.1654	0.00419382	P01780, P12955, P08519, P12259, O00187, P0C0L5, P0C0L4, P00747, P01859, Q04756, P01857, P02747, P00746, P01834, P02746, P06681, P02745, P09871, P05156, P00740, Q15485, O75636, P03951, Q96IY4, P03952, P48740, Q76LX8, Q9Y6Z7, P15144, P00736, Q96KN2, P04070, P00734, P26927, P01767, P08253, Q9NZP8, Q14520, P01861, Q15113, P01024, P01860, Q92820	246	114	943	1.44591	0.997985	0.247771	0.245758
GOTERM_BP_DIRECT	GO:0002576~platelet degranulation	39	14.6617	5.34149e-12	P02671, P01042, P04217, Q08380, Q14624, P12259, P19652, P13473, P00747, O00391, P02749, P00746, P02647, P00488, P02765, Q16610, P02787, P05155, P05452, P02763, Q9Y490, P01011, P29622, Q13201, Q13103, Q06033, P18206, P49908, P01009, P04196, P04075, P04275, P02775, P02751, P08697, P01023, P21333, P10909, P07225	246	55	943	2.71818	7.8894e-09	7.88939e-09	7.82529e-09
GOTERM_BP_DIRECT	GO:0045087~innate immune response	36	13.5338	4.10865e-06	P02671, O14791, O95497, P13671, P0C0L5, P0C0L4, P01859, P00748, P01857, P02747, P01834, P02746, P06681, P02745, P01876, P02743, P09871, P05155, P20851, P61769, P07333, P05156, P49913, P01871, P04003, P01591, Q96PD5, P54108, P18428, P00736, P08571, Q9NPH3, Q9NZP8, P01861, P01860, P10909	246	69	943	2	0.00605011	0.00102262	0.00101431
GOTERM_BP_DIRECT	GO:0010951~negative regulation of endopeptidase activity	32	12.0301	7.17355e-10	P05546, P01042, P08519, Q14624, P12111, P0C0L5, P19823, P0C0L4, P08185, P19827, P01019, P02765, P05154, P05155, P02760, P01011, P29622, P04004, Q9UGM5, P01031, Q13103, P36955, Q06033, P01009, P01008, P04196, Q9UK55, P01024, P08697, P01023, P05543, P07225	246	45	943	2.72593	1.05953e-06	5.29766e-07	5.25462e-07
GOTERM_BP_DIRECT	GO:0006958~complement activation, classical pathway	32	12.0301	0.00233842	P01780, O00187, P13671, P0C0L5, P0C0L4, P01859, P02748, P01857, P02747, P01834, P02746, P06681, P02745, P01876, P09871, P05155, P20851, P05156, P07358, P01871, P04003, P07357, P01031, P10643, P00736, P07360, P01767, Q9NZP8, P01861, P01024, P01860, P10909	246	76	943	1.61404	0.968504	0.150167	0.148947
GOTERM_BP_DIRECT	GO:0006956~complement activation	30	11.2782	0.00245709	P01780, O00187, P13671, P0C0L5, P0C0L4, P01859, P01857, P02747, P00746, P01834, P02746, P06681, P02745, P09871, P07358, P07357, Q15485, P01031, O75636, P08603, P48740, Q9Y6Z7, P10643, P00736, P27918, P01767, P01861, P01024, P01860, P10909	246	70	943	1.64286	0.973579	0.151213	0.149985
GOTERM_BP_DIRECT	GO:0007155~cell adhesion	29	10.9023	0.0394314	P35858, Q08380, P12111, P13591, Q15582, P55290, P02760, P04004, P07359, Q13201, Q13740, P12109, Q16853, P19320, P35443, O00533, P18206, P14151, P40197, P33151, P43121, P05362, P16070, Q14520, P04275, P22105, P25311, P49747, P02751	246	80	943	1.38958	1	1	0.992547
GOTERM_BP_DIRECT	GO:0007596~blood coagulation	24	9.02256	1.16404e-06	P02671, P07359, Q13201, P05546, P03951, Q96IY4, P12259, P08709, P00747, P40197, P04070, P00734, P68871, P01009, P01008, P00488, P00742, P05154, P22891, P20851, P04275, P00740, Q9UK55, P07225	246	36	943	2.55556	0.0017178	0.00042982	0.000426328
GOTERM_BP_DIRECT	GO:0006954~inflammatory response	20	7.5188	8.91669e-05	P01011, P01042, P01031, Q16853, O43866, P10720, P10721, O75882, O95497, P0C0L5, P0C0L4, P08571, Q9NPH3, Q16610, P02775, P61626, P02763, P02741, P07333, P01024	246	33	943	2.32323	0.123401	0.0146333	0.0145144
GOTERM_BP_DIRECT	GO:0030449~regulation of complement activation	18	6.76692	7.38831e-09	P04004, P01031, P08603, P10643, P13671, P0C0L5, P0C0L4, P27918, P02748, P07360, P06681, P20851, P05156, P01024, P07358, P04003, P07357, P07225	246	19	943	3.63158	1.09125e-05	3.63751e-06	3.60796e-06
GOTERM_BP_DIRECT	GO:0044267~cellular protein metabolic process	16	6.01504	0.00145455	P02671, P35858, P06727, P00747, P00734, P17936, P02647, Q15582, P02766, P08253, P02743, P06396, P61626, P61769, P98160, P01034	246	28	943	2.19048	0.883509	0.114827	0.113894
GOTERM_BP_DIRECT	GO:0006953~acute-phase response	15	5.6391	3.83753e-05	P01011, Q14624, P35542, P19652, P00738, P18428, P00734, P01009, P02765, P02743, Q86VB7, P02763, P02741, P08697, P02751	246	20	943	2.875	0.055105	0.00708504	0.00702748
GOTERM_BP_DIRECT	GO:0042157~lipoprotein metabolic process	14	5.26316	0.000108154	O95445, P04114, O14791, P06727, P08519, Q8NBP7, P04180, P02649, P02647, P02656, P02655, P02654, P98160, P02652	246	19	943	2.82456	0.147645	0.0159743	0.0158446
GOTERM_BP_DIRECT	GO:0007597~blood coagulation, intrinsic pathway	13	4.88722	4.15418e-06	P07359, P03951, P01042, P03952, P40197, P00748, P02749, P00734, P00742, P05155, P04275, P00740, P01023	246	14	943	3.55952	0.00611696	0.00102262	0.00101431
GOTERM_BP_DIRECT	GO:0006869~lipid transport	13	4.88722	0.000128766	P55058, O14791, P55056, P06727, P08519, P05090, P02649, P02647, Q13790, P02656, P05154, P02655, P02652	246	17	943	2.93137	0.173205	0.0172897	0.0171492
GOTERM_BP_DIRECT	GO:0042730~fibrinolysis	12	4.51128	0.000147702	P02671, P07359, Q96IY4, P03952, P00747, P00748, P00734, P04196, P05155, P07355, P08697, P07225	246	15	943	3.06667	0.196013	0.0181796	0.0180319
GOTERM_BP_DIRECT	GO:0008203~cholesterol metabolic process	12	4.51128	0.000364417	P04114, Q8NBP7, P27169, O14791, P04180, P02649, P06727, Q13790, P02647, P04040, P02654, P02652	246	16	943	2.875	0.416285	0.0414034	0.041067
GOTERM_BP_DIRECT	GO:0006957~complement activation, alternative pathway	11	4.13534	1.03509e-05	P01031, P08603, P27918, P02748, P00746, P07360, Q9BXR6, P10643, P07358, P01024, P07357	246	11	943	3.83333	0.0151721	0.00218404	0.0021663
GOTERM_BP_DIRECT	GO:0007186~G-protein coupled receptor signaling pathway	11	4.13534	0.000432967	Q86SQ4, P01031, Q8IZF2, Q13822, P02649, P01019, P02647, P02656, P10720, P02775, P01024	246	14	943	3.0119	0.472513	0.045678	0.0453069
GOTERM_BP_DIRECT	GO:0001523~retinoid metabolic process	11	4.13534	0.00206863	O95445, P04114, P02649, P06727, P02647, P02656, P02766, P02655, P02753, P98160, P02652	246	16	943	2.63542	0.953043	0.13888	0.137752
GOTERM_BP_DIRECT	GO:0030168~platelet activation	11	4.13534	0.00676793	P02671, P07359, P40197, Q76LX8, P00734, P12259, P04196, P10720, P04275, P63104, P21333	246	18	943	2.34259	0.999956	0.344698	0.341897
GOTERM_BP_DIRECT	GO:0008285~negative regulation of cell proliferation	11	4.13534	0.0663458	P00747, O00391, P17936, P33151, P04196, P06276, Q12913, P25311, P07333, P55290, P80108	246	24	943	1.75694	1	1	0.992547
GOTERM_BP_DIRECT	GO:0042632~cholesterol homeostasis	10	3.7594	0.00519182	O95445, P04114, Q8NBP7, P04180, P02649, P06727, P02647, P02656, P02655, P02652	246	15	943	2.55556	0.999542	0.273868	0.271643
GOTERM_BP_DIRECT	GO:0001895~retina homeostasis	10	3.7594	0.0236197	P01591, P63261, P60709, P01834, P01876, P02787, P61626, P61769, P25311, P01860	246	18	943	2.12963	1	0.996751	0.988653
GOTERM_BP_DIRECT	GO:0006629~lipid metabolic process	10	3.7594	0.0349167	P05090, P55058, P04180, P55056, P08519, Q13790, P02655, P02654, P10909, P06576	246	19	943	2.01754	1	1	0.992547
GOTERM_BP_DIRECT	GO:0022617~extracellular matrix disassembly	10	3.7594	0.0891326	P03952, P00747, P12830, P08253, P16070, P06396, P13796, P98160, P02751, P01023	246	22	943	1.74242	1	1	0.992547
GOTERM_BP_DIRECT	GO:0034375~high-density lipoprotein particle remodeling	9	3.38346	0.000515021	O95445, P55058, P04180, P02649, P06727, P02647, P02656, P02654, P02652	246	10	943	3.45	0.532746	0.0507124	0.0503004
GOTERM_BP_DIRECT	GO:0043691~reverse cholesterol transport	9	3.38346	0.00146531	O95445, P04180, P02649, P06727, P02647, P02656, P02655, P02652, P10909	246	11	943	3.13636	0.885347	0.114827	0.113894
GOTERM_BP_DIRECT	GO:0033344~cholesterol efflux	9	3.38346	0.00146531	O95445, P04114, P02649, P06727, P02647, P02656, P02655, P02654, P02652	246	11	943	3.13636	0.885347	0.114827	0.113894
GOTERM_BP_DIRECT	GO:0070527~platelet aggregation	9	3.38346	0.0481152	P02671, P18206, P07359, Q86UX7, P63261, P60709, P68871, Q9Y490, P21333	246	17	943	2.02941	1	1	0.992547
GOTERM_BP_DIRECT	GO:0019835~cytolysis	8	3.00752	0.00163261	P13671, P01031, O14791, P07360, P10643, P61626, P07358, P07357	246	9	943	3.40741	0.910483	0.114827	0.113894
GOTERM_BP_DIRECT	GO:0050731~positive regulation of peptidyl-tyrosine phosphorylation	8	3.00752	0.0170521	P04004, Q15848, Q13822, P01019, P35443, P05362, O14786, P16070	246	12	943	2.55556	1	0.763209	0.757008
GOTERM_BP_DIRECT	GO:0050830~defense response to Gram-positive bacterium	8	3.00752	0.0452618	P18428, P04439, Q96PD5, P61626, P61769, P49913, P02741, Q15485	246	14	943	2.19048	1	1	0.992547
GOTERM_BP_DIRECT	GO:0042158~lipoprotein biosynthetic process	7	2.63158	0.00160698	P04114, P04180, P02649, P06727, P02647, P02652, P07237	246	7	943	3.83333	0.907025	0.114827	0.113894
GOTERM_BP_DIRECT	GO:0017187~peptidyl-glutamic acid carboxylation	7	2.63158	0.00160698	P04070, P00734, P08709, P22891, P00742, P00740, P07225	246	7	943	3.83333	0.907025	0.114827	0.113894
GOTERM_BP_DIRECT	GO:0006465~signal peptide processing	7	2.63158	0.00502953	P04070, P00734, P08709, P22891, P00742, P00740, P07225	246	8	943	3.35417	0.999417	0.273868	0.271643
GOTERM_BP_DIRECT	GO:0033700~phospholipid efflux	7	2.63158	0.00502953	P02649, P06727, P02647, P02656, P02655, P02654, P02652	246	8	943	3.35417	0.999417	0.273868	0.271643
GOTERM_BP_DIRECT	GO:0006641~triglyceride metabolic process	7	2.63158	0.0401197	Q8NBP7, P02749, P02649, P04040, P02656, P02654, P02652	246	11	943	2.43939	1	1	0.992547
GOTERM_BP_DIRECT	GO:0007584~response to nutrient	7	2.63158	0.0401197	P14618, Q15848, P00338, P06681, P01008, P02647, P19320	246	11	943	2.43939	1	1	0.992547
GOTERM_BP_DIRECT	GO:0010873~positive regulation of cholesterol esterification	6	2.25564	0.0149549	P02649, P06727, P01019, P02647, P02654, P02652	246	7	943	3.28571	1	0.690263	0.684655
GOTERM_BP_DIRECT	GO:0051918~negative regulation of fibrinolysis	6	2.25564	0.0149549	Q96IY4, P00747, P02749, P00734, P04196, P08697	246	7	943	3.28571	1	0.690263	0.684655
GOTERM_BP_DIRECT	GO:0030195~negative regulation of blood coagulation	6	2.25564	0.0149549	P04004, P01042, P04070, P02749, P02649, P07225	246	7	943	3.28571	1	0.690263	0.684655
GOTERM_BP_DIRECT	GO:0071222~cellular response to lipopolysaccharide	6	2.25564	0.0560895	P18428, P08571, Q76LX8, P05362, P61769, P49913	246	9	943	2.55556	1	1	0.992547
GOTERM_BP_DIRECT	GO:0060333~interferon-gamma-mediated signaling pathway	6	2.25564	0.0560895	P13591, P04439, P19320, P05362, P16070, P61769	246	9	943	2.55556	1	1	0.992547
GOTERM_BP_DIRECT	GO:0070328~triglyceride homeostasis	6	2.25564	0.0560895	P55056, P02649, P06727, P02647, P02656, P02655	246	9	943	2.55556	1	1	0.992547
GOTERM_BP_DIRECT	GO:0050829~defense response to Gram-negative bacterium	6	2.25564	0.0560895	P18428, P61626, P61769, P49913, P01871, Q15485	246	9	943	2.55556	1	1	0.992547
GOTERM_BP_DIRECT	GO:0045429~positive regulation of nitric oxide biosynthetic process	6	2.25564	0.0560895	P07900, P68871, P01019, P05362, P08238, P10909	246	9	943	2.55556	1	1	0.992547
GOTERM_BP_DIRECT	GO:0019731~antibacterial humoral response	6	2.25564	0.0889811	P01591, P04439, P01876, P61769, P49913, P01871	246	10	943	2.3	1	1	0.992547
GOTERM_BP_DIRECT	GO:0034384~high-density lipoprotein particle clearance	5	1.8797	0.0177769	O95445, P02649, P02647, P02655, P02652	246	5	943	3.83333	1	0.772251	0.765977
GOTERM_BP_DIRECT	GO:0034374~low-density lipoprotein particle remodeling	5	1.8797	0.0424895	P04114, Q13093, P02649, P01019, P02652	246	6	943	3.19444	1	1	0.992547
GOTERM_BP_DIRECT	GO:0034380~high-density lipoprotein particle assembly	5	1.8797	0.0424895	O95445, P02649, P06727, P02647, P02652	246	6	943	3.19444	1	1	0.992547
GOTERM_BP_DIRECT	GO:0050728~negative regulation of inflammatory response	5	1.8797	0.0792022	Q15848, P04070, P02649, P02647, P36955	246	7	943	2.7381	1	1	0.992547
GOTERM_BP_DIRECT	GO:0009749~response to glucose	5	1.8797	0.0792022	O95445, Q15848, P00338, P02652, P80108	246	7	943	2.7381	1	1	0.992547
GOTERM_BP_DIRECT	GO:0031100~organ regeneration	5	1.8797	0.0792022	P14618, P02647, P08709, P13796, P02652	246	7	943	2.7381	1	1	0.992547
GOTERM_BP_DIRECT	GO:0048261~negative regulation of receptor-mediated endocytosis	4	1.50376	0.0560916	Q8NBP7, P02656, P02655, P02654	246	4	943	3.83333	1	1	0.992547
GOTERM_BP_DIRECT	GO:0030212~hyaluronan metabolic process	4	1.50376	0.0560916	P19823, P19827, Q14624, Q06033	246	4	943	3.83333	1	1	0.992547
GOTERM_BP_DIRECT	GO:0051919~positive regulation of fibrinolysis	4	1.50376	0.0560916	P03951, P03952, P00747, P00748	246	4	943	3.83333	1	1	0.992547
GOTERM_BP_DIRECT	GO:2000427~positive regulation of apoptotic cell clearance	4	1.50376	0.0560916	P0C0L5, P0C0L4, P06681, P01024	246	4	943	3.83333	1	1	0.992547
GOTERM_BP_DIRECT	GO:0034382~chylomicron remnant clearance	4	1.50376	0.0560916	P02649, P02656, P02655, P02654	246	4	943	3.83333	1	1	0.992547

## Sheet: PRGF lyo sample
					LFQ			Counts
Accession	Description	Peptides	Razor + unique peptides	Unique peptides	P1D	P2D	P3D	P1D	P2D	P3D	P1D	P2D	P3D	SUMA
P04114	APOB_HUMAN Apolipoprotein B-100 OS=Homo sapiens OX=9606 GN=APOB PE=1 SV=2	232	232	226	18906000	26871000	30352000	237	227	291	1	1	1	3
P01024	CO3_HUMAN Complement C3 OS=Homo sapiens OX=9606 GN=C3 PE=1 SV=2	144	144	135	85337000	107330000	91159000	372	399	450	1	1	1	3
P0C0L4	CO4A_HUMAN Complement C4-A OS=Homo sapiens OX=9606 GN=C4A PE=1 SV=2	93	93	5	30648000	43234000	31934000	153	160	169	1	1	1	3
P0C0L5	CO4B_HUMAN Complement C4-B OS=Homo sapiens OX=9606 GN=C4B PE=1 SV=2	92	4	4	6062600	11938000	14196000	6	5	7	1	1	1	3
P01031	CO5_HUMAN Complement C5 OS=Homo sapiens OX=9606 GN=C5 PE=1 SV=4	67	67	67	5636700	9691400	8902900	78	76	93	1	1	1	3
P00450	CERU_HUMAN Ceruloplasmin OS=Homo sapiens OX=9606 GN=CP PE=1 SV=1	61	61	53	64071000	59460000	44484000	135	126	119	1	1	1	3
P01023	A2MG_HUMAN Alpha-2-macroglobulin OS=Homo sapiens OX=9606 GN=A2M PE=1 SV=3	53	53	45	5328400	3020800	7075200	63	41	80	1	1	1	3
P00747	PLMN_HUMAN Plasminogen OS=Homo sapiens OX=9606 GN=PLG PE=1 SV=2	51	51	49	24934000	19511000	25354000	77	61	75	1	1	1	3
P04275	VWF_HUMAN von Willebrand factor OS=Homo sapiens OX=9606 GN=VWF PE=1 SV=4	51	51	51	642680	1349800	698250	35	47	38	1	1	1	3
P02751	FINC_HUMAN Fibronectin OS=Homo sapiens OX=9606 GN=FN1 PE=1 SV=5	49	49	49	1255200	3089100	3473100	26	35	59	1	1	1	3
P02787	TRFE_HUMAN Serotransferrin OS=Homo sapiens OX=9606 GN=TF PE=1 SV=3	49	49	49	8663900	7378500	3493000	61	52	42	1	1	1	3
P08603	CFAH_HUMAN Complement factor H OS=Homo sapiens OX=9606 GN=CFH PE=1 SV=4	47	47	43	2090400	2287500	1520700	45	46	44	1	1	1	3
P06727	APOA4_HUMAN Apolipoprotein A-IV OS=Homo sapiens OX=9606 GN=APOA4 PE=1 SV=3	43	43	43	8899600	5988900	7130000	47	32	40	1	1	1	3
P00751	CFAB_HUMAN Complement factor B OS=Homo sapiens OX=9606 GN=CFB PE=1 SV=2	42	42	42	52223000	46981000	31041000	65	58	51	1	1	1	3
P02774	VTDB_HUMAN Vitamin D-binding protein OS=Homo sapiens OX=9606 GN=GC PE=1 SV=2	41	41	41	42413000	46509000	44325000	71	68	62	1	1	1	3
Q14624	ITIH4_HUMAN Inter-alpha-trypsin inhibitor heavy chain H4 OS=Homo sapiens OX=9606 GN=ITIH4 PE=1 SV=4	41	41	41	27522000	12536000	12758000	67	48	58	1	1	1	3
P10643	CO7_HUMAN Complement component C7 OS=Homo sapiens OX=9606 GN=C7 PE=1 SV=2	36	36	36	3996300	4875100	4176600	35	33	35	1	1	1	3
P01009	A1AT_HUMAN Alpha-1-antitrypsin OS=Homo sapiens OX=9606 GN=SERPINA1 PE=1 SV=3	35	35	35	33092000	40913000	40718000	90	82	117	1	1	1	3
P00734	THRB_HUMAN Prothrombin OS=Homo sapiens OX=9606 GN=F2 PE=1 SV=2	34	34	34	23846000	33375000	25125000	72	65	77	1	1	1	3
P06396	GELS_HUMAN Gelsolin OS=Homo sapiens OX=9606 GN=GSN PE=1 SV=1	34	34	16	19668000	18795000	15028000	45	39	44	1	1	1	3
P01042	KNG1_HUMAN Kininogen-1 OS=Homo sapiens OX=9606 GN=KNG1 PE=1 SV=2	33	33	33	24716000	28360000	25034000	52	55	45	1	1	1	3
P02647	APOA1_HUMAN Apolipoprotein A-I OS=Homo sapiens OX=9606 GN=APOA1 PE=1 SV=1	33	33	33	25858000	24472000	25376000	41	37	44	1	1	1	3
P03952	KLKB1_HUMAN Plasma kallikrein OS=Homo sapiens OX=9606 GN=KLKB1 PE=1 SV=1	33	33	33	6763300	7572300	5436700	36	32	35	1	1	1	3
P12259	FA5_HUMAN Coagulation factor V OS=Homo sapiens OX=9606 GN=F5 PE=1 SV=4	33	33	28	1238400	1492500	884730	21	21	25	1	1	1	3
P13671	CO6_HUMAN Complement component C6 OS=Homo sapiens OX=9606 GN=C6 PE=1 SV=3	33	33	33	6058300	6413300	4979800	33	28	34	1	1	1	3
P43652	AFAM_HUMAN Afamin OS=Homo sapiens OX=9606 GN=AFM PE=1 SV=1	33	33	33	16810000	25572000	17944000	32	33	31	1	1	1	3
O75882	ATRN_HUMAN Attractin OS=Homo sapiens OX=9606 GN=ATRN PE=1 SV=2	32	32	32	4866500	4689000	5068300	32	30	38	1	1	1	3
P08519	APOA_HUMAN Apolipoprotein(a) OS=Homo sapiens OX=9606 GN=LPA PE=1 SV=1	32	30	30	1996400	4512500	7887600	11	14	29	1	1	1	3
P02790	HEMO_HUMAN Hemopexin OS=Homo sapiens OX=9606 GN=HPX PE=1 SV=2	29	29	29	56154000	53459000	49921000	59	53	62	1	1	1	3
P19827	ITIH1_HUMAN Inter-alpha-trypsin inhibitor heavy chain H1 OS=Homo sapiens OX=9606 GN=ITIH1 PE=1 SV=3	29	29	29	29896000	38771000	36059000	63	68	79	1	1	1	3
P04003	C4BPA_HUMAN C4b-binding protein alpha chain OS=Homo sapiens OX=9606 GN=C4BPA PE=1 SV=2	28	28	28	10558000	9782200	10842000	26	28	37	1	1	1	3
P19823	ITIH2_HUMAN Inter-alpha-trypsin inhibitor heavy chain H2 OS=Homo sapiens OX=9606 GN=ITIH2 PE=1 SV=2	28	28	22	38801000	49545000	37641000	69	62	81	1	1	1	3
P06681	CO2_HUMAN Complement C2 OS=Homo sapiens OX=9606 GN=C2 PE=1 SV=2	27	27	27	4553900	4690400	4234500	36	35	37	1	1	1	3
P00736	C1R_HUMAN Complement C1r subcomponent OS=Homo sapiens OX=9606 GN=C1R PE=1 SV=2	26	26	26	4374300	4263300	3891600	38	29	27	1	1	1	3
P02748	CO9_HUMAN Complement component C9 OS=Homo sapiens OX=9606 GN=C9 PE=1 SV=2	26	26	26	6050300	11660000	6487800	23	25	24	1	1	1	3
P07358	CO8B_HUMAN Complement component C8 beta chain OS=Homo sapiens OX=9606 GN=C8B PE=1 SV=3	26	26	26	4472500	5622400	5506100	31	29	35	1	1	1	3
P09871	C1S_HUMAN Complement C1s subcomponent OS=Homo sapiens OX=9606 GN=C1S PE=1 SV=1	26	26	26	7281400	6707900	5350700	39	34	38	1	1	1	3
Q06033	ITIH3_HUMAN Inter-alpha-trypsin inhibitor heavy chain H3 OS=Homo sapiens OX=9606 GN=ITIH3 PE=1 SV=2	25	25	18	1891000	1921000	2288900	24	20	21	1	1	1	3
P01008	ANT3_HUMAN Antithrombin-III OS=Homo sapiens OX=9606 GN=SERPINC1 PE=1 SV=1	24	24	24	20585000	19443000	21847000	64	42	51	1	1	1	3
P05156	CFAI_HUMAN Complement factor I OS=Homo sapiens OX=9606 GN=CFI PE=1 SV=2	24	24	24	6690400	9159700	7668200	25	25	27	1	1	1	3
P07225	PROS_HUMAN Vitamin K-dependent protein S OS=Homo sapiens OX=9606 GN=PROS1 PE=1 SV=1	24	24	24	2462300	2483100	2291300	24	26	24	1	1	1	3
P00738	HPT_HUMAN Haptoglobin OS=Homo sapiens OX=9606 GN=HP PE=1 SV=1	23	23	10	3046400	4454700	3335600	21	20	21	1	1	1	3
P01011	AACT_HUMAN Alpha-1-antichymotrypsin OS=Homo sapiens OX=9606 GN=SERPINA3 PE=1 SV=2	23	23	23	31980000	48152000	46859000	51	77	72	1	1	1	3
P02749	APOH_HUMAN Beta-2-glycoprotein 1 OS=Homo sapiens OX=9606 GN=APOH PE=1 SV=3	22	22	22	18918000	19858000	16729000	33	25	30	1	1	1	3
P25311	ZA2G_HUMAN Zinc-alpha-2-glycoprotein OS=Homo sapiens OX=9606 GN=AZGP1 PE=1 SV=2	22	22	22	6473400	7528700	6468500	28	25	23	1	1	1	3
P02649	APOE_HUMAN Apolipoprotein E OS=Homo sapiens OX=9606 GN=APOE PE=1 SV=1	21	21	21	7261100	8410600	8786800	23	22	20	1	1	1	3
P07357	CO8A_HUMAN Complement component C8 alpha chain OS=Homo sapiens OX=9606 GN=C8A PE=1 SV=2	21	21	21	7896800	8636400	6920500	20	16	22	1	1	1	3
Q96KN2	CNDP1_HUMAN Beta-Ala-His dipeptidase OS=Homo sapiens OX=9606 GN=CNDP1 PE=1 SV=4	21	21	21	2018900	1620500	2413200	26	17	26	1	1	1	3
P08697	A2AP_HUMAN Alpha-2-antiplasmin OS=Homo sapiens OX=9606 GN=SERPINF2 PE=1 SV=3	20	20	20	7186200	11126000	8545200	22	24	28	1	1	1	3
P10909	CLUS_HUMAN Clusterin OS=Homo sapiens OX=9606 GN=CLU PE=1 SV=1	20	20	20	12576000	19430000	17271000	22	26	25	1	1	1	3
P26927	HGFL_HUMAN Hepatocyte growth factor-like protein OS=Homo sapiens OX=9606 GN=MST1 PE=1 SV=2	20	20	20	1349700	790500	803230	18	9	14	1	1	1	3
P02760	AMBP_HUMAN Protein AMBP OS=Homo sapiens OX=9606 GN=AMBP PE=1 SV=1	19	19	19	24691000	47661000	63008000	32	39	35	1	1	1	3
P04004	VTNC_HUMAN Vitronectin OS=Homo sapiens OX=9606 GN=VTN PE=1 SV=1	19	19	19	48216000	67071000	51552000	25	26	27	1	1	1	3
P04217	A1BG_HUMAN Alpha-1B-glycoprotein OS=Homo sapiens OX=9606 GN=A1BG PE=1 SV=4	19	19	19	33359000	33119000	26723000	30	25	23	1	1	1	3
P05155	IC1_HUMAN Plasma protease C1 inhibitor OS=Homo sapiens OX=9606 GN=SERPING1 PE=1 SV=2	19	19	19	15932000	7750000	5786000	22	19	15	1	1	1	3
Q15582	BGH3_HUMAN Transforming growth factor-beta-induced protein ig-h3 OS=Homo sapiens OX=9606 GN=TGFBI PE=1 SV=1	19	19	19	427860	350340	309020	12	9	11	1	1	1	3
P04196	HRG_HUMAN Histidine-rich glycoprotein OS=Homo sapiens OX=9606 GN=HRG PE=1 SV=1	18	18	18	22678000	22332000	15835000	22	19	24	1	1	1	3
P35858	ALS_HUMAN Insulin-like growth factor-binding protein complex acid labile subunit OS=Homo sapiens OX=9606 GN=IGFALS PE=1 SV=1	18	18	18	3446000	4093100	3735300	14	15	18	1	1	1	3
Q14520	HABP2_HUMAN Hyaluronan-binding protein 2 OS=Homo sapiens OX=9606 GN=HABP2 PE=1 SV=1	18	18	18	2784300	3883000	3160200	15	8	17	1	1	1	3
P00739	HPTR_HUMAN Haptoglobin-related protein OS=Homo sapiens OX=9606 GN=HPR PE=2 SV=2	17	4	4	323210	318790	913890	3	1	7	1	1	1	3
P36955	PEDF_HUMAN Pigment epithelium-derived factor OS=Homo sapiens OX=9606 GN=SERPINF1 PE=1 SV=4	17	17	17	11941000	9817800	7471900	28	23	23	1	1	1	3
P48740	MASP1_HUMAN Mannan-binding lectin serine protease 1 OS=Homo sapiens OX=9606 GN=MASP1 PE=1 SV=3	17	17	17	912130	928230	908110	14	12	19	1	1	1	3
P49747	COMP_HUMAN Cartilage oligomeric matrix protein OS=Homo sapiens OX=9606 GN=COMP PE=1 SV=2	17	17	16	351960	538990	232310	9	11	11	1	1	1	3
P01019	ANGT_HUMAN Angiotensinogen OS=Homo sapiens OX=9606 GN=AGT PE=1 SV=1	16	16	16	7878200	12324000	17869000	19	21	25	1	1	1	3
P02765	FETUA_HUMAN Alpha-2-HS-glycoprotein OS=Homo sapiens OX=9606 GN=AHSG PE=1 SV=2	16	16	13	34388000	26641000	33527000	28	29	32	1	1	1	3
P03951	FA11_HUMAN Coagulation factor XI OS=Homo sapiens OX=9606 GN=F11 PE=1 SV=1	16	16	16	487160	478760	592510	13	8	15	1	1	1	3
P60709	ACTB_HUMAN Actin, cytoplasmic 1 OS=Homo sapiens OX=9606 GN=ACTB PE=1 SV=1	16	16	1	2763000	1795100	1532600	22	20	21	1	1	1	3
P63261	ACTG_HUMAN Actin, cytoplasmic 2 OS=Homo sapiens OX=9606 GN=ACTG1 PE=1 SV=1	16	1	1	417150	372020	0	2	2	1	1	1	1	3
P80108	PHLD_HUMAN Phosphatidylinositol-glycan-specific phospholipase D OS=Homo sapiens OX=9606 GN=GPLD1 PE=1 SV=3	16	16	16	2785500	2648500	1815200	13	9	12	1	1	1	3
Q04756	HGFA_HUMAN Hepatocyte growth factor activator OS=Homo sapiens OX=9606 GN=HGFAC PE=1 SV=1	16	16	16	1059100	820020	1243100	14	7	13	1	1	1	3
Q9Y490	TLN1_HUMAN Talin-1 OS=Homo sapiens OX=9606 GN=TLN1 PE=1 SV=3	16	16	16	126720	67518	103780	9	6	11	1	1	1	3
O00391	QSOX1_HUMAN Sulfhydryl oxidase 1 OS=Homo sapiens OX=9606 GN=QSOX1 PE=1 SV=3	15	15	15	916110	948590	686350	11	6	12	1	1	1	3
O00533	NCHL1_HUMAN Neural cell adhesion molecule L1-like protein OS=Homo sapiens OX=9606 GN=CHL1 PE=1 SV=4	15	15	15	176500	133180	135850	9	3	4	1	1	1	3
P00742	FA10_HUMAN Coagulation factor X OS=Homo sapiens OX=9606 GN=F10 PE=1 SV=2	15	15	15	1923400	2129800	3420200	18	17	14	1	1	1	3
P05546	HEP2_HUMAN Heparin cofactor 2 OS=Homo sapiens OX=9606 GN=SERPIND1 PE=1 SV=3	15	15	15	5747100	7654200	12250000	15	12	20	1	1	1	3
P13796	PLSL_HUMAN Plastin-2 OS=Homo sapiens OX=9606 GN=LCP1 PE=1 SV=6	15	15	12	296030	426520	285150	8	12	17	1	1	1	3
Q08380	LG3BP_HUMAN Galectin-3-binding protein OS=Homo sapiens OX=9606 GN=LGALS3BP PE=1 SV=1	15	15	15	2681800	3663000	2474500	16	16	17	1	1	1	3
Q16610	ECM1_HUMAN Extracellular matrix protein 1 OS=Homo sapiens OX=9606 GN=ECM1 PE=1 SV=2	15	15	15	369070	845000	424410	6	12	11	1	1	1	3
P12111	CO6A3_HUMAN Collagen alpha-3(VI) chain OS=Homo sapiens OX=9606 GN=COL6A3 PE=1 SV=5	14	14	14	85262	108290	40503	5	6	2	1	1	1	3
P15144	AMPN_HUMAN Aminopeptidase N OS=Homo sapiens OX=9606 GN=ANPEP PE=1 SV=4	14	14	14	251440	236200	430640	6	6	14	1	1	1	3
P05543	THBG_HUMAN Thyroxine-binding globulin OS=Homo sapiens OX=9606 GN=SERPINA7 PE=1 SV=2	13	13	13	2715400	5093700	3865600	21	19	19	1	1	1	3
P06276	CHLE_HUMAN Cholinesterase OS=Homo sapiens OX=9606 GN=BCHE PE=1 SV=1	13	13	13	2613700	2767200	2351500	13	11	14	1	1	1	3
P13591	NCAM1_HUMAN Neural cell adhesion molecule 1 OS=Homo sapiens OX=9606 GN=NCAM1 PE=1 SV=3	13	13	13	311200	307160	299000	4	4	4	1	1	1	3
P27169	PON1_HUMAN Serum paraoxonase/arylesterase 1 OS=Homo sapiens OX=9606 GN=PON1 PE=1 SV=3	13	13	13	16494000	17308000	20793000	22	17	21	1	1	1	3
Q13201	MMRN1_HUMAN Multimerin-1 OS=Homo sapiens OX=9606 GN=MMRN1 PE=1 SV=3	13	13	13	315480	223930	199070	13	8	7	1	1	1	3
Q96PD5	PGRP2_HUMAN N-acetylmuramoyl-L-alanine amidase OS=Homo sapiens OX=9606 GN=PGLYRP2 PE=1 SV=1	13	13	13	8407400	7440300	9141200	17	11	14	1	1	1	3
O14791	APOL1_HUMAN Apolipoprotein L1 OS=Homo sapiens OX=9606 GN=APOL1 PE=1 SV=5	12	12	12	1533300	841980	1288400	9	9	12	1	1	1	3
P00740	FA9_HUMAN Coagulation factor IX OS=Homo sapiens OX=9606 GN=F9 PE=1 SV=2	12	12	12	1367600	1992900	1741100	9	10	11	1	1	1	3
P01871	IGHM_HUMAN Immunoglobulin heavy constant mu OS=Homo sapiens OX=9606 GN=IGHM PE=1 SV=4	12	12	12	597420	1311300	3218200	14	18	17	1	1	1	3
P05090	APOD_HUMAN Apolipoprotein D OS=Homo sapiens OX=9606 GN=APOD PE=1 SV=1	12	12	12	10103000	11938000	9440200	17	16	14	1	1	1	3
P05452	TETN_HUMAN Tetranectin OS=Homo sapiens OX=9606 GN=CLEC3B PE=1 SV=3	12	12	12	1263400	1107500	1521200	7	6	8	1	1	1	3
P09486	SPRC_HUMAN SPARC OS=Homo sapiens OX=9606 GN=SPARC PE=1 SV=1	12	12	12	850940	527090	474060	6	6	8	1	1	1	3
P11021	BIP_HUMAN Endoplasmic reticulum chaperone BiP OS=Homo sapiens OX=9606 GN=HSPA5 PE=1 SV=2	12	12	12	177810	240120	144150	4	5	9	1	1	1	3
P29622	KAIN_HUMAN Kallistatin OS=Homo sapiens OX=9606 GN=SERPINA4 PE=1 SV=3	12	12	12	2382400	4090700	3859600	17	15	19	1	1	1	3
P51884	LUM_HUMAN Lumican OS=Homo sapiens OX=9606 GN=LUM PE=1 SV=2	12	12	12	7561500	7386100	5011800	15	17	16	1	1	1	3
Q76LX8	ATS13_HUMAN A disintegrin and metalloproteinase with thrombospondin motifs 13 OS=Homo sapiens OX=9606 GN=ADAMTS13 PE=1 SV=1	12	12	12	162080	258900	156570	5	7	7	1	1	1	3
Q92954	PRG4_HUMAN Proteoglycan 4 OS=Homo sapiens OX=9606 GN=PRG4 PE=1 SV=3	12	12	12	615650	1066500	1259200	7	4	8	1	1	1	3
P00748	FA12_HUMAN Coagulation factor XII OS=Homo sapiens OX=9606 GN=F12 PE=1 SV=3	11	11	11	3182300	2699400	2967600	10	7	11	1	1	1	3
P02753	RET4_HUMAN Retinol-binding protein 4 OS=Homo sapiens OX=9606 GN=RBP4 PE=1 SV=3	11	11	11	5530800	4509600	5622500	15	8	17	1	1	1	3
P07360	CO8G_HUMAN Complement component C8 gamma chain OS=Homo sapiens OX=9606 GN=C8G PE=1 SV=3	11	11	11	4775300	6365800	7392600	13	14	18	1	1	1	3
P21333	FLNA_HUMAN Filamin-A OS=Homo sapiens OX=9606 GN=FLNA PE=1 SV=4	11	11	11	153110	105960	82623	7	6	8	1	1	1	3
P22105	TENX_HUMAN Tenascin-X OS=Homo sapiens OX=9606 GN=TNXB PE=1 SV=5	11	11	11	115500	109680	128150	5	6	4	1	1	1	3
P43251	BTD_HUMAN Biotinidase OS=Homo sapiens OX=9606 GN=BTD PE=1 SV=2	11	11	11	2064700	2424700	2331000	15	14	12	1	1	1	3
Q9UHG3	PCYOX_HUMAN Prenylcysteine oxidase 1 OS=Homo sapiens OX=9606 GN=PCYOX1 PE=1 SV=3	11	11	11	294970	291250	524900	7	5	9	1	1	1	3
Q9UK55	ZPI_HUMAN Protein Z-dependent protease inhibitor OS=Homo sapiens OX=9606 GN=SERPINA10 PE=1 SV=1	11	11	11	834170	1255000	953490	10	10	12	1	1	1	3
O75636	FCN3_HUMAN Ficolin-3 OS=Homo sapiens OX=9606 GN=FCN3 PE=1 SV=2	10	10	10	1557600	1143300	1500000	9	7	9	1	1	1	3
P01860	IGHG3_HUMAN Immunoglobulin heavy constant gamma 3 OS=Homo sapiens OX=9606 GN=IGHG3 PE=1 SV=2	10	10	4	6760700	3241000	1834800	11	7	8	1	1	1	3
P15169	CBPN_HUMAN Carboxypeptidase N catalytic chain OS=Homo sapiens OX=9606 GN=CPN1 PE=1 SV=1	10	10	10	2008700	2420600	1307700	11	10	9	1	1	1	3
P22792	CPN2_HUMAN Carboxypeptidase N subunit 2 OS=Homo sapiens OX=9606 GN=CPN2 PE=1 SV=3	10	10	10	5936400	7326500	4091800	11	12	13	1	1	1	3
P23142	FBLN1_HUMAN Fibulin-1 OS=Homo sapiens OX=9606 GN=FBLN1 PE=1 SV=4	10	10	10	187610	483560	281630	6	8	7	1	1	1	3
O00187	MASP2_HUMAN Mannan-binding lectin serine protease 2 OS=Homo sapiens OX=9606 GN=MASP2 PE=1 SV=4	9	9	9	152050	193400	355410	5	5	5	1	1	1	3
P01857	IGHG1_HUMAN Immunoglobulin heavy constant gamma 1 OS=Homo sapiens OX=9606 GN=IGHG1 PE=1 SV=1	9	5	5	2985500	1771900	1939500	8	6	6	1	1	1	3
P02763	A1AG1_HUMAN Alpha-1-acid glycoprotein 1 OS=Homo sapiens OX=9606 GN=ORM1 PE=1 SV=1	9	9	7	2069900	1908300	6202900	9	9	15	1	1	1	3
P02766	TTHY_HUMAN Transthyretin OS=Homo sapiens OX=9606 GN=TTR PE=1 SV=1	9	9	9	8800800	12513000	17853000	12	9	13	1	1	1	3
P09172	DOPO_HUMAN Dopamine beta-hydroxylase OS=Homo sapiens OX=9606 GN=DBH PE=1 SV=3	9	9	9	898510	696410	887130	4	4	10	1	1	1	3
P19652	A1AG2_HUMAN Alpha-1-acid glycoprotein 2 OS=Homo sapiens OX=9606 GN=ORM2 PE=1 SV=2	9	7	7	3123700	5908300	4829700	5	4	12	1	1	1	3
P63267	ACTH_HUMAN Actin, gamma-enteric smooth muscle OS=Homo sapiens OX=9606 GN=ACTG2 PE=1 SV=1;sp	9	1	1	0	155410	450270	2	2	3	1	1	1	3
P63104	1433Z_HUMAN 14-3-3 protein zeta/delta OS=Homo sapiens OX=9606 GN=YWHAZ PE=1 SV=1	9	9	8	116050	119890	109540	6	7	7	1	1	1	3
Q12805	FBLN3_HUMAN EGF-containing fibulin-like extracellular matrix protein 1 OS=Homo sapiens OX=9606 GN=EFEMP1 PE=1 SV=2	9	9	9	507220	580540	459080	3	5	8	1	1	1	3
Q9BXR6	FHR5_HUMAN Complement factor H-related protein 5 OS=Homo sapiens OX=9606 GN=CFHR5 PE=1 SV=1	9	9	8	251650	344640	334530	4	4	5	1	1	1	3
O95445	APOM_HUMAN Apolipoprotein M OS=Homo sapiens OX=9606 GN=APOM PE=1 SV=2	8	8	8	1130200	1138900	1893800	4	2	9	1	1	1	3
P02750	A2GL_HUMAN Leucine-rich alpha-2-glycoprotein OS=Homo sapiens OX=9606 GN=LRG1 PE=1 SV=2	8	8	8	5787100	9258000	5119800	8	10	9	1	1	1	3
P04040	CATA_HUMAN Catalase OS=Homo sapiens OX=9606 GN=CAT PE=1 SV=3	8	8	8	0	0	24700	1	1	1	1	1	1	3
P05062	ALDOB_HUMAN Fructose-bisphosphate aldolase B OS=Homo sapiens OX=9606 GN=ALDOB PE=1 SV=2	8	8	8	383290	227850	338780	4	2	4	1	1	1	3
P07359	GP1BA_HUMAN Platelet glycoprotein Ib alpha chain OS=Homo sapiens OX=9606 GN=GP1BA PE=1 SV=2	8	8	8	1127300	801850	518320	7	5	3	1	1	1	3
P12814	ACTN1_HUMAN Alpha-actinin-1 OS=Homo sapiens OX=9606 GN=ACTN1 PE=1 SV=2;sp	8	8	8	0	0	79338	2	1	5	1	1	1	3
P17936	IBP3_HUMAN Insulin-like growth factor-binding protein 3 OS=Homo sapiens OX=9606 GN=IGFBP3 PE=1 SV=2	8	8	8	833730	1157500	663980	7	5	4	1	1	1	3
P27918	PROP_HUMAN Properdin OS=Homo sapiens OX=9606 GN=CFP PE=1 SV=2	8	8	8	3035500	1333100	1311700	8	6	5	1	1	1	3
P35443	TSP4_HUMAN Thrombospondin-4 OS=Homo sapiens OX=9606 GN=THBS4 PE=1 SV=2	8	7	7	328880	391000	170450	4	3	3	1	1	1	3
Q14766	LTBP1_HUMAN Latent-transforming growth factor beta-binding protein 1 OS=Homo sapiens OX=9606 GN=LTBP1 PE=1 SV=4	8	8	8	0	0	69614	2	1	2	1	1	1	3
Q86VB7	C163A_HUMAN Scavenger receptor cysteine-rich type 1 protein M130 OS=Homo sapiens OX=9606 GN=CD163 PE=1 SV=2	8	8	8	129520	235690	87693	7	7	6	1	1	1	3
Q9NZP8	C1RL_HUMAN Complement C1r subcomponent-like protein OS=Homo sapiens OX=9606 GN=C1RL PE=1 SV=2	8	8	8	705460	1137500	594560	6	5	6	1	1	1	3
Q9UGM5	FETUB_HUMAN Fetuin-B OS=Homo sapiens OX=9606 GN=FETUB PE=1 SV=2	8	8	8	1712900	2265400	1257700	7	7	6	1	1	1	3
P01859	IGHG2_HUMAN Immunoglobulin heavy constant gamma 2 OS=Homo sapiens OX=9606 GN=IGHG2 PE=1 SV=2	7	3	2	3095600	1586100	1529200	3	4	4	1	1	1	3
P01876	IGHA1_HUMAN Immunoglobulin heavy constant alpha 1 OS=Homo sapiens OX=9606 GN=IGHA1 PE=1 SV=2	7	7	6	1737400	1395000	1685300	8	6	6	1	1	1	3
P02775	CXCL7_HUMAN Platelet basic protein OS=Homo sapiens OX=9606 GN=PPBP PE=1 SV=3	7	7	7	956850	591070	1318400	3	3	5	1	1	1	3
P04278	SHBG_HUMAN Sex hormone-binding globulin OS=Homo sapiens OX=9606 GN=SHBG PE=1 SV=2	7	7	7	225910	317440	179010	1	3	2	1	1	1	3
P08185	CBG_HUMAN Corticosteroid-binding globulin OS=Homo sapiens OX=9606 GN=SERPINA6 PE=1 SV=1	7	7	7	3217500	4390400	5551000	8	7	9	1	1	1	3
P08514	ITA2B_HUMAN Integrin alpha-IIb OS=Homo sapiens OX=9606 GN=ITGA2B PE=1 SV=3	7	7	7	210790	69222	92052	4	1	4	1	1	1	3
P08571	CD14_HUMAN Monocyte differentiation antigen CD14 OS=Homo sapiens OX=9606 GN=CD14 PE=1 SV=2	7	7	7	1064700	1200300	1124500	3	6	7	1	1	1	3
P19320	VCAM1_HUMAN Vascular cell adhesion protein 1 OS=Homo sapiens OX=9606 GN=VCAM1 PE=1 SV=1	7	7	7	137630	270240	128330	6	7	2	1	1	1	3
P20851	C4BPB_HUMAN C4b-binding protein beta chain OS=Homo sapiens OX=9606 GN=C4BPB PE=1 SV=1	7	7	7	890250	1139600	1444600	7	7	13	1	1	1	3
P22891	PROZ_HUMAN Vitamin K-dependent protein Z OS=Homo sapiens OX=9606 GN=PROZ PE=1 SV=2	7	7	7	161780	154680	188040	4	3	3	1	1	1	3
P33151	CADH5_HUMAN Cadherin-5 OS=Homo sapiens OX=9606 GN=CDH5 PE=1 SV=5	7	7	7	370020	190340	318170	6	2	2	1	1	1	3
P40197	GPV_HUMAN Platelet glycoprotein V OS=Homo sapiens OX=9606 GN=GP5 PE=1 SV=1	7	7	6	161400	127460	123930	3	4	5	1	1	1	3
Q12913	PTPRJ_HUMAN Receptor-type tyrosine-protein phosphatase eta OS=Homo sapiens OX=9606 GN=PTPRJ PE=1 SV=3	7	7	7	266330	258600	189620	1	3	6	1	1	1	3
Q92820	GGH_HUMAN Gamma-glutamyl hydrolase OS=Homo sapiens OX=9606 GN=GGH PE=1 SV=2	7	7	7	127330	118190	113200	4	4	5	1	1	1	3
P00338	LDHA_HUMAN L-lactate dehydrogenase A chain OS=Homo sapiens OX=9606 GN=LDHA PE=1 SV=2	6	6	5	476930	634890	321390	5	4	4	1	1	1	3
P00746	CFAD_HUMAN Complement factor D OS=Homo sapiens OX=9606 GN=CFD PE=1 SV=5	6	6	6	177820	0	252720	3	1	6	1	1	1	3
P01834	IGKC_HUMAN Immunoglobulin kappa constant OS=Homo sapiens OX=9606 GN=IGKC PE=1 SV=2	6	6	6	2025500	1149100	2424200	8	6	6	1	1	1	3
P02652	APOA2_HUMAN Apolipoprotein A-II OS=Homo sapiens OX=9606 GN=APOA2 PE=1 SV=1	6	6	6	2383000	2072300	6988900	5	4	5	1	1	1	3
P02654	APOC1_HUMAN Apolipoprotein C-I OS=Homo sapiens OX=9606 GN=APOC1 PE=1 SV=1	6	6	6	368350	341520	385970	2	2	2	1	1	1	3
P02743	SAMP_HUMAN Serum amyloid P-component OS=Homo sapiens OX=9606 GN=APCS PE=1 SV=2	6	6	6	1447300	2990600	2174900	5	6	5	1	1	1	3
P02747	C1QC_HUMAN Complement C1q subcomponent subunit C OS=Homo sapiens OX=9606 GN=C1QC PE=1 SV=3	6	6	6	7212000	9061300	11982000	6	6	4	1	1	1	3
P04070	PROC_HUMAN Vitamin K-dependent protein C OS=Homo sapiens OX=9606 GN=PROC PE=1 SV=1	6	6	6	543650	1186600	912470	5	5	6	1	1	1	3
P04180	LCAT_HUMAN Phosphatidylcholine-sterol acyltransferase OS=Homo sapiens OX=9606 GN=LCAT PE=1 SV=1	6	6	6	1060700	1611300	1212700	6	6	6	1	1	1	3
P07355	ANXA2_HUMAN Annexin A2 OS=Homo sapiens OX=9606 GN=ANXA2 PE=1 SV=2;sp	6	6	6	388890	473880	249240	5	6	6	1	1	1	3
P08253	MMP2_HUMAN 72 kDa type IV collagenase OS=Homo sapiens OX=9606 GN=MMP2 PE=1 SV=2	6	6	6	306970	308630	152620	3	3	1	1	1	1	3
P14151	LYAM1_HUMAN L-selectin OS=Homo sapiens OX=9606 GN=SELL PE=1 SV=2	6	6	6	1352100	2062600	2142900	4	4	5	1	1	1	3
P18206	VINC_HUMAN Vinculin OS=Homo sapiens OX=9606 GN=VCL PE=1 SV=4	6	6	6	376600	279180	200020	2	2	4	1	1	1	3
P18428	LBP_HUMAN Lipopolysaccharide-binding protein OS=Homo sapiens OX=9606 GN=LBP PE=1 SV=3	6	6	6	903730	1470300	1299000	4	8	6	1	1	1	3
P33908	MA1A1_HUMAN Mannosyl-oligosaccharide 1,2-alpha-mannosidase IA OS=Homo sapiens OX=9606 GN=MAN1A1 PE=1 SV=3	6	6	6	103320	117470	150500	2	1	2	1	1	1	3
P43121	MUC18_HUMAN Cell surface glycoprotein MUC18 OS=Homo sapiens OX=9606 GN=MCAM PE=1 SV=2	6	6	6	352410	386190	238790	3	3	4	1	1	1	3
P55058	PLTP_HUMAN Phospholipid transfer protein OS=Homo sapiens OX=9606 GN=PLTP PE=1 SV=1	6	6	6	1384900	1228100	969530	4	2	5	1	1	1	3
P68363	TBA1B_HUMAN Tubulin alpha-1B chain OS=Homo sapiens OX=9606 GN=TUBA1B PE=1 SV=1;sp	6	6	6	170380	213680	152020	3	3	4	1	1	1	3
Q01459	DIAC_HUMAN Di-N-acetylchitobiase OS=Homo sapiens OX=9606 GN=CTBS PE=1 SV=1	6	6	6	160000	222780	71277	5	4	2	1	1	1	3
Q14515	SPRL1_HUMAN SPARC-like protein 1 OS=Homo sapiens OX=9606 GN=SPARCL1 PE=1 SV=2	6	6	6	44242	34796	48108	2	1	2	1	1	1	3
Q15166	PON3_HUMAN Serum paraoxonase/lactonase 3 OS=Homo sapiens OX=9606 GN=PON3 PE=1 SV=3	6	6	6	193660	152980	217930	3	2	4	1	1	1	3
Q96IY4	CBPB2_HUMAN Carboxypeptidase B2 OS=Homo sapiens OX=9606 GN=CPB2 PE=1 SV=2	6	6	6	2321600	2266600	2732400	7	5	8	1	1	1	3
Q9NPH3	IL1AP_HUMAN Interleukin-1 receptor accessory protein OS=Homo sapiens OX=9606 GN=IL1RAP PE=1 SV=2	6	6	6	0	0	244920	1	1	7	1	1	1	3
Q9NQ79	CRAC1_HUMAN Cartilage acidic protein 1 OS=Homo sapiens OX=9606 GN=CRTAC1 PE=1 SV=2	6	6	6	167380	236500	143500	4	3	2	1	1	1	3
P01861	IGHG4_HUMAN Immunoglobulin heavy constant gamma 4 OS=Homo sapiens OX=9606 GN=IGHG4 PE=1 SV=1	5	1	1	0	0	0	1	1	1	1	1	1	3
P02656	APOC3_HUMAN Apolipoprotein C-III OS=Homo sapiens OX=9606 GN=APOC3 PE=1 SV=1	5	5	5	2064100	2391400	6739400	2	3	2	1	1	1	3
P02746	C1QB_HUMAN Complement C1q subcomponent subunit B OS=Homo sapiens OX=9606 GN=C1QB PE=1 SV=3	5	5	5	1702600	839350	2783200	8	4	6	1	1	1	3
P04406	G3P_HUMAN Glyceraldehyde-3-phosphate dehydrogenase OS=Homo sapiens OX=9606 GN=GAPDH PE=1 SV=3	5	5	5	205950	113190	66344	5	3	2	1	1	1	3
P08709	FA7_HUMAN Coagulation factor VII OS=Homo sapiens OX=9606 GN=F7 PE=1 SV=1	5	5	5	142730	147480	85174	2	2	3	1	1	1	3
P10721	KIT_HUMAN Mast/stem cell growth factor receptor Kit OS=Homo sapiens OX=9606 GN=KIT PE=1 SV=1	5	5	5	0	95428	74046	1	2	3	1	1	1	3
P12955	PEPD_HUMAN Xaa-Pro dipeptidase OS=Homo sapiens OX=9606 GN=PEPD PE=1 SV=3	5	5	5	241110	192840	114490	4	1	2	1	1	1	3
P22352	GPX3_HUMAN Glutathione peroxidase 3 OS=Homo sapiens OX=9606 GN=GPX3 PE=1 SV=2	5	5	5	483500	1245800	1649300	2	4	6	1	1	1	3
P23470	PTPRG_HUMAN Receptor-type tyrosine-protein phosphatase gamma OS=Homo sapiens OX=9606 GN=PTPRG PE=1 SV=4	5	5	5	0	84837	95914	1	2	3	1	1	1	3
P98160	PGBM_HUMAN Basement membrane-specific heparan sulfate proteoglycan core protein OS=Homo sapiens OX=9606 GN=HSPG2 PE=1 SV=4	5	5	5	73659	73939	42920	4	4	2	1	1	1	3
Q6EMK4	VASN_HUMAN Vasorin OS=Homo sapiens OX=9606 GN=VASN PE=1 SV=1	5	5	5	515270	713330	419270	4	3	4	1	1	1	3
Q7Z7G0	TARSH_HUMAN Target of Nesh-SH3 OS=Homo sapiens OX=9606 GN=ABI3BP PE=1 SV=1	5	5	5	174550	277380	214010	3	3	3	1	1	1	3
Q9UNW1	MINP1_HUMAN Multiple inositol polyphosphate phosphatase 1 OS=Homo sapiens OX=9606 GN=MINPP1 PE=1 SV=1	5	5	5	0	0	178680	1	1	1	1	1	1	3
O14786	NRP1_HUMAN Neuropilin-1 OS=Homo sapiens OX=9606 GN=NRP1 PE=1 SV=3	4	4	4	162100	281940	66685	2	2	1	1	1	1	3
P02745	C1QA_HUMAN Complement C1q subcomponent subunit A OS=Homo sapiens OX=9606 GN=C1QA PE=1 SV=2	4	4	4	3858400	3909300	3781600	1	2	2	1	1	1	3
P08238	HS90B_HUMAN Heat shock protein HSP 90-beta OS=Homo sapiens OX=9606 GN=HSP90AB1 PE=1 SV=4	4	4	3	200930	228690	113890	3	3	3	1	1	1	3
P0DOY3	IGLC3_HUMAN Immunoglobulin lambda constant 3 OS=Homo sapiens OX=9606 GN=IGLC3 PE=1 SV=1;sp	4	4	4	829340	733420	741780	4	4	3	1	1	1	3
P14618	KPYM_HUMAN Pyruvate kinase PKM OS=Homo sapiens OX=9606 GN=PKM PE=1 SV=4	4	4	4	84857	85342	79294	5	1	2	1	1	1	3
P35542	SAA4_HUMAN Serum amyloid A-4 protein OS=Homo sapiens OX=9606 GN=SAA4 PE=1 SV=2	4	4	4	1842200	2137400	3219500	5	5	7	1	1	1	3
P40189	IL6RB_HUMAN Interleukin-6 receptor subunit beta OS=Homo sapiens OX=9606 GN=IL6ST PE=1 SV=2	4	4	4	74481	0	0	2	1	1	1	1	1	3
P49908	SEPP1_HUMAN Selenoprotein P OS=Homo sapiens OX=9606 GN=SELENOP PE=1 SV=3	4	4	4	849780	1191200	606870	6	5	5	1	1	1	3
Q13103	SPP24_HUMAN Secreted phosphoprotein 24 OS=Homo sapiens OX=9606 GN=SPP2 PE=1 SV=1	4	4	4	321460	503300	310000	3	3	3	1	1	1	3
Q6UXB8	PI16_HUMAN Peptidase inhibitor 16 OS=Homo sapiens OX=9606 GN=PI16 PE=1 SV=1	4	4	4	863890	644580	388330	4	3	3	1	1	1	3
P07437	TBB5_HUMAN Tubulin beta chain OS=Homo sapiens OX=9606 GN=TUBB PE=1 SV=2;sp	3	3	3	291430	336410	152940	2	2	3	1	1	1	3
P13598	ICAM2_HUMAN Intercellular adhesion molecule 2 OS=Homo sapiens OX=9606 GN=ICAM2 PE=1 SV=2	3	3	3	0	0	319460	1	1	3	1	1	1	3
P15151	PVR_HUMAN Poliovirus receptor OS=Homo sapiens OX=9606 GN=PVR PE=1 SV=2	3	3	3	214820	192820	142120	1	2	2	1	1	1	3
P16070	CD44_HUMAN CD44 antigen OS=Homo sapiens OX=9606 GN=CD44 PE=1 SV=3	3	3	3	409630	215060	178270	4	2	2	1	1	1	3
P37802	TAGL2_HUMAN Transgelin-2 OS=Homo sapiens OX=9606 GN=TAGLN2 PE=1 SV=3	3	3	3	0	0	32737	1	1	2	1	1	1	3
P54108	CRIS3_HUMAN Cysteine-rich secretory protein 3 OS=Homo sapiens OX=9606 GN=CRISP3 PE=1 SV=1	3	3	3	0	113120	153540	1	1	2	1	1	1	3
P55290	CAD13_HUMAN Cadherin-13 OS=Homo sapiens OX=9606 GN=CDH13 PE=1 SV=1	3	3	3	337160	240630	186420	2	2	2	1	1	1	3
Q00610	CLH1_HUMAN Clathrin heavy chain 1 OS=Homo sapiens OX=9606 GN=CLTC PE=1 SV=5	3	3	3	51167	47740	23474	2	3	1	1	1	1	3
Q13790	APOF_HUMAN Apolipoprotein F OS=Homo sapiens OX=9606 GN=APOF PE=1 SV=2	3	3	3	0	1037900	666530	2	3	2	1	1	1	3
Q6YHK3	CD109_HUMAN CD109 antigen OS=Homo sapiens OX=9606 GN=CD109 PE=1 SV=2	3	3	3	57432	0	73199	3	1	1	1	1	1	3
Q8IZF2	AGRF5_HUMAN Adhesion G protein-coupled receptor F5 OS=Homo sapiens OX=9606 GN=ADGRF5 PE=1 SV=3	3	3	3	494350	0	0	2	1	2	1	1	1	3
Q92496	FHR4_HUMAN Complement factor H-related protein 4 OS=Homo sapiens OX=9606 GN=CFHR4 PE=1 SV=3	3	3	2	0	309750	545060	1	3	4	1	1	1	3
P01767	HV353_HUMAN Immunoglobulin heavy variable 3-53 OS=Homo sapiens OX=9606 GN=IGHV3-53 PE=1 SV=2;sp	2	2	0	776030	749020	924950	2	3	2	1	1	1	3
A6NIZ1	RP1BL_HUMAN Ras-related protein Rap-1b-like protein OS=Homo sapiens OX=9606 PE=2 SV=1;sp	2	2	2	103090	0	78088	1	1	1	1	1	1	3
P01034	CYTC_HUMAN Cystatin-C OS=Homo sapiens OX=9606 GN=CST3 PE=1 SV=1	2	2	2	255170	256140	338730	1	1	3	1	1	1	3
P02655	APOC2_HUMAN Apolipoprotein C-II OS=Homo sapiens OX=9606 GN=APOC2 PE=1 SV=1	2	2	2	233390	269290	441220	1	1	2	1	1	1	3
P02671	FIBA_HUMAN Fibrinogen alpha chain OS=Homo sapiens OX=9606 GN=FGA PE=1 SV=2	2	2	2	171710	344820	0	2	2	1	1	1	1	3
P06703	S10A6_HUMAN Protein S100-A6 OS=Homo sapiens OX=9606 GN=S100A6 PE=1 SV=1	2	2	2	323840	295820	121710	2	2	2	1	1	1	3
P07333	CSF1R_HUMAN Macrophage colony-stimulating factor 1 receptor OS=Homo sapiens OX=9606 GN=CSF1R PE=1 SV=2	2	2	2	260450	227160	106380	4	2	3	1	1	1	3
P08637	FCG3A_HUMAN Low affinity immunoglobulin gamma Fc region receptor III-A OS=Homo sapiens OX=9606 GN=FCGR3A PE=1 SV=2	2	2	2	0	90665	0	1	3	1	1	1	1	3
P10720	PF4V_HUMAN Platelet factor 4 variant OS=Homo sapiens OX=9606 GN=PF4V1 PE=1 SV=1	2	2	1	437230	349640	1105200	2	2	2	1	1	1	3
P11279	LAMP1_HUMAN Lysosome-associated membrane glycoprotein 1 OS=Homo sapiens OX=9606 GN=LAMP1 PE=1 SV=3	2	2	2	0	0	49674	1	1	2	1	1	1	3
P12109	CO6A1_HUMAN Collagen alpha-1(VI) chain OS=Homo sapiens OX=9606 GN=COL6A1 PE=1 SV=3	2	2	2	0	70869	47108	1	2	2	1	1	1	3
P13639	EF2_HUMAN Elongation factor 2 OS=Homo sapiens OX=9606 GN=EEF2 PE=1 SV=4	2	2	2	100620	185910	83651	2	2	2	1	1	1	3
P14625	ENPL_HUMAN Endoplasmin OS=Homo sapiens OX=9606 GN=HSP90B1 PE=1 SV=1	2	2	2	43723	70177	0	1	2	1	1	1	1	3
P48741	HSP77_HUMAN Putative heat shock 70 kDa protein 7 OS=Homo sapiens OX=9606 GN=HSPA7 PE=5 SV=2;sp	2	2	1	106310	49500	46365	2	1	1	1	1	1	3
P23528	COF1_HUMAN Cofilin-1 OS=Homo sapiens OX=9606 GN=CFL1 PE=1 SV=3;sp	2	2	2	0	0	0	1	1	1	1	1	1	3
P61626	LYSC_HUMAN Lysozyme C OS=Homo sapiens OX=9606 GN=LYZ PE=1 SV=1	2	2	2	0	0	298230	1	1	2	1	1	1	3
Q15848	ADIPO_HUMAN Adiponectin OS=Homo sapiens OX=9606 GN=ADIPOQ PE=1 SV=1	2	2	2	97400	596280	460900	3	3	3	1	1	1	3
Q7Z7M0	MEGF8_HUMAN Multiple epidermal growth factor-like domains protein 8 OS=Homo sapiens OX=9606 GN=MEGF8 PE=1 SV=2	2	2	2	0	0	0	1	1	1	1	1	1	3
Q9H4B7	TBB1_HUMAN Tubulin beta-1 chain OS=Homo sapiens OX=9606 GN=TUBB1 PE=1 SV=1	2	2	2	0	0	0	1	1	1	1	1	1	3
Q9NPY3	C1QR1_HUMAN Complement component C1q receptor OS=Homo sapiens OX=9606 GN=CD93 PE=1 SV=3	2	2	2	0	0	0	1	1	1	1	1	1	3
Q9Y5Y7	LYVE1_HUMAN Lymphatic vessel endothelial hyaluronic acid receptor 1 OS=Homo sapiens OX=9606 GN=LYVE1 PE=1 SV=2	2	2	2	255320	348910	0	3	1	1	1	1	1	3
Q9Y6Z7	COL10_HUMAN Collectin-10 OS=Homo sapiens OX=9606 GN=COLEC10 PE=1 SV=2	2	2	2	115430	98041	60810	2	2	1	1	1	1	3
P05154	IPSP_HUMAN Plasma serine protease inhibitor OS=Homo sapiens OX=9606 GN=SERPINA5 PE=1 SV=3	13	13	13	979140	0	16199	13	0	1	1	0	1	2
P05067	A4_HUMAN Amyloid-beta precursor protein OS=Homo sapiens OX=9606 GN=APP PE=1 SV=3	8	8	8	0	0	88452	1	0	3	1	0	1	2
P54289	CA2D1_HUMAN Voltage-dependent calcium channel subunit alpha-2/delta-1 OS=Homo sapiens OX=9606 GN=CACNA2D1 PE=1 SV=3	8	8	8	269970	0	0	2	1	0	1	1	0	2
O43866	CD5L_HUMAN CD5 antigen-like OS=Homo sapiens OX=9606 GN=CD5L PE=1 SV=1	7	7	7	0	178680	462430	0	1	7	0	1	1	2
P62328	TYB4_HUMAN Thymosin beta-4 OS=Homo sapiens OX=9606 GN=TMSB4X PE=1 SV=2	7	7	7	78086	23829	0	1	1	0	1	1	0	2
P05362	ICAM1_HUMAN Intercellular adhesion molecule 1 OS=Homo sapiens OX=9606 GN=ICAM1 PE=1 SV=2	6	6	6	0	35852	0	1	2	0	1	1	0	2
P06733	ENOA_HUMAN Alpha-enolase OS=Homo sapiens OX=9606 GN=ENO1 PE=1 SV=2	6	6	5	34693	109610	0	2	2	0	1	1	0	2
O95497	VNN1_HUMAN Pantetheinase OS=Homo sapiens OX=9606 GN=VNN1 PE=1 SV=2	5	5	5	0	247820	267250	0	2	2	0	1	1	2
P01591	IGJ_HUMAN Immunoglobulin J chain OS=Homo sapiens OX=9606 GN=JCHAIN PE=1 SV=4	5	5	5	0	36040	240960	0	1	3	0	1	1	2
P02741	CRP_HUMAN C-reactive protein OS=Homo sapiens OX=9606 GN=CRP PE=1 SV=1	5	5	5	0	0	290410	0	1	4	0	1	1	2
P07195	LDHB_HUMAN L-lactate dehydrogenase B chain OS=Homo sapiens OX=9606 GN=LDHB PE=1 SV=2	5	4	4	177100	0	0	0	1	1	0	1	1	2
P11226	MBL2_HUMAN Mannose-binding protein C OS=Homo sapiens OX=9606 GN=MBL2 PE=1 SV=2	5	5	5	0	0	122710	1	0	3	1	0	1	2
O95479	G6PE_HUMAN GDH/6PGL endoplasmic bifunctional protein OS=Homo sapiens OX=9606 GN=H6PD PE=1 SV=2	4	4	4	58569	76041	0	1	2	0	1	1	0	2
P00488	F13A_HUMAN Coagulation factor XIII A chain OS=Homo sapiens OX=9606 GN=F13A1 PE=1 SV=4	4	4	4	265950	24483	107640	4	0	4	1	0	1	2
P04439	HLAA_HUMAN HLA class I histocompatibility antigen, A alpha chain OS=Homo sapiens OX=9606 GN=HLA-A PE=1 SV=2;sp	4	4	2	241480	42628	129280	4	0	3	1	0	1	2
P05106	ITB3_HUMAN Integrin beta-3 OS=Homo sapiens OX=9606 GN=ITGB3 PE=1 SV=2	4	4	4	121110	32930	0	2	0	2	1	0	1	2
P13797	PLST_HUMAN Plastin-3 OS=Homo sapiens OX=9606 GN=PLS3 PE=1 SV=4	4	1	1	0	0	0	1	1	0	1	1	0	2
P14543	NID1_HUMAN Nidogen-1 OS=Homo sapiens OX=9606 GN=NID1 PE=1 SV=3	4	4	4	0	0	0	1	0	1	1	0	1	2
Q15113	PCOC1_HUMAN Procollagen C-endopeptidase enhancer 1 OS=Homo sapiens OX=9606 GN=PCOLCE PE=1 SV=2	4	4	4	0	0	75609	1	0	2	1	0	1	2
O75144	ICOSL_HUMAN ICOS ligand OS=Homo sapiens OX=9606 GN=ICOSLG PE=1 SV=2	3	3	3	0	0	0	1	0	1	1	0	1	2
P04075	ALDOA_HUMAN Fructose-bisphosphate aldolase A OS=Homo sapiens OX=9606 GN=ALDOA PE=1 SV=2	3	3	3	99821	0	33734	3	0	1	1	0	1	2
P06576	ATPB_HUMAN ATP synthase subunit beta, mitochondrial OS=Homo sapiens OX=9606 GN=ATP5F1B PE=1 SV=3	3	3	3	0	55944	0	1	1	0	1	1	0	2
P07900	HS90A_HUMAN Heat shock protein HSP 90-alpha OS=Homo sapiens OX=9606 GN=HSP90AA1 PE=1 SV=5	3	2	2	0	0	0	1	1	0	1	1	0	2
P13473	LAMP2_HUMAN Lysosome-associated membrane glycoprotein 2 OS=Homo sapiens OX=9606 GN=LAMP2 PE=1 SV=2	3	3	3	0	0	53177	0	1	2	0	1	1	2
P27105	STOM_HUMAN Erythrocyte band 7 integral membrane protein OS=Homo sapiens OX=9606 GN=STOM PE=1 SV=3	3	3	3	52590	0	30340	2	0	3	1	0	1	2
P55056	APOC4_HUMAN Apolipoprotein C-IV OS=Homo sapiens OX=9606 GN=APOC4 PE=1 SV=1	3	3	3	68176	0	70634	2	0	2	1	0	1	2
P61769	B2MG_HUMAN Beta-2-microglobulin OS=Homo sapiens OX=9606 GN=B2M PE=1 SV=1	3	3	3	0	0	0	1	1	0	1	1	0	2
Q86UX7	URP2_HUMAN Fermitin family homolog 3 OS=Homo sapiens OX=9606 GN=FERMT3 PE=1 SV=1	3	3	3	0	0	0	1	0	1	1	0	1	2
A1L4H1	SRCRL_HUMAN Soluble scavenger receptor cysteine-rich domain-containing protein SSC5D OS=Homo sapiens OX=9606 GN=SSC5D PE=1 SV=3	2	2	2	0	0	0	0	1	1	0	1	1	2
P0DP03	HVC05_HUMAN Immunoglobulin heavy variable 3-30-5 OS=Homo sapiens OX=9606 GN=IGHV3-30-5 PE=3 SV=1;sp	2	1	1	0	0	0	1	1	0	1	1	0	2
P62987	RL40_HUMAN Ubiquitin-60S ribosomal protein L40 OS=Homo sapiens OX=9606 GN=UBA52 PE=1 SV=2;sp	2	2	2	0	0	161770	1	0	1	1	0	1	2
P12830	CADH1_HUMAN Cadherin-1 OS=Homo sapiens OX=9606 GN=CDH1 PE=1 SV=3	2	2	2	0	0	0	0	1	1	0	1	1	2
P52815	RM12_HUMAN 39S ribosomal protein L12, mitochondrial OS=Homo sapiens OX=9606 GN=MRPL12 PE=1 SV=2	2	2	2	0	22825	0	0	1	1	0	1	1	2
Q5VTE0	EF1A3_HUMAN Putative elongation factor 1-alpha-like 3 OS=Homo sapiens OX=9606 GN=EEF1A1P5 PE=5 SV=1;sp	2	2	2	136240	0	0	1	1	0	1	1	0	2
Q13822	ENPP2_HUMAN Ectonucleotide pyrophosphatase/phosphodiesterase family member 2 OS=Homo sapiens OX=9606 GN=ENPP2 PE=1 SV=3	2	2	2	52607	100370	0	1	2	0	1	1	0	2
Q6GTS8	P20D1_HUMAN N-fatty-acyl-amino acid synthase/hydrolase PM20D1 OS=Homo sapiens OX=9606 GN=PM20D1 PE=2 SV=3	2	2	2	0	0	0	0	1	1	0	1	1	2
Q86SQ4	AGRG6_HUMAN Adhesion G-protein coupled receptor G6 OS=Homo sapiens OX=9606 GN=ADGRG6 PE=1 SV=3	2	2	2	0	55599	0	0	2	1	0	1	1	2
Q86UN3	R4RL2_HUMAN Reticulon-4 receptor-like 2 OS=Homo sapiens OX=9606 GN=RTN4RL2 PE=1 SV=1	2	2	2	0	0	0	1	0	1	1	0	1	2
Q9H4G4	GAPR1_HUMAN Golgi-associated plant pathogenesis-related protein 1 OS=Homo sapiens OX=9606 GN=GLIPR2 PE=1 SV=3	2	2	2	0	36786	0	1	1	0	1	1	0	2
P20742	PZP_HUMAN Pregnancy zone protein OS=Homo sapiens OX=9606 GN=PZP PE=1 SV=4	13	7	7	0	134840	0	0	4	0	0	1	0	1
P68871	HBB_HUMAN Hemoglobin subunit beta OS=Homo sapiens OX=9606 GN=HBB PE=1 SV=2;sp	8	8	8	40985	0	54847	0	0	1	0	0	1	1
P16109	LYAM3_HUMAN P-selectin OS=Homo sapiens OX=9606 GN=SELP PE=1 SV=3	7	7	7	0	0	0	1	0	0	1	0	0	1
P02788	TRFL_HUMAN Lactotransferrin OS=Homo sapiens OX=9606 GN=LTF PE=1 SV=6	6	6	6	46458	0	0	1	0	0	1	0	0	1
P0DP25	CALM3_HUMAN Calmodulin-3 OS=Homo sapiens OX=9606 GN=CALM3 PE=1 SV=1;sp	4	4	4	0	0	0	0	0	1	0	0	1	1
P22897	MRC1_HUMAN Macrophage mannose receptor 1 OS=Homo sapiens OX=9606 GN=MRC1 PE=1 SV=1	4	4	4	0	0	27633	0	0	2	0	0	1	1
Q16853	AOC3_HUMAN Membrane primary amine oxidase OS=Homo sapiens OX=9606 GN=AOC3 PE=1 SV=3	4	4	4	0	77875	80112	0	0	2	0	0	1	1
Q9BTY2	FUCO2_HUMAN Plasma alpha-L-fucosidase OS=Homo sapiens OX=9606 GN=FUCA2 PE=1 SV=2	4	4	4	0	0	0	0	1	0	0	1	0	1
Q9HDC9	APMAP_HUMAN Adipocyte plasma membrane-associated protein OS=Homo sapiens OX=9606 GN=APMAP PE=1 SV=2	4	4	4	0	229060	344880	0	0	4	0	0	1	1
P01889	HLAB_HUMAN HLA class I histocompatibility antigen, B alpha chain OS=Homo sapiens OX=9606 GN=HLA-B PE=1 SV=3	3	2	1	0	0	0	1	0	0	1	0	0	1
P07237	PDIA1_HUMAN Protein disulfide-isomerase OS=Homo sapiens OX=9606 GN=P4HB PE=1 SV=3	3	3	3	0	0	0	1	0	0	1	0	0	1
P11717	MPRI_HUMAN Cation-independent mannose-6-phosphate receptor OS=Homo sapiens OX=9606 GN=IGF2R PE=1 SV=3	3	3	3	0	0	28498	1	0	0	1	0	0	1
P27348	1433T_HUMAN 14-3-3 protein theta OS=Homo sapiens OX=9606 GN=YWHAQ PE=1 SV=1	3	2	1	0	0	0	1	0	0	1	0	0	1
P36980	FHR2_HUMAN Complement factor H-related protein 2 OS=Homo sapiens OX=9606 GN=CFHR2 PE=1 SV=1	3	2	2	0	0	61417	0	0	2	0	0	1	1
P62258	1433E_HUMAN 14-3-3 protein epsilon OS=Homo sapiens OX=9606 GN=YWHAE PE=1 SV=1	3	2	1	0	10369	0	0	0	1	0	0	1	1
Q07954	LRP1_HUMAN Prolow-density lipoprotein receptor-related protein 1 OS=Homo sapiens OX=9606 GN=LRP1 PE=1 SV=2	3	3	3	0	0	0	1	0	0	1	0	0	1
Q12860	CNTN1_HUMAN Contactin-1 OS=Homo sapiens OX=9606 GN=CNTN1 PE=1 SV=1	3	3	3	0	0	0	0	0	1	0	0	1	1
Q13093	PAFA_HUMAN Platelet-activating factor acetylhydrolase OS=Homo sapiens OX=9606 GN=PLA2G7 PE=1 SV=1	3	3	3	0	0	0	0	0	1	0	0	1	1
Q13740	CD166_HUMAN CD166 antigen OS=Homo sapiens OX=9606 GN=ALCAM PE=1 SV=2	3	3	3	55027	66133	58339	1	0	0	1	0	0	1
Q14126	DSG2_HUMAN Desmoglein-2 OS=Homo sapiens OX=9606 GN=DSG2 PE=1 SV=2	3	3	3	0	0	0	0	0	1	0	0	1	1
Q15063	POSTN_HUMAN Periostin OS=Homo sapiens OX=9606 GN=POSTN PE=1 SV=2	3	3	3	0	52456	0	0	2	0	0	1	0	1
Q8NBP7	PCSK9_HUMAN Proprotein convertase subtilisin/kexin type 9 OS=Homo sapiens OX=9606 GN=PCSK9 PE=1 SV=3	3	3	3	0	0	54923	0	0	2	0	0	1	1
P01780	HV307_HUMAN Immunoglobulin heavy variable 3-7 OS=Homo sapiens OX=9606 GN=IGHV3-7 PE=1 SV=2;sp	2	1	1	0	0	0	0	0	1	0	0	1	1
O00592	PODXL_HUMAN Podocalyxin OS=Homo sapiens OX=9606 GN=PODXL PE=1 SV=2	2	2	2	0	0	0	1	0	0	1	0	0	1
P01344	IGF2_HUMAN Insulin-like growth factor II OS=Homo sapiens OX=9606 GN=IGF2 PE=1 SV=1	2	2	2	0	223270	0	0	0	1	0	0	1	1
P01877	IGHA2_HUMAN Immunoglobulin heavy constant alpha 2 OS=Homo sapiens OX=9606 GN=IGHA2 PE=1 SV=4	2	1	1	0	0	0	1	0	0	1	0	0	1
P08195	4F2_HUMAN 4F2 cell-surface antigen heavy chain OS=Homo sapiens OX=9606 GN=SLC3A2 PE=1 SV=3	2	2	2	0	0	0	0	0	1	0	0	1	1
Q32P51	RA1L2_HUMAN Heterogeneous nuclear ribonucleoprotein A1-like 2 OS=Homo sapiens OX=9606 GN=HNRNPA1L2 PE=2 SV=2;sp	2	2	2	0	0	0	1	0	0	1	0	0	1
P0DJI8	SAA1_HUMAN Serum amyloid A-1 protein OS=Homo sapiens OX=9606 GN=SAA1 PE=1 SV=1;sp	2	2	2	0	0	0	0	1	0	0	1	0	1
P11597	CETP_HUMAN Cholesteryl ester transfer protein OS=Homo sapiens OX=9606 GN=CETP PE=1 SV=2	2	2	2	0	0	96776	0	0	2	0	0	1	1
P13224	GP1BB_HUMAN Platelet glycoprotein Ib beta chain OS=Homo sapiens OX=9606 GN=GP1BB PE=1 SV=1	2	2	2	0	0	0	0	0	1	0	0	1	1
P17813	EGLN_HUMAN Endoglin OS=Homo sapiens OX=9606 GN=ENG PE=1 SV=2	2	2	2	0	0	0	0	0	1	0	0	1	1
P29401	TKT_HUMAN Transketolase OS=Homo sapiens OX=9606 GN=TKT PE=1 SV=3	2	2	2	0	0	0	1	0	0	1	0	0	1
P41222	PTGDS_HUMAN Prostaglandin-H2 D-isomerase OS=Homo sapiens OX=9606 GN=PTGDS PE=1 SV=1	2	2	2	0	0	0	0	0	1	0	0	1	1
P49913	CAMP_HUMAN Cathelicidin antimicrobial peptide OS=Homo sapiens OX=9606 GN=CAMP PE=1 SV=1	2	2	2	0	0	55720	0	0	2	0	0	1	1
P55103	INHBC_HUMAN Inhibin beta C chain OS=Homo sapiens OX=9606 GN=INHBC PE=2 SV=1	2	2	2	0	87148	0	0	1	0	0	1	0	1
P81605	DCD_HUMAN Dermcidin OS=Homo sapiens OX=9606 GN=DCD PE=1 SV=2	2	2	2	0	0	27746	0	0	1	0	0	1	1
Q15485	FCN2_HUMAN Ficolin-2 OS=Homo sapiens OX=9606 GN=FCN2 PE=1 SV=2	2	2	2	0	0	0	0	0	1	0	0	1	1
Q99784	NOE1_HUMAN Noelin OS=Homo sapiens OX=9606 GN=OLFM1 PE=1 SV=4	2	2	2	0	0	0	0	0	1	0	0	1	1
Q99969	RARR2_HUMAN Retinoic acid receptor responder protein 2 OS=Homo sapiens OX=9606 GN=RARRES2 PE=1 SV=1	2	2	2	0	0	0	0	0	1	0	0	1	1
Q9BYE9	CDHR2_HUMAN Cadherin-related family member 2 OS=Homo sapiens OX=9606 GN=CDHR2 PE=1 SV=2	2	2	2	0	0	57540	0	0	2	0	0	1	1
P67936	TPM4_HUMAN Tropomyosin alpha-4 chain OS=Homo sapiens OX=9606 GN=TPM4 PE=1 SV=3	20	20	12	0	0	0	0	0	0	0	0	0	0
P15924	DESP_HUMAN Desmoplakin OS=Homo sapiens OX=9606 GN=DSP PE=1 SV=3	18	18	18	0	0	0	0	0	0	0	0	0	0
P06753	TPM3_HUMAN Tropomyosin alpha-3 chain OS=Homo sapiens OX=9606 GN=TPM3 PE=1 SV=2	13	8	7	0	0	0	0	0	0	0	0	0	0
P07951	TPM2_HUMAN Tropomyosin beta chain OS=Homo sapiens OX=9606 GN=TPM2 PE=1 SV=1	12	4	0	0	0	0	0	0	0	0	0	0	0
P09493	TPM1_HUMAN Tropomyosin alpha-1 chain OS=Homo sapiens OX=9606 GN=TPM1 PE=1 SV=2	10	4	4	0	0	0	0	0	0	0	0	0	0
Q05682	CALD1_HUMAN Caldesmon OS=Homo sapiens OX=9606 GN=CALD1 PE=1 SV=3	7	7	7	0	0	0	0	0	0	0	0	0	0
P00915	CAH1_HUMAN Carbonic anhydrase 1 OS=Homo sapiens OX=9606 GN=CA1 PE=1 SV=2	5	5	5	0	0	0	0	0	0	0	0	0	0
Q03591	FHR1_HUMAN Complement factor H-related protein 1 OS=Homo sapiens OX=9606 GN=CFHR1 PE=1 SV=2	5	1	0	0	0	0	0	0	0	0	0	0	0
P14923	PLAK_HUMAN Junction plakoglobin OS=Homo sapiens OX=9606 GN=JUP PE=1 SV=3	4	4	4	0	0	0	0	0	0	0	0	0	0
Q02413	DSG1_HUMAN Desmoglein-1 OS=Homo sapiens OX=9606 GN=DSG1 PE=1 SV=2	4	4	4	0	0	0	0	0	0	0	0	0	0
Q8NBJ4	GOLM1_HUMAN Golgi membrane protein 1 OS=Homo sapiens OX=9606 GN=GOLM1 PE=1 SV=1	4	4	4	0	0	0	0	0	0	0	0	0	0
P00390	GSHR_HUMAN Glutathione reductase, mitochondrial OS=Homo sapiens OX=9606 GN=GSR PE=1 SV=2	3	3	3	0	0	0	0	0	0	0	0	0	0
P06732	KCRM_HUMAN Creatine kinase M-type OS=Homo sapiens OX=9606 GN=CKM PE=1 SV=2	3	3	3	0	0	0	0	0	0	0	0	0	0
P16284	PECA1_HUMAN Platelet endothelial cell adhesion molecule OS=Homo sapiens OX=9606 GN=PECAM1 PE=1 SV=2	3	3	3	0	0	0	0	0	0	0	0	0	0
P27482	CALL3_HUMAN Calmodulin-like protein 3 OS=Homo sapiens OX=9606 GN=CALML3 PE=1 SV=2	3	3	3	0	0	0	0	0	0	0	0	0	0
Q08554	DSC1_HUMAN Desmocollin-1 OS=Homo sapiens OX=9606 GN=DSC1 PE=1 SV=2	3	3	3	0	0	0	0	0	0	0	0	0	0
Q14247	SRC8_HUMAN Src substrate cortactin OS=Homo sapiens OX=9606 GN=CTTN PE=1 SV=2	3	3	3	0	0	0	0	0	0	0	0	0	0
Q15942	ZYX_HUMAN Zyxin OS=Homo sapiens OX=9606 GN=ZYX PE=1 SV=1	3	3	3	0	0	0	0	0	0	0	0	0	0
O00151	PDLI1_HUMAN PDZ and LIM domain protein 1 OS=Homo sapiens OX=9606 GN=PDLIM1 PE=1 SV=4	2	2	2	0	0	0	0	0	0	0	0	0	0
P02776	PLF4_HUMAN Platelet factor 4 OS=Homo sapiens OX=9606 GN=PF4 PE=1 SV=2	2	1	1	0	0	0	0	0	0	0	0	0	0
P04066	FUCO_HUMAN Tissue alpha-L-fucosidase OS=Homo sapiens OX=9606 GN=FUCA1 PE=1 SV=4	2	2	2	0	0	0	0	0	0	0	0	0	0
P04179	SODM_HUMAN Superoxide dismutase [Mn], mitochondrial OS=Homo sapiens OX=9606 GN=SOD2 PE=1 SV=3	2	2	2	0	0	0	0	0	0	0	0	0	0
P10124	SRGN_HUMAN Serglycin OS=Homo sapiens OX=9606 GN=SRGN PE=1 SV=3	2	2	2	0	0	0	0	0	0	0	0	0	0
P54652	HSP72_HUMAN Heat shock-related 70 kDa protein 2 OS=Homo sapiens OX=9606 GN=HSPA2 PE=1 SV=1;sp	2	1	1	0	0	0	0	0	0	0	0	0	0
P16112	PGCA_HUMAN Aggrecan core protein OS=Homo sapiens OX=9606 GN=ACAN PE=1 SV=3	2	2	2	0	0	0	0	0	0	0	0	0	0
P31946	1433B_HUMAN 14-3-3 protein beta/alpha OS=Homo sapiens OX=9606 GN=YWHAB PE=1 SV=3	2	1	1	0	0	0	0	0	0	0	0	0	0
P35579	MYH9_HUMAN Myosin-9 OS=Homo sapiens OX=9606 GN=MYH9 PE=1 SV=4	2	2	2	0	0	0	0	0	0	0	0	0	0
P35916	VGFR3_HUMAN Vascular endothelial growth factor receptor 3 OS=Homo sapiens OX=9606 GN=FLT4 PE=1 SV=3	2	2	2	0	0	0	0	0	0	0	0	0	0
P54802	ANAG_HUMAN Alpha-N-acetylglucosaminidase OS=Homo sapiens OX=9606 GN=NAGLU PE=1 SV=2	2	2	2	0	0	0	0	0	0	0	0	0	0
Q12841	FSTL1_HUMAN Follistatin-related protein 1 OS=Homo sapiens OX=9606 GN=FSTL1 PE=1 SV=1	2	2	2	0	0	0	0	0	0	0	0	0	0
Q12884	SEPR_HUMAN Prolyl endopeptidase FAP OS=Homo sapiens OX=9606 GN=FAP PE=1 SV=5	2	2	2	0	0	0	0	0	0	0	0	0	0
Q14847	LASP1_HUMAN LIM and SH3 domain protein 1 OS=Homo sapiens OX=9606 GN=LASP1 PE=1 SV=2	2	2	2	0	0	0	0	0	0	0	0	0	0
Q16706	MA2A1_HUMAN Alpha-mannosidase 2 OS=Homo sapiens OX=9606 GN=MAN2A1 PE=1 SV=2	2	2	2	0	0	0	0	0	0	0	0	0	0
Q9NTU7	CBLN4_HUMAN Cerebellin-4 OS=Homo sapiens OX=9606 GN=CBLN4 PE=1 SV=1	2	2	2	0	0	0	0	0	0	0	0	0	0
Q9NZT1	CALL5_HUMAN Calmodulin-like protein 5 OS=Homo sapiens OX=9606 GN=CALML5 PE=1 SV=2	2	2	2	0	0	0	0	0	0	0	0	0	0
Q9UBQ0	VPS29_HUMAN Vacuolar protein sorting-associated protein 29 OS=Homo sapiens OX=9606 GN=VPS29 PE=1 SV=1	2	2	2	0	0	0	0	0	0	0	0	0	0
Q9UNN8	EPCR_HUMAN Endothelial protein C receptor OS=Homo sapiens OX=9606 GN=PROCR PE=1 SV=1	2	2	2	0	0	0	0	0	0	0	0	0	0
					P1D	P2D	P3D
					1257536215	1417960702	1324675517

## Sheet: PRGF lyo 2of3 GO BP
Category	Term	Count	%	PValue	Genes	List Total	Pop Hits	Pop Total	Fold Enrichment	Bonferroni	Benjamini	FDR
GOTERM_BP_DIRECT	GO:0002576~platelet degranulation	45	16.8539	1.07929e-52	P02671, P08514, P05106, P01042, P04217, Q08380, P12814, Q14624, P12259, P19652, P13473, P00747, O00391, P02749, P00746, P02647, P00488, P02765, Q16610, P02787, P05155, P05452, P02763, Q9Y490, P01011, P29622, Q13201, Q13103, Q06033, P18206, P49908, P01009, P62328, P04196, P04075, P09486, P04275, P05067, P02775, P02751, P08697, P01023, P21333, P10909, P07225	264	103	16792	27.7891	1.70096e-49	1.70096e-49	1.6049e-49
GOTERM_BP_DIRECT	GO:0006508~proteolysis	45	16.8539	6.05834e-21	P12955, P08519, P12259, O00187, P11226, P0C0L5, P0C0L4, P00747, P01859, Q04756, P01857, P02747, P00746, P01834, P02746, P06681, P02745, P09871, P05156, P00740, O75636, P03951, Q96IY4, P03952, Q6GTS8, P48740, Q76LX8, Q9Y6Z7, P0DOY3, P15144, P00736, Q96KN2, P04070, P00734, P26927, P01767, P08253, Q9NZP8, Q14520, P01861, P00751, Q15113, P01024, P01860, Q92820	264	500	16792	5.72455	9.54794e-18	1.59132e-18	1.50146e-18
GOTERM_BP_DIRECT	GO:0045087~innate immune response	40	14.9813	4.37749e-19	P02671, O14791, P11226, O95497, P13671, P0C0L5, P0C0L4, P01859, P00748, P01857, P02747, P01834, P02746, P06681, P02745, P01876, P02743, P09871, P05155, P20851, P61769, P07333, P05156, P01871, P04003, A1L4H1, P01591, Q96PD5, P54108, P0DOY3, P18428, P00736, P08571, Q9NPH3, P62987, Q9NZP8, P05067, P01861, P01860, P10909	264	430	16792	5.91684	6.89892e-16	9.8556e-17	9.29904e-17
GOTERM_BP_DIRECT	GO:0010951~negative regulation of endopeptidase activity	34	12.7341	5.07331e-32	P05546, P01042, P08519, Q14624, Q6YHK3, P12111, P0C0L5, P19823, P0C0L4, P08185, P19827, P01019, P02765, P05154, P05155, P02760, P01011, P29622, P04004, Q9UGM5, P01031, Q13103, P36955, Q06033, P01009, P01008, P04196, P05067, Q9UK55, P01024, P08697, P01023, P05543, P07225	264	121	16792	17.8728	7.99554e-29	1.99888e-29	1.886e-29
GOTERM_BP_DIRECT	GO:0006958~complement activation, classical pathway	33	12.3596	9.49564e-34	O00187, P11226, P13671, P0C0L5, P0C0L4, P01859, P02748, P01857, P02747, P01834, P02746, P06681, P02745, P01876, P09871, P05155, P20851, P05156, P07358, P01871, P04003, P07357, P01031, P10643, P0DOY3, P00736, P07360, P01767, Q9NZP8, P01861, P01024, P01860, P10909	264	99	16792	21.202	1.49651e-30	7.48257e-31	7.06001e-31
GOTERM_BP_DIRECT	GO:0007155~cell adhesion	32	11.985	7.45111e-12	P08514, P35858, P05106, Q08380, Q9Y5Y7, P12111, P13591, Q15582, P55290, P02760, P04004, P07359, Q13201, P12109, P19320, P35443, P13598, O00533, P18206, P14151, P40197, P33151, P43121, P05362, P16070, Q14520, P04275, P05067, P22105, P25311, P49747, P02751	264	459	16792	4.43441	1.1743e-08	6.90761e-10	6.51753e-10
GOTERM_BP_DIRECT	GO:0006956~complement activation	31	11.6105	1.136e-32	O00187, P11226, P13671, P0C0L5, P0C0L4, P01859, P01857, P02747, P00746, P01834, P02746, P06681, P02745, P09871, P07358, P07357, P01031, O75636, P08603, P48740, Q9Y6Z7, P10643, P0DOY3, P00736, P27918, P01767, P01861, P00751, P01024, P01860, P10909	264	87	16792	22.6642	1.79034e-29	5.9678e-30	5.63079e-30
GOTERM_BP_DIRECT	GO:0006898~receptor-mediated endocytosis	27	10.1124	1.3529e-17	P04114, P07900, P02790, O14791, Q08380, P02649, P01834, Q00610, P02647, P01876, P05156, Q92954, P02760, P04004, A1L4H1, P01591, P48740, Q13822, P14625, O43866, P0DOY3, P00738, P00739, P08571, P01767, P09486, Q86VB7	264	186	16792	9.23314	2.13217e-14	1.93834e-15	1.82888e-15
GOTERM_BP_DIRECT	GO:0007596~blood coagulation	24	8.98876	1.39309e-14	P02671, P07359, Q13201, P05106, P05546, P03951, Q96IY4, P12259, P08709, P00747, P40197, P04070, P00734, P01009, P01008, P00488, P00742, P05154, P22891, P20851, P04275, P00740, Q9UK55, P07225	264	184	16792	8.29644	2.18714e-11	1.68886e-12	1.59349e-12
GOTERM_BP_DIRECT	GO:0030198~extracellular matrix organization	23	8.61423	5.00347e-13	P04004, P02671, P05106, P23142, P08514, P12109, Q7Z7G0, P12830, P19320, P13598, P12111, P51884, P14543, Q15582, P02766, P05362, P16070, P09486, P04275, P05067, P98160, P49747, P02751	264	196	16792	7.46398	7.88595e-10	5.25698e-11	4.9601e-11
GOTERM_BP_DIRECT	GO:0006955~immune response	21	7.86517	1.12179e-05	P08637, P04004, P01591, P04439, Q13822, P10720, P10643, P00736, Q9NPH3, P27918, P02748, P02747, P01834, P01767, P01876, P02775, P61769, Q92954, P01024, P07358, P07357	264	421	16792	3.17275	0.0175242	0.000411151	0.000387932
GOTERM_BP_DIRECT	GO:0030449~regulation of complement activation	19	7.1161	1.29762e-25	P04004, P01031, P08603, P10643, P13671, P0C0L5, P0C0L4, P27918, P02748, P07360, P06681, P20851, P05156, P00751, P01024, P07358, P04003, P07357, P07225	264	30	16792	40.2838	2.04504e-22	4.09008e-23	3.85911e-23
GOTERM_BP_DIRECT	GO:0006954~inflammatory response	19	7.1161	3.10519e-05	P01011, P01042, P01031, O43866, P10720, P10721, O75882, O95497, P0C0L5, P0C0L4, P08571, Q9NPH3, Q16610, P02775, P61626, P02763, P02741, P07333, P01024	264	379	16792	3.18869	0.0477604	0.00104123	0.00098243
GOTERM_BP_DIRECT	GO:0044267~cellular protein metabolic process	18	6.74157	4.16666e-12	P02671, P35858, P06727, P00747, P00734, P17936, P62987, P02647, Q15582, P02766, P08253, P02743, P06396, P61626, P61769, P05067, P98160, P01034	264	118	16792	9.70262	6.56667e-09	4.10416e-10	3.87239e-10
GOTERM_BP_DIRECT	GO:0006953~acute-phase response	16	5.99251	9.86049e-18	P01011, Q14624, P35542, P19652, P11226, P00738, P18428, P00734, P01009, P02765, P02743, Q86VB7, P02763, P02741, P08697, P02751	264	39	16792	26.0948	1.55401e-14	1.55401e-15	1.46626e-15
GOTERM_BP_DIRECT	GO:0006869~lipid transport	14	5.24345	1.61128e-10	P55058, O14791, P55056, P06727, P08519, P05090, Q92496, P02649, P02647, Q13790, P02656, P05154, P02655, P02652	264	76	16792	11.7169	2.53937e-07	1.26968e-08	1.19798e-08
GOTERM_BP_DIRECT	GO:0007597~blood coagulation, intrinsic pathway	13	4.86891	2.87561e-18	P07359, P03951, P01042, P03952, P40197, P00748, P02749, P00734, P00742, P05155, P04275, P00740, P01023	264	18	16792	45.9377	4.53196e-15	5.03551e-16	4.75115e-16
GOTERM_BP_DIRECT	GO:0042157~lipoprotein metabolic process	13	4.86891	3.19824e-13	O95445, P04114, O14791, P06727, P08519, P04180, P02649, P02647, P02656, P02655, P02654, P98160, P02652	264	38	16792	21.76	5.04092e-10	3.60031e-11	3.39699e-11
GOTERM_BP_DIRECT	GO:0030168~platelet activation	13	4.86891	2.50327e-07	P02671, P07359, P05106, Q76LX8, P12814, P12259, P10720, P40197, P00734, P04196, P63104, P04275, P21333	264	115	16792	7.19025	0.000394437	1.12719e-05	1.06353e-05
GOTERM_BP_DIRECT	GO:0042493~response to drug	13	4.86891	0.00314607	Q96IY4, P07900, P12830, P05090, P00338, P02647, P04040, P06276, P05362, P61769, P02652, Q92820, P01034	264	304	16792	2.72	0.993029	0.0527468	0.0497681
GOTERM_BP_DIRECT	GO:0006957~complement activation, alternative pathway	12	4.49438	8.54487e-19	P01031, P08603, P27918, P02748, P00746, P07360, Q9BXR6, P10643, P00751, P07358, P01024, P07357	264	13	16792	58.7133	1.34667e-15	1.68334e-16	1.58828e-16
GOTERM_BP_DIRECT	GO:0042730~fibrinolysis	12	4.49438	3.42333e-15	P02671, P07359, Q96IY4, P03952, P00747, P00748, P00734, P04196, P05155, P07355, P08697, P07225	264	21	16792	36.3463	5.42411e-12	4.49597e-13	4.24208e-13
GOTERM_BP_DIRECT	GO:0008203~cholesterol metabolic process	12	4.49438	7.86378e-09	P04114, P27169, O14791, P04180, P02649, P06727, Q13790, P02647, P04040, P02654, P05067, P02652	264	68	16792	11.2246	1.23932e-05	5.16388e-07	4.87227e-07
GOTERM_BP_DIRECT	GO:0038096~Fc-gamma receptor signaling pathway involved in phagocytosis	12	4.49438	5.05482e-06	P08637, P07900, P63261, P01859, P60709, P01857, P01834, P01767, P0DOY3, P08238, P01861, P01860	264	127	16792	6.01002	0.00793477	0.000194302	0.00018333
GOTERM_BP_DIRECT	GO:0050776~regulation of immune response	12	4.49438	0.000117138	P08637, P14151, P04439, P15151, P01834, P01767, P19320, P05362, P61769, P13598, P0DOY3, P01024	264	178	16792	4.28805	0.16858	0.00355018	0.00334969
GOTERM_BP_DIRECT	GO:0001525~angiogenesis	12	4.49438	0.000805185	P15144, P05090, P43121, Q15582, P04196, P08253, O14786, Q16610, P98160, P07355, P02751, P06576	264	223	16792	3.42275	0.719023	0.0173832	0.0164015
GOTERM_BP_DIRECT	GO:0070527~platelet aggregation	11	4.11985	5.47658e-10	P02671, P18206, P07359, P08514, P05106, Q86UX7, P63261, P60709, P12814, Q9Y490, P21333	264	41	16792	17.065	8.63109e-07	4.11005e-08	3.87794e-08
GOTERM_BP_DIRECT	GO:0001523~retinoid metabolic process	11	4.11985	3.3452e-08	O95445, P04114, P02649, P06727, P02647, P02656, P02766, P02655, P02753, P98160, P02652	264	61	16792	11.4699	5.2719e-05	1.95261e-06	1.84234e-06
GOTERM_BP_DIRECT	GO:0022617~extracellular matrix disassembly	11	4.11985	2.88122e-07	P03952, P00747, P12830, P08253, P16070, P06396, P13796, P98160, P02751, P01023, P14543	264	76	16792	9.20614	0.000453978	1.26133e-05	1.1901e-05
GOTERM_BP_DIRECT	GO:0098609~cell-cell adhesion	11	4.11985	0.010565	P06733, P11021, P13639, P14618, Q6EMK4, P00338, P04075, P37802, P63104, P08238, P07355	264	271	16792	2.5818	1	0.136479	0.128772
GOTERM_BP_DIRECT	GO:0008285~negative regulation of cell proliferation	11	4.11985	0.0942449	P00747, O00391, P17936, P33151, P04196, P06276, Q12913, P25311, P07333, P55290, P80108	264	396	16792	1.76684	1	0.637468	0.601469
GOTERM_BP_DIRECT	GO:0001895~retina homeostasis	10	3.74532	8.85074e-09	P01591, P63261, P60709, P01834, P01876, P02787, P61626, P61769, P25311, P01860	264	40	16792	15.9015	1.39487e-05	5.57951e-07	5.26442e-07
GOTERM_BP_DIRECT	GO:0007160~cell-matrix adhesion	10	3.74532	1.15573e-05	P04004, P02671, P18206, P08514, P05106, Q76LX8, Q9Y5Y7, P19320, P16070, P14543	264	90	16792	7.06734	0.0180496	0.000413962	0.000390585
GOTERM_BP_DIRECT	GO:0050900~leukocyte migration	10	3.74532	0.000129251	P04114, P09172, P05106, P14151, P04070, P00734, P05362, P16070, P02751, P07225	264	122	16792	5.21361	0.184303	0.00357367	0.00337185
GOTERM_BP_DIRECT	GO:0042742~defense response to bacterium	10	3.74532	0.000470537	P00738, P01859, P27918, P01857, P01834, P11226, P02775, P0DOY3, P01861, P01860	264	145	16792	4.38662	0.523716	0.0114087	0.0107644
GOTERM_BP_DIRECT	GO:0006629~lipid metabolic process	10	3.74532	0.000834833	P05090, P55058, P04180, P55056, P08519, Q13790, P02655, P02654, P10909, P06576	264	157	16792	4.05134	0.73186	0.0177797	0.0167756
GOTERM_BP_DIRECT	GO:0034375~high-density lipoprotein particle remodeling	9	3.37079	1.90588e-11	O95445, P55058, P04180, P02649, P06727, P02647, P02656, P02654, P02652	264	15	16792	38.1636	3.00368e-08	1.66871e-09	1.57447e-09
GOTERM_BP_DIRECT	GO:0043691~reverse cholesterol transport	9	3.37079	1.24425e-10	O95445, P04180, P02649, P06727, P02647, P02656, P02655, P02652, P10909	264	18	16792	31.803	1.96093e-07	1.03207e-08	9.73787e-09
GOTERM_BP_DIRECT	GO:0033344~cholesterol efflux	9	3.37079	2.79663e-09	O95445, P04114, P02649, P06727, P02647, P02656, P02655, P02654, P02652	264	25	16792	22.8982	4.40748e-06	2.00341e-07	1.89027e-07
GOTERM_BP_DIRECT	GO:0006911~phagocytosis, engulfment	9	3.37079	5.3139e-08	P01859, P01857, P01834, P01876, P06396, P0DOY3, P01861, P01871, P01860	264	35	16792	16.3558	8.37435e-05	2.88783e-06	2.72475e-06
GOTERM_BP_DIRECT	GO:0042632~cholesterol homeostasis	9	3.37079	6.75086e-06	O95445, P04114, P04180, P02649, P06727, P02647, P02656, P02655, P02652	264	64	16792	8.9446	0.010583	0.000253318	0.000239013
GOTERM_BP_DIRECT	GO:0050731~positive regulation of peptidyl-tyrosine phosphorylation	9	3.37079	4.26486e-05	P04004, P05106, Q15848, Q13822, P01019, P35443, P05362, O14786, P16070	264	82	16792	6.98115	0.0650064	0.0014003	0.00132122
GOTERM_BP_DIRECT	GO:0050830~defense response to Gram-positive bacterium	9	3.37079	5.53069e-05	A1L4H1, P18428, P04439, Q96PD5, P11226, P61626, P61769, P05067, P02741	264	85	16792	6.73476	0.0834752	0.00174327	0.00164483
GOTERM_BP_DIRECT	GO:0045471~response to ethanol	9	3.37079	0.00024493	P13639, Q15848, P08571, P04040, P19320, P05362, P09486, P02753, Q92820	264	105	16792	5.45195	0.320268	0.00654254	0.00617306
GOTERM_BP_DIRECT	GO:0050821~protein stabilization	9	3.37079	0.00136555	P13473, P07900, P04406, P02647, P11279, P22792, P08238, P10909, P21333	264	136	16792	4.20922	0.883932	0.0269013	0.0253821
GOTERM_BP_DIRECT	GO:0006888~ER to Golgi vesicle-mediated transport	9	3.37079	0.00375935	P04070, P00734, P01009, P12259, P08709, P22891, P00742, P00740, P07225	264	160	16792	3.57784	0.997357	0.061716	0.0582308
GOTERM_BP_DIRECT	GO:0001666~response to hypoxia	9	3.37079	0.00579069	P14618, Q15848, P00338, P14625, P04040, P19320, P08253, P08709, P01034	264	172	16792	3.32822	0.999894	0.0877513	0.0827958
GOTERM_BP_DIRECT	GO:0016032~viral process	9	3.37079	0.099254	P02760, P40189, P23142, P02790, Q9NPY3, P04439, P19320, P02652, Q9Y490	264	299	16792	1.91456	1	0.664934	0.627384
GOTERM_BP_DIRECT	GO:0019835~cytolysis	8	2.99625	2.05805e-08	P13671, P01031, O14791, P07360, P10643, P61626, P07358, P07357	264	21	16792	24.2309	3.24343e-05	1.24749e-06	1.17704e-06
GOTERM_BP_DIRECT	GO:0050871~positive regulation of B cell activation	8	2.99625	1.0888e-07	P01859, P01857, P01834, P01876, P0DOY3, P01861, P01871, P01860	264	26	16792	19.5711	0.00017158	5.36234e-06	5.05952e-06
GOTERM_BP_DIRECT	GO:0006910~phagocytosis, recognition	8	2.99625	1.90805e-07	P01859, P01857, P01834, P01876, P0DOY3, P01861, P01871, P01860	264	28	16792	18.1732	0.000300663	9.11238e-06	8.59778e-06
GOTERM_BP_DIRECT	GO:0050853~B cell receptor signaling pathway	8	2.99625	2.01658e-05	P01859, P01857, P01834, P01876, P0DOY3, P01861, P01871, P01860	264	54	16792	9.42312	0.031282	0.000690899	0.000651883
GOTERM_BP_DIRECT	GO:0006928~movement of cell or subcellular component	8	2.99625	0.000399976	P07437, P18206, P63261, P60709, Q13822, Q9Y5Y7, O95497, Q9Y490	264	86	16792	5.91684	0.467668	0.0103338	0.00975023
GOTERM_BP_DIRECT	GO:0016337~single organismal cell-cell adhesion	8	2.99625	0.00105006	Q9NPY3, P33151, P19320, P12830, P05362, P16070, P13598, O95497	264	101	16792	5.0381	0.809055	0.0216999	0.0204744
GOTERM_BP_DIRECT	GO:0030335~positive regulation of cell migration	8	2.99625	0.0260796	Q86UX7, P11021, P43121, P08709, P10721, P00742, P07333, P55290	264	184	16792	2.76548	1	0.287423	0.271191
GOTERM_BP_DIRECT	GO:0017187~peptidyl-glutamic acid carboxylation	7	2.62172	6.033e-09	P04070, P00734, P08709, P22891, P00742, P00740, P07225	264	11	16792	40.4766	9.50797e-06	4.13392e-07	3.90047e-07
GOTERM_BP_DIRECT	GO:0033700~phospholipid efflux	7	2.62172	3.76929e-08	P02649, P06727, P02647, P02656, P02655, P02654, P02652	264	14	16792	31.803	5.94022e-05	2.12157e-06	2.00176e-06
GOTERM_BP_DIRECT	GO:0006465~signal peptide processing	7	2.62172	1.92311e-06	P04070, P00734, P08709, P22891, P00742, P00740, P07225	264	25	16792	17.8097	0.00302624	7.77135e-05	7.33249e-05
GOTERM_BP_DIRECT	GO:0007584~response to nutrient	7	2.62172	0.00106021	P14618, Q15848, P00338, P06681, P01008, P02647, P19320	264	74	16792	6.01679	0.812087	0.0216999	0.0204744
GOTERM_BP_DIRECT	GO:0006979~response to oxidative stress	7	2.62172	0.00770023	P02649, P49908, O75882, P11226, P22352, P05067, O95497	264	110	16792	4.04766	0.999995	0.107394	0.10133
GOTERM_BP_DIRECT	GO:0007568~aging	7	2.62172	0.0456554	P05090, P13639, P01019, P04040, P19320, P05155, P36955	264	165	16792	2.69844	1	0.407271	0.384272
GOTERM_BP_DIRECT	GO:0070374~positive regulation of ERK1 and ERK2 cascade	7	2.62172	0.0574448	P02671, P05362, O14786, P16070, Q9H4G4, P07333, P08697	264	175	16792	2.54424	1	0.497152	0.469077
GOTERM_BP_DIRECT	GO:0042158~lipoprotein biosynthetic process	6	2.24719	1.08619e-07	P04114, P04180, P02649, P06727, P02647, P02652	264	9	16792	42.404	0.000171169	5.36234e-06	5.05952e-06
GOTERM_BP_DIRECT	GO:0010873~positive regulation of cholesterol esterification	6	2.24719	1.08619e-07	P02649, P06727, P01019, P02647, P02654, P02652	264	9	16792	42.404	0.000171169	5.36234e-06	5.05952e-06
GOTERM_BP_DIRECT	GO:0051918~negative regulation of fibrinolysis	6	2.24719	2.14459e-07	Q96IY4, P00747, P02749, P00734, P04196, P08697	264	10	16792	38.1636	0.000337931	9.94082e-06	9.37944e-06
GOTERM_BP_DIRECT	GO:0030195~negative regulation of blood coagulation	6	2.24719	6.56891e-07	P04004, P01042, P04070, P02749, P02649, P07225	264	12	16792	31.803	0.00103472	2.798e-05	2.63999e-05
GOTERM_BP_DIRECT	GO:0070328~triglyceride homeostasis	6	2.24719	4.55865e-05	P55056, P02649, P06727, P02647, P02656, P02655	264	26	16792	14.6783	0.0693257	0.00146621	0.00138341
GOTERM_BP_DIRECT	GO:0006641~triglyceride metabolic process	6	2.24719	0.000200526	P02749, P02649, P04040, P02656, P02654, P02652	264	35	16792	10.9039	0.270985	0.00544879	0.00514108
GOTERM_BP_DIRECT	GO:0019731~antibacterial humoral response	6	2.24719	0.000598153	P01591, P04439, P01876, P61769, P05067, P01871	264	44	16792	8.67355	0.610531	0.0138631	0.0130802
GOTERM_BP_DIRECT	GO:0050829~defense response to Gram-negative bacterium	6	2.24719	0.00166633	A1L4H1, P18428, P61626, P61769, P05067, P01871	264	55	16792	6.93884	0.9278	0.0312634	0.0294979
GOTERM_BP_DIRECT	GO:0016525~negative regulation of angiogenesis	6	2.24719	0.00283692	P02749, P01019, P35443, P04196, P09486, P36955	264	62	16792	6.15543	0.988636	0.0485977	0.0458533
GOTERM_BP_DIRECT	GO:0001938~positive regulation of endothelial cell proliferation	6	2.24719	0.00451057	P05106, P35443, O14786, Q16610, P55290, P02750	264	69	16792	5.53096	0.999195	0.0725373	0.068441
GOTERM_BP_DIRECT	GO:0060333~interferon-gamma-mediated signaling pathway	6	2.24719	0.00509556	P13591, P04439, P19320, P05362, P16070, P61769	264	71	16792	5.37516	0.999681	0.0787314	0.0742853
GOTERM_BP_DIRECT	GO:0046718~viral entry into host cell	6	2.24719	0.00840246	P15144, P05106, P13591, P15151, P11279, P05362	264	80	16792	4.77045	0.999998	0.112398	0.10605
GOTERM_BP_DIRECT	GO:0001503~ossification	6	2.24719	0.00840246	Q9UNW1, P02765, Q16610, P09486, P05452, P80108	264	80	16792	4.77045	0.999998	0.112398	0.10605
GOTERM_BP_DIRECT	GO:0007229~integrin-mediated signaling pathway	6	2.24719	0.0197173	P23142, P08514, P05106, Q86UX7, Q76LX8, P02647	264	99	16792	3.85491	1	0.231899	0.218804
GOTERM_BP_DIRECT	GO:0001934~positive regulation of protein phosphorylation	6	2.24719	0.0495838	P05106, Q15848, P00734, P07333, P07355, P01024	264	127	16792	3.00501	1	0.434134	0.409618
GOTERM_BP_DIRECT	GO:0051092~positive regulation of NF-kappaB transcription factor activity	6	2.24719	0.0582392	Q9NPH3, P01019, P62987, P04040, P05362, P10909	264	133	16792	2.86945	1	0.497152	0.469077
GOTERM_BP_DIRECT	GO:0008360~regulation of cell shape	6	2.24719	0.0693617	P00734, P04075, P05362, P10721, P07333, P02751	264	140	16792	2.72597	1	0.557725	0.526229
GOTERM_BP_DIRECT	GO:0034384~high-density lipoprotein particle clearance	5	1.87266	8.60842e-07	O95445, P02649, P02647, P02655, P02652	264	6	16792	53.0051	0.00135577	3.57023e-05	3.36861e-05
GOTERM_BP_DIRECT	GO:0034380~high-density lipoprotein particle assembly	5	1.87266	3.91883e-06	O95445, P02649, P06727, P02647, P02652	264	8	16792	39.7538	0.00615705	0.000154402	0.000145682
GOTERM_BP_DIRECT	GO:0061621~canonical glycolysis	5	1.87266	0.0006702	P06733, P14618, P04406, P05062, P04075	264	26	16792	12.2319	0.652361	0.0153078	0.0144433
GOTERM_BP_DIRECT	GO:0006096~glycolytic process	5	1.87266	0.00188474	P06733, P00338, P04406, P05062, P04075	264	34	16792	9.35383	0.948858	0.0349453	0.0329719
GOTERM_BP_DIRECT	GO:0007162~negative regulation of cell adhesion	5	1.87266	0.00258742	P23142, P01042, Q15582, P04196, P55290	264	37	16792	8.59541	0.983144	0.0448107	0.0422802
GOTERM_BP_DIRECT	GO:0045429~positive regulation of nitric oxide biosynthetic process	5	1.87266	0.00449358	P07900, P01019, P05362, P08238, P10909	264	43	16792	7.39605	0.999173	0.0725373	0.068441
GOTERM_BP_DIRECT	GO:0006094~gluconeogenesis	5	1.87266	0.00488312	P06733, P04406, P05062, P04075, P02753	264	44	16792	7.22796	0.999554	0.076196	0.0718931
GOTERM_BP_DIRECT	GO:0010595~positive regulation of endothelial cell migration	5	1.87266	0.00572886	P05106, P01019, O14786, P09486, P80108	264	46	16792	6.9137	0.999883	0.0876571	0.0827069
GOTERM_BP_DIRECT	GO:0031100~organ regeneration	5	1.87266	0.00618613	P14618, P02647, P08709, P13796, P02652	264	47	16792	6.7666	0.999943	0.0919749	0.0867808
GOTERM_BP_DIRECT	GO:0048146~positive regulation of fibroblast proliferation	5	1.87266	0.0100756	P23142, P06703, P01019, P07355, P02751	264	54	16792	5.88945	1	0.131835	0.12439
GOTERM_BP_DIRECT	GO:0009611~response to wounding	5	1.87266	0.0170236	P00734, Q9Y5Y7, O14786, P04275, P02751	264	63	16792	5.0481	1	0.206379	0.194724
GOTERM_BP_DIRECT	GO:0043627~response to estrogen	5	1.87266	0.0188891	P07900, P00338, P02647, P08709, P02652	264	65	16792	4.89277	1	0.225524	0.212789
GOTERM_BP_DIRECT	GO:0051384~response to glucocorticoid	5	1.87266	0.0188891	Q15848, P06276, P09486, P02652, P15169	264	65	16792	4.89277	1	0.225524	0.212789
GOTERM_BP_DIRECT	GO:0009749~response to glucose	5	1.87266	0.0219165	O95445, Q15848, P00338, P02652, P80108	264	68	16792	4.67692	1	0.253973	0.239631
GOTERM_BP_DIRECT	GO:0098869~cellular oxidant detoxification	5	1.87266	0.0240901	O95445, P00738, P02649, P04040, P22352	264	70	16792	4.54329	1	0.271185	0.255871
GOTERM_BP_DIRECT	GO:0048010~vascular endothelial growth factor receptor signaling pathway	5	1.87266	0.0263897	P05106, P07900, P63261, P60709, O14786	264	72	16792	4.41709	1	0.288821	0.272511
GOTERM_BP_DIRECT	GO:0050728~negative regulation of inflammatory response	5	1.87266	0.0354477	Q15848, P04070, P02649, P02647, P36955	264	79	16792	4.0257	1	0.346991	0.327396
GOTERM_BP_DIRECT	GO:0009636~response to toxic substance	5	1.87266	0.0444768	P27169, Q76LX8, P12830, Q15166, P01034	264	85	16792	3.74153	1	0.407271	0.384272
GOTERM_BP_DIRECT	GO:0001649~osteoblast differentiation	5	1.87266	0.080703	P12109, P17936, Q00610, P04040, P06576	264	104	16792	3.05798	1	0.591571	0.558164
GOTERM_BP_DIRECT	GO:0051919~positive regulation of fibrinolysis	4	1.49813	1.50195e-05	P03951, P03952, P00747, P00748	264	4	16792	63.6061	0.0233929	0.000526015	0.000496309
GOTERM_BP_DIRECT	GO:0034382~chylomicron remnant clearance	4	1.49813	7.33648e-05	P02649, P02656, P02655, P02654	264	6	16792	42.404	0.109193	0.00226712	0.00213909
GOTERM_BP_DIRECT	GO:0034372~very-low-density lipoprotein particle remodeling	4	1.49813	0.000126901	P04180, P02649, P06727, P02655	264	7	16792	36.3463	0.181276	0.00357134	0.00336966
GOTERM_BP_DIRECT	GO:2000427~positive regulation of apoptotic cell clearance	4	1.49813	0.000126901	P0C0L5, P0C0L4, P06681, P01024	264	7	16792	36.3463	0.181276	0.00357134	0.00336966
GOTERM_BP_DIRECT	GO:0001867~complement activation, lectin pathway	4	1.49813	0.000126901	O75636, P48740, O00187, P11226	264	7	16792	36.3463	0.181276	0.00357134	0.00336966
GOTERM_BP_DIRECT	GO:1900121~negative regulation of receptor binding	4	1.49813	0.000126901	Q15848, P61769, P07355, Q9NQ79	264	7	16792	36.3463	0.181276	0.00357134	0.00336966
GOTERM_BP_DIRECT	GO:0031639~plasminogen activation	4	1.49813	0.000297551	P02671, P03951, P03952, P02749	264	9	16792	28.2694	0.374379	0.00781567	0.0073743
GOTERM_BP_DIRECT	GO:0051006~positive regulation of lipoprotein lipase activity	4	1.49813	0.000420158	P02749, P06727, P02647, P02655	264	10	16792	25.4424	0.48434	0.0103464	0.0097621
GOTERM_BP_DIRECT	GO:0046470~phosphatidylcholine metabolic process	4	1.49813	0.000420158	P27169, P04180, P06727, P80108	264	10	16792	25.4424	0.48434	0.0103464	0.0097621
GOTERM_BP_DIRECT	GO:0008228~opsonization	4	1.49813	0.000420158	P0C0L5, P18428, P11226, P02741	264	10	16792	25.4424	0.48434	0.0103464	0.0097621
GOTERM_BP_DIRECT	GO:0034374~low-density lipoprotein particle remodeling	4	1.49813	0.000571041	P04114, P02649, P01019, P02652	264	11	16792	23.1295	0.593519	0.0134323	0.0126737
GOTERM_BP_DIRECT	GO:0051764~actin crosslink formation	4	1.49813	0.000571041	P12814, P13796, P13797, P21333	264	11	16792	23.1295	0.593519	0.0134323	0.0126737
GOTERM_BP_DIRECT	GO:0030212~hyaluronan metabolic process	4	1.49813	0.000752598	P19823, P19827, Q14624, Q06033	264	12	16792	21.202	0.694725	0.0164735	0.0155432
GOTERM_BP_DIRECT	GO:0010952~positive regulation of peptidase activity	4	1.49813	0.00096709	P23142, P05067, Q15113, P02751	264	13	16792	19.5711	0.782351	0.0203218	0.0191742
GOTERM_BP_DIRECT	GO:0010875~positive regulation of cholesterol efflux	4	1.49813	0.00121665	P27169, P55058, Q15848, P02649	264	14	16792	18.1732	0.853189	0.0242714	0.0229008
GOTERM_BP_DIRECT	GO:0030194~positive regulation of blood coagulation	4	1.49813	0.00121665	P00748, P02749, P00734, P08709	264	14	16792	18.1732	0.853189	0.0242714	0.0229008
GOTERM_BP_DIRECT	GO:0048260~positive regulation of receptor-mediated endocytosis	4	1.49813	0.00305681	P04004, P02787, P61769, P07355	264	19	16792	13.3907	0.991973	0.0518015	0.0488761
GOTERM_BP_DIRECT	GO:0043171~peptide catabolic process	4	1.49813	0.00469289	P15144, Q6GTS8, Q96KN2, Q76LX8	264	22	16792	11.5647	0.999397	0.0747071	0.0704882
GOTERM_BP_DIRECT	GO:0071353~cellular response to interleukin-4	4	1.49813	0.00602745	P11021, Q76LX8, P68363, P08238	264	24	16792	10.601	0.999927	0.0904691	0.0853602
GOTERM_BP_DIRECT	GO:0007159~leukocyte cell-cell adhesion	4	1.49813	0.00677109	Q86UX7, P06727, P19320, P05362	264	25	16792	10.177	0.999978	0.0952789	0.0898983
GOTERM_BP_DIRECT	GO:0019433~triglyceride catabolic process	4	1.49813	0.00677109	P04114, P02649, P02647, P02656	264	25	16792	10.177	0.999978	0.0952789	0.0898983
GOTERM_BP_DIRECT	GO:0035987~endodermal cell differentiation	4	1.49813	0.00841557	P04004, P12109, P08253, P02751	264	27	16792	9.42312	0.999998	0.112398	0.10605
GOTERM_BP_DIRECT	GO:0034332~adherens junction organization	4	1.49813	0.0199414	P15151, P33151, P12830, P55290	264	37	16792	6.87633	1	0.232798	0.219651
GOTERM_BP_DIRECT	GO:0000302~response to reactive oxygen species	4	1.49813	0.0229276	P05090, P02649, P04040, P22352	264	39	16792	6.5237	1	0.259956	0.245276
GOTERM_BP_DIRECT	GO:0030199~collagen fibril organization	4	1.49813	0.0229276	P51884, P22105, P07355, P08697	264	39	16792	6.5237	1	0.259956	0.245276
GOTERM_BP_DIRECT	GO:0007566~embryo implantation	4	1.49813	0.0278369	P23142, P26927, P08253, P01034	264	42	16792	6.05772	1	0.302558	0.285472
GOTERM_BP_DIRECT	GO:0042542~response to hydrogen peroxide	4	1.49813	0.045619	P00738, P13639, P00338, P04040	264	51	16792	4.98871	1	0.407271	0.384272
GOTERM_BP_DIRECT	GO:0006950~response to stress	4	1.49813	0.0704904	P01031, P07900, P14625, P08238	264	61	16792	4.17089	1	0.563923	0.532077
GOTERM_BP_DIRECT	GO:0030574~collagen catabolic process	4	1.49813	0.0789243	P12109, P12955, P08253, P12111	264	64	16792	3.97538	1	0.583966	0.550988
GOTERM_BP_DIRECT	GO:0030512~negative regulation of transforming growth factor beta receptor signaling pathway	4	1.49813	0.0789243	P11021, Q6EMK4, Q6YHK3, P62987	264	64	16792	3.97538	1	0.583966	0.550988
GOTERM_BP_DIRECT	GO:0014068~positive regulation of phosphatidylinositol 3-kinase signaling	4	1.49813	0.0818292	P00734, P01019, P04040, P10721	264	65	16792	3.91422	1	0.594299	0.560738
GOTERM_BP_DIRECT	GO:0060326~cell chemotaxis	4	1.49813	0.0818292	P01031, P19320, P35542, P10721	264	65	16792	3.91422	1	0.594299	0.560738
GOTERM_BP_DIRECT	GO:0006952~defense response	4	1.49813	0.0877753	P00738, O75144, P54108, P01034	264	67	16792	3.79738	1	0.616636	0.581814
GOTERM_BP_DIRECT	GO:0006006~glucose metabolic process	4	1.49813	0.0877753	O95479, P05090, Q15848, P04406	264	67	16792	3.79738	1	0.616636	0.581814
GOTERM_BP_DIRECT	GO:0035690~cellular response to drug	4	1.49813	0.093898	Q15848, P08238, P80108, A6NIZ1	264	69	16792	3.68731	1	0.637468	0.601469
GOTERM_BP_DIRECT	GO:0034445~negative regulation of plasma lipoprotein particle oxidation	3	1.1236	0.000725563	O95445, P27169, P06727	264	3	16792	63.6061	0.681427	0.0161055	0.0151959
GOTERM_BP_DIRECT	GO:0010903~negative regulation of very-low-density lipoprotein particle remodeling	3	1.1236	0.000725563	P02647, P02656, P02652	264	3	16792	63.6061	0.681427	0.0161055	0.0151959
GOTERM_BP_DIRECT	GO:0032375~negative regulation of cholesterol transport	3	1.1236	0.00143611	P02655, P02654, P02652	264	4	16792	47.7045	0.896163	0.0272687	0.0257288
GOTERM_BP_DIRECT	GO:0045833~negative regulation of lipid metabolic process	3	1.1236	0.00143611	P02656, P02655, P02654	264	4	16792	47.7045	0.896163	0.0272687	0.0257288
GOTERM_BP_DIRECT	GO:0010916~negative regulation of very-low-density lipoprotein particle clearance	3	1.1236	0.00143611	P02656, P02655, P02654	264	4	16792	47.7045	0.896163	0.0272687	0.0257288
GOTERM_BP_DIRECT	GO:0007598~blood coagulation, extrinsic pathway	3	1.1236	0.00236877	P08709, P00742, P00740	264	5	16792	38.1636	0.976189	0.0414798	0.0391373
GOTERM_BP_DIRECT	GO:0032489~regulation of Cdc42 protein signal transduction	3	1.1236	0.00236877	P02649, P02647, P02656	264	5	16792	38.1636	0.976189	0.0414798	0.0391373
GOTERM_BP_DIRECT	GO:0017038~protein import	3	1.1236	0.00236877	P13473, P02649, P10909	264	5	16792	38.1636	0.976189	0.0414798	0.0391373
GOTERM_BP_DIRECT	GO:0051180~vitamin transport	3	1.1236	0.00236877	P02647, P43652, P02774	264	5	16792	38.1636	0.976189	0.0414798	0.0391373
GOTERM_BP_DIRECT	GO:0030300~regulation of intestinal cholesterol absorption	3	1.1236	0.00236877	P06727, P02647, P02652	264	5	16792	38.1636	0.976189	0.0414798	0.0391373
GOTERM_BP_DIRECT	GO:0007044~cell-substrate junction assembly	3	1.1236	0.00351647	P05106, P02751, Q9Y490	264	6	16792	31.803	0.996119	0.0583364	0.055042
GOTERM_BP_DIRECT	GO:0010642~negative regulation of platelet-derived growth factor receptor signaling pathway	3	1.1236	0.0048723	P05090, Q15848, Q12913	264	7	16792	27.2597	0.999546	0.076196	0.0718931
GOTERM_BP_DIRECT	GO:0031102~neuron projection regeneration	3	1.1236	0.0064295	P02649, P06727, P02647	264	8	16792	23.8523	0.999962	0.0921172	0.0869152
GOTERM_BP_DIRECT	GO:0034379~very-low-density lipoprotein particle assembly	3	1.1236	0.0064295	P04114, P02656, P02654	264	8	16792	23.8523	0.999962	0.0921172	0.0869152
GOTERM_BP_DIRECT	GO:0048261~negative regulation of receptor-mediated endocytosis	3	1.1236	0.0064295	P02656, P02655, P02654	264	8	16792	23.8523	0.999962	0.0921172	0.0869152
GOTERM_BP_DIRECT	GO:0010898~positive regulation of triglyceride catabolic process	3	1.1236	0.0064295	P06727, P02647, P02655	264	8	16792	23.8523	0.999962	0.0921172	0.0869152
GOTERM_BP_DIRECT	GO:0031638~zymogen activation	3	1.1236	0.00818149	P03952, P00748, P00740	264	9	16792	21.202	0.999998	0.112122	0.10579
GOTERM_BP_DIRECT	GO:0003094~glomerular filtration	3	1.1236	0.00818149	P01591, P43121, P01876	264	9	16792	21.202	0.999998	0.112122	0.10579
GOTERM_BP_DIRECT	GO:0045723~positive regulation of fatty acid biosynthetic process	3	1.1236	0.0101218	P06727, P02647, P02655	264	10	16792	19.0818	1	0.131835	0.12439
GOTERM_BP_DIRECT	GO:0051639~actin filament network formation	3	1.1236	0.0101218	P12814, P13796, P13797	264	10	16792	19.0818	1	0.131835	0.12439
GOTERM_BP_DIRECT	GO:0009743~response to carbohydrate	3	1.1236	0.0122442	P04114, A6NIZ1, P01034	264	11	16792	17.3471	1	0.15562	0.146832
GOTERM_BP_DIRECT	GO:0042511~positive regulation of tyrosine phosphorylation of Stat1 protein	3	1.1236	0.0122442	P40189, P02790, P10721	264	11	16792	17.3471	1	0.15562	0.146832
GOTERM_BP_DIRECT	GO:0034329~cell junction assembly	3	1.1236	0.0145425	P63261, P60709, P21333	264	12	16792	15.9015	1	0.183352	0.172998
GOTERM_BP_DIRECT	GO:0002526~acute inflammatory response	3	1.1236	0.0170108	P19320, O95497, P02652	264	13	16792	14.6783	1	0.206379	0.194724
GOTERM_BP_DIRECT	GO:0010288~response to lead ion	3	1.1236	0.0170108	P04040, P09486, P05067	264	13	16792	14.6783	1	0.206379	0.194724
GOTERM_BP_DIRECT	GO:0051131~chaperone-mediated protein complex assembly	3	1.1236	0.0170108	P07900, P02743, P10909	264	13	16792	14.6783	1	0.206379	0.194724
GOTERM_BP_DIRECT	GO:0010745~negative regulation of macrophage derived foam cell differentiation	3	1.1236	0.0170108	P05106, Q15848, P02741	264	13	16792	14.6783	1	0.206379	0.194724
GOTERM_BP_DIRECT	GO:0042311~vasodilation	3	1.1236	0.0196432	P01042, P02649, P01019	264	14	16792	13.6299	1	0.231899	0.218804
GOTERM_BP_DIRECT	GO:0033627~cell adhesion mediated by integrin	3	1.1236	0.0224339	P04004, P05106, P05362	264	15	16792	12.7212	1	0.258072	0.243498
GOTERM_BP_DIRECT	GO:0050995~negative regulation of lipid catabolic process	3	1.1236	0.0253775	P02656, P02654, P02652	264	16	16792	11.9261	1	0.281654	0.265749
GOTERM_BP_DIRECT	GO:0030301~cholesterol transport	3	1.1236	0.0253775	P04114, P04180, P02647	264	16	16792	11.9261	1	0.281654	0.265749
GOTERM_BP_DIRECT	GO:0030193~regulation of blood coagulation	3	1.1236	0.0284684	P07359, P00734, P04196	264	17	16792	11.2246	1	0.305213	0.287977
GOTERM_BP_DIRECT	GO:0010466~negative regulation of peptidase activity	3	1.1236	0.0284684	Q6UXB8, Q16610, P01034	264	17	16792	11.2246	1	0.305213	0.287977
GOTERM_BP_DIRECT	GO:0002690~positive regulation of leukocyte chemotaxis	3	1.1236	0.0317015	P08709, P10720, P02775	264	18	16792	10.601	1	0.31226	0.294626
GOTERM_BP_DIRECT	GO:0046597~negative regulation of viral entry into host cell	3	1.1236	0.0317015	O75636, P02743, P06396	264	18	16792	10.601	1	0.31226	0.294626
GOTERM_BP_DIRECT	GO:0042744~hydrogen peroxide catabolic process	3	1.1236	0.0385733	P06727, P04040, P22352	264	20	16792	9.54091	1	0.375256	0.354065
GOTERM_BP_DIRECT	GO:0048844~artery morphogenesis	3	1.1236	0.0422021	P04114, P02649, O14786	264	21	16792	9.08658	1	0.405551	0.382649
GOTERM_BP_DIRECT	GO:0045861~negative regulation of proteolysis	3	1.1236	0.0422021	P01042, P00734, P01034	264	21	16792	9.08658	1	0.405551	0.382649
GOTERM_BP_DIRECT	GO:0046686~response to cadmium ion	3	1.1236	0.0578923	P04040, P09486, P61769	264	25	16792	7.63273	1	0.497152	0.469077
GOTERM_BP_DIRECT	GO:0006656~phosphatidylcholine biosynthetic process	3	1.1236	0.0578923	P04180, P02647, P02652	264	25	16792	7.63273	1	0.497152	0.469077
GOTERM_BP_DIRECT	GO:0010575~positive regulation of vascular endothelial growth factor production	3	1.1236	0.0663797	P40189, P01031, P01024	264	27	16792	7.06734	1	0.536484	0.506188
GOTERM_BP_DIRECT	GO:0001937~negative regulation of endothelial cell proliferation	3	1.1236	0.0752502	P02749, P02649, P09486	264	29	16792	6.57994	1	0.566949	0.534932
GOTERM_BP_DIRECT	GO:0006754~ATP biosynthetic process	3	1.1236	0.0752502	P14618, P04075, P06576	264	29	16792	6.57994	1	0.566949	0.534932
GOTERM_BP_DIRECT	GO:0048662~negative regulation of smooth muscle cell proliferation	3	1.1236	0.0752502	P05090, Q15848, P17936	264	29	16792	6.57994	1	0.566949	0.534932
GOTERM_BP_DIRECT	GO:0050766~positive regulation of phagocytosis	3	1.1236	0.0752502	P02765, P11226, P01024	264	29	16792	6.57994	1	0.566949	0.534932
GOTERM_BP_DIRECT	GO:0051017~actin filament bundle assembly	3	1.1236	0.079819	P12814, P13796, P13797	264	30	16792	6.36061	1	0.587826	0.55463
GOTERM_BP_DIRECT	GO:0030032~lamellipodium assembly	3	1.1236	0.0844718	P18206, P10721, P55290	264	31	16792	6.15543	1	0.610677	0.576191
GOTERM_BP_DIRECT	GO:0045907~positive regulation of vasoconstriction	3	1.1236	0.0892048	P02671, P09172, P05362	264	32	16792	5.96307	1	0.616636	0.581814
GOTERM_BP_DIRECT	GO:1900026~positive regulation of substrate adhesion-dependent cell spreading	3	1.1236	0.0892048	P02671, P02647, P21333	264	32	16792	5.96307	1	0.616636	0.581814
GOTERM_BP_DIRECT	GO:1902998~positive regulation of neurofibrillary tangle assembly	2	0.749064	0.0310801	P02649, P10909	264	2	16792	63.6061	1	0.310014	0.292507
GOTERM_BP_DIRECT	GO:0035701~hematopoietic stem cell migration	2	0.749064	0.0310801	P10721, P80108	264	2	16792	63.6061	1	0.310014	0.292507
GOTERM_BP_DIRECT	GO:1903027~regulation of opsonization	2	0.749064	0.0310801	P20851, P04003	264	2	16792	63.6061	1	0.310014	0.292507
GOTERM_BP_DIRECT	GO:0001869~negative regulation of complement activation, lectin pathway	2	0.749064	0.0310801	P05155, P01023	264	2	16792	63.6061	1	0.310014	0.292507
GOTERM_BP_DIRECT	GO:0046395~carboxylic acid catabolic process	2	0.749064	0.0310801	P27169, Q15166	264	2	16792	63.6061	1	0.310014	0.292507
GOTERM_BP_DIRECT	GO:0001970~positive regulation of activation of membrane attack complex	2	0.749064	0.0310801	P13671, P01024	264	2	16792	63.6061	1	0.310014	0.292507
GOTERM_BP_DIRECT	GO:1900221~regulation of beta-amyloid clearance	2	0.749064	0.0310801	P02649, P10909	264	2	16792	63.6061	1	0.310014	0.292507
GOTERM_BP_DIRECT	GO:1904237~positive regulation of substrate-dependent cell migration, cell attachment to substrate	2	0.749064	0.0310801	P23142, P02751	264	2	16792	63.6061	1	0.310014	0.292507
GOTERM_BP_DIRECT	GO:0006982~response to lipid hydroperoxide	2	0.749064	0.0310801	P06727, P22352	264	2	16792	63.6061	1	0.310014	0.292507
GOTERM_BP_DIRECT	GO:0060621~negative regulation of cholesterol import	2	0.749064	0.0310801	P02656, P02652	264	2	16792	63.6061	1	0.310014	0.292507
GOTERM_BP_DIRECT	GO:0002542~Factor XII activation	2	0.749064	0.0310801	P03952, P00748	264	2	16792	63.6061	1	0.310014	0.292507
GOTERM_BP_DIRECT	GO:0003331~positive regulation of extracellular matrix constituent secretion	2	0.749064	0.0462573	Q96IY4, P01019	264	3	16792	42.404	1	0.407271	0.384272
GOTERM_BP_DIRECT	GO:0034371~chylomicron remodeling	2	0.749064	0.0462573	P06727, P02655	264	3	16792	42.404	1	0.407271	0.384272
GOTERM_BP_DIRECT	GO:0002034~regulation of blood vessel size by renin-angiotensin	2	0.749064	0.0462573	P01019, P08697	264	3	16792	42.404	1	0.407271	0.384272
GOTERM_BP_DIRECT	GO:0008218~bioluminescence	2	0.749064	0.0462573	P05546, Q9UK55	264	3	16792	42.404	1	0.407271	0.384272
GOTERM_BP_DIRECT	GO:0034447~very-low-density lipoprotein particle clearance	2	0.749064	0.0462573	P02649, P02654	264	3	16792	42.404	1	0.407271	0.384272
GOTERM_BP_DIRECT	GO:0051788~response to misfolded protein	2	0.749064	0.0462573	P00748, P10909	264	3	16792	42.404	1	0.407271	0.384272
GOTERM_BP_DIRECT	GO:0032490~detection of molecule of bacterial origin	2	0.749064	0.0462573	P0C0L5, P18428	264	3	16792	42.404	1	0.407271	0.384272
GOTERM_BP_DIRECT	GO:0061684~chaperone-mediated autophagy	2	0.749064	0.0462573	P13473, P07900	264	3	16792	42.404	1	0.407271	0.384272
GOTERM_BP_DIRECT	GO:0018158~protein oxidation	2	0.749064	0.0462573	P02647, P02652	264	3	16792	42.404	1	0.407271	0.384272
GOTERM_BP_DIRECT	GO:0034370~triglyceride-rich lipoprotein particle remodeling	2	0.749064	0.0462573	P02655, P02652	264	3	16792	42.404	1	0.407271	0.384272
GOTERM_BP_DIRECT	GO:2001202~negative regulation of transforming growth factor-beta secretion	2	0.749064	0.0462573	P23142, P02751	264	3	16792	42.404	1	0.407271	0.384272
GOTERM_BP_DIRECT	GO:0045715~negative regulation of low-density lipoprotein particle receptor biosynthetic process	2	0.749064	0.0462573	P05106, Q15848	264	3	16792	42.404	1	0.407271	0.384272
GOTERM_BP_DIRECT	GO:0060192~negative regulation of lipase activity	2	0.749064	0.0611977	P02647, P02652	264	4	16792	31.803	1	0.497152	0.469077
GOTERM_BP_DIRECT	GO:1903142~positive regulation of establishment of endothelial barrier	2	0.749064	0.0611977	P04070, P33151	264	4	16792	31.803	1	0.497152	0.469077
GOTERM_BP_DIRECT	GO:0008211~glucocorticoid metabolic process	2	0.749064	0.0611977	P08185, P02647	264	4	16792	31.803	1	0.497152	0.469077
GOTERM_BP_DIRECT	GO:0072378~blood coagulation, fibrin clot formation	2	0.749064	0.0611977	P02671, P23142	264	4	16792	31.803	1	0.497152	0.469077
GOTERM_BP_DIRECT	GO:0009605~response to external stimulus	2	0.749064	0.0611977	P27169, Q15166	264	4	16792	31.803	1	0.497152	0.469077
GOTERM_BP_DIRECT	GO:0042159~lipoprotein catabolic process	2	0.749064	0.0611977	P04114, P02649	264	4	16792	31.803	1	0.497152	0.469077
GOTERM_BP_DIRECT	GO:0010897~negative regulation of triglyceride catabolic process	2	0.749064	0.0611977	P02656, P80108	264	4	16792	31.803	1	0.497152	0.469077
GOTERM_BP_DIRECT	GO:0034103~regulation of tissue remodeling	2	0.749064	0.0611977	P35443, P01034	264	4	16792	31.803	1	0.497152	0.469077
GOTERM_BP_DIRECT	GO:0032374~regulation of cholesterol transport	2	0.749064	0.0611977	P06727, P02654	264	4	16792	31.803	1	0.497152	0.469077
GOTERM_BP_DIRECT	GO:0045959~negative regulation of complement activation, classical pathway	2	0.749064	0.0611977	P20851, P04003	264	4	16792	31.803	1	0.497152	0.469077
GOTERM_BP_DIRECT	GO:0022614~membrane to membrane docking	2	0.749064	0.0759049	P19320, P05362	264	5	16792	25.4424	1	0.566949	0.534932
GOTERM_BP_DIRECT	GO:0014012~peripheral nervous system axon regeneration	2	0.749064	0.0759049	P05090, P02647	264	5	16792	25.4424	1	0.566949	0.534932
GOTERM_BP_DIRECT	GO:0019439~aromatic compound catabolic process	2	0.749064	0.0759049	P27169, Q15166	264	5	16792	25.4424	1	0.566949	0.534932
GOTERM_BP_DIRECT	GO:0010756~positive regulation of plasminogen activation	2	0.749064	0.0759049	P00748, P05452	264	5	16792	25.4424	1	0.566949	0.534932
GOTERM_BP_DIRECT	GO:0002682~regulation of immune system process	2	0.749064	0.0759049	P19652, P02763	264	5	16792	25.4424	1	0.566949	0.534932
GOTERM_BP_DIRECT	GO:1902430~negative regulation of beta-amyloid formation	2	0.749064	0.0759049	P02649, P10909	264	5	16792	25.4424	1	0.566949	0.534932
GOTERM_BP_DIRECT	GO:0010757~negative regulation of plasminogen activation	2	0.749064	0.0759049	Q96IY4, P08697	264	5	16792	25.4424	1	0.566949	0.534932
GOTERM_BP_DIRECT	GO:0033591~response to L-ascorbic acid	2	0.749064	0.0759049	P04040, P09486	264	5	16792	25.4424	1	0.566949	0.534932
GOTERM_BP_DIRECT	GO:0051005~negative regulation of lipoprotein lipase activity	2	0.749064	0.0759049	P02656, P02654	264	5	16792	25.4424	1	0.566949	0.534932
GOTERM_BP_DIRECT	GO:0006089~lactate metabolic process	2	0.749064	0.0759049	P00338, P07195	264	5	16792	25.4424	1	0.566949	0.534932
GOTERM_BP_DIRECT	GO:0071281~cellular response to iron ion	2	0.749064	0.0903826	P02787, P61769	264	6	16792	21.202	1	0.616636	0.581814
GOTERM_BP_DIRECT	GO:0018206~peptidyl-methionine modification	2	0.749064	0.0903826	P02647, P02652	264	6	16792	21.202	1	0.616636	0.581814
GOTERM_BP_DIRECT	GO:0060267~positive regulation of respiratory burst	2	0.749064	0.0903826	P01591, P01876	264	6	16792	21.202	1	0.616636	0.581814
GOTERM_BP_DIRECT	GO:1990000~amyloid fibril formation	2	0.749064	0.0903826	P06396, P05067	264	6	16792	21.202	1	0.616636	0.581814
GOTERM_BP_DIRECT	GO:0009987~cellular process	2	0.749064	0.0903826	P07437, P05067	264	6	16792	21.202	1	0.616636	0.581814
GOTERM_BP_DIRECT	GO:0002740~negative regulation of cytokine secretion involved in immune response	2	0.749064	0.0903826	P02647, P02652	264	6	16792	21.202	1	0.616636	0.581814
GOTERM_BP_DIRECT	GO:0044794~positive regulation by host of viral process	2	0.749064	0.0903826	P23528, P02649	264	6	16792	21.202	1	0.616636	0.581814
GOTERM_BP_DIRECT	GO:0048525~negative regulation of viral process	2	0.749064	0.0903826	P02743, P11226	264	6	16792	21.202	1	0.616636	0.581814
GOTERM_BP_DIRECT	GO:0020027~hemoglobin metabolic process	2	0.749064	0.0903826	P02790, P04040	264	6	16792	21.202	1	0.616636	0.581814

## Sheet: Common
Proteins shared by both formulations (n=253)											Proteins specific of PRGF (n=13)
APOB_HUMAN Apolipoprotein B-100 OS=Homo sapiens OX=9606 GN=APOB PE=1 SV=2											AOC3_HUMAN Membrane primary amine oxidase OS=Homo sapiens OX=9606 GN=AOC3 PE=1 SV=3
CO3_HUMAN Complement C3 OS=Homo sapiens OX=9606 GN=C3 PE=1 SV=2											PCSK9_HUMAN Proprotein convertase subtilisin/kexin type 9 OS=Homo sapiens OX=9606 GN=PCSK9 PE=1 SV=3
CO4A_HUMAN Complement C4-A OS=Homo sapiens OX=9606 GN=C4A PE=1 SV=2											HBB_HUMAN Hemoglobin subunit beta OS=Homo sapiens OX=9606 GN=HBB PE=1 SV=2;sp
CO4B_HUMAN Complement C4-B OS=Homo sapiens OX=9606 GN=C4B PE=1 SV=2											PDIA1_HUMAN Protein disulfide-isomerase OS=Homo sapiens OX=9606 GN=P4HB PE=1 SV=3
CO5_HUMAN Complement C5 OS=Homo sapiens OX=9606 GN=C5 PE=1 SV=4											PAFA_HUMAN Platelet-activating factor acetylhydrolase OS=Homo sapiens OX=9606 GN=PLA2G7 PE=1 SV=1
CERU_HUMAN Ceruloplasmin OS=Homo sapiens OX=9606 GN=CP PE=1 SV=1											CD166_HUMAN CD166 antigen OS=Homo sapiens OX=9606 GN=ALCAM PE=1 SV=2
A2MG_HUMAN Alpha-2-macroglobulin OS=Homo sapiens OX=9606 GN=A2M PE=1 SV=3											HV307_HUMAN Immunoglobulin heavy variable 3-7 OS=Homo sapiens OX=9606 GN=IGHV3-7 PE=1 SV=2;sp
PLMN_HUMAN Plasminogen OS=Homo sapiens OX=9606 GN=PLG PE=1 SV=2											RA1L2_HUMAN Heterogeneous nuclear ribonucleoprotein A1-like 2 OS=Homo sapiens OX=9606 GN=HNRNPA1L2 PE=2 SV=2;sp
VWF_HUMAN von Willebrand factor OS=Homo sapiens OX=9606 GN=VWF PE=1 SV=4											CAMP_HUMAN Cathelicidin antimicrobial peptide OS=Homo sapiens OX=9606 GN=CAMP PE=1 SV=1
FINC_HUMAN Fibronectin OS=Homo sapiens OX=9606 GN=FN1 PE=1 SV=5											ANAG_HUMAN Alpha-N-acetylglucosaminidase OS=Homo sapiens OX=9606 GN=NAGLU PE=1 SV=2
TRFE_HUMAN Serotransferrin OS=Homo sapiens OX=9606 GN=TF PE=1 SV=3											INHBC_HUMAN Inhibin beta C chain OS=Homo sapiens OX=9606 GN=INHBC PE=2 SV=1
CFAH_HUMAN Complement factor H OS=Homo sapiens OX=9606 GN=CFH PE=1 SV=4											FCN2_HUMAN Ficolin-2 OS=Homo sapiens OX=9606 GN=FCN2 PE=1 SV=2
APOA4_HUMAN Apolipoprotein A-IV OS=Homo sapiens OX=9606 GN=APOA4 PE=1 SV=3											NOE1_HUMAN Noelin OS=Homo sapiens OX=9606 GN=OLFM1 PE=1 SV=4
CFAB_HUMAN Complement factor B OS=Homo sapiens OX=9606 GN=CFB PE=1 SV=2											Proteins specific of PRGF lyo (n=14)
VTDB_HUMAN Vitamin D-binding protein OS=Homo sapiens OX=9606 GN=GC PE=1 SV=2											IL6RB_HUMAN Interleukin-6 receptor subunit beta OS=Homo sapiens OX=9606 GN=IL6ST PE=1 SV=2
ITIH4_HUMAN Inter-alpha-trypsin inhibitor heavy chain H4 OS=Homo sapiens OX=9606 GN=ITIH4 PE=1 SV=4											CD109_HUMAN CD109 antigen OS=Homo sapiens OX=9606 GN=CD109 PE=1 SV=2
CO7_HUMAN Complement component C7 OS=Homo sapiens OX=9606 GN=C7 PE=1 SV=2											TBB1_HUMAN Tubulin beta-1 chain OS=Homo sapiens OX=9606 GN=TUBB1 PE=1 SV=1
A1AT_HUMAN Alpha-1-antitrypsin OS=Homo sapiens OX=9606 GN=SERPINA1 PE=1 SV=3											LYVE1_HUMAN Lymphatic vessel endothelial hyaluronic acid receptor 1 OS=Homo sapiens OX=9606 GN=LYVE1 PE=1 SV=2
THRB_HUMAN Prothrombin OS=Homo sapiens OX=9606 GN=F2 PE=1 SV=2											TYB4_HUMAN Thymosin beta-4 OS=Homo sapiens OX=9606 GN=TMSB4X PE=1 SV=2
GELS_HUMAN Gelsolin OS=Homo sapiens OX=9606 GN=GSN PE=1 SV=1											ENOA_HUMAN Alpha-enolase OS=Homo sapiens OX=9606 GN=ENO1 PE=1 SV=2
KNG1_HUMAN Kininogen-1 OS=Homo sapiens OX=9606 GN=KNG1 PE=1 SV=2											MBL2_HUMAN Mannose-binding protein C OS=Homo sapiens OX=9606 GN=MBL2 PE=1 SV=2
APOA1_HUMAN Apolipoprotein A-I OS=Homo sapiens OX=9606 GN=APOA1 PE=1 SV=1											PLST_HUMAN Plastin-3 OS=Homo sapiens OX=9606 GN=PLS3 PE=1 SV=4
KLKB1_HUMAN Plasma kallikrein OS=Homo sapiens OX=9606 GN=KLKB1 PE=1 SV=1											NID1_HUMAN Nidogen-1 OS=Homo sapiens OX=9606 GN=NID1 PE=1 SV=3
FA5_HUMAN Coagulation factor V OS=Homo sapiens OX=9606 GN=F5 PE=1 SV=4											ICOSL_HUMAN ICOS ligand OS=Homo sapiens OX=9606 GN=ICOSLG PE=1 SV=2
CO6_HUMAN Complement component C6 OS=Homo sapiens OX=9606 GN=C6 PE=1 SV=3											STOM_HUMAN Erythrocyte band 7 integral membrane protein OS=Homo sapiens OX=9606 GN=STOM PE=1 SV=3
AFAM_HUMAN Afamin OS=Homo sapiens OX=9606 GN=AFM PE=1 SV=1											SRCRL_HUMAN Soluble scavenger receptor cysteine-rich domain-containing protein SSC5D OS=Homo sapiens OX=9606 GN=SSC5D PE=1 SV=3
ATRN_HUMAN Attractin OS=Homo sapiens OX=9606 GN=ATRN PE=1 SV=2											HVC05_HUMAN Immunoglobulin heavy variable 3-30-5 OS=Homo sapiens OX=9606 GN=IGHV3-30-5 PE=3 SV=1;sp
APOA_HUMAN Apolipoprotein(a) OS=Homo sapiens OX=9606 GN=LPA PE=1 SV=1											RL40_HUMAN Ubiquitin-60S ribosomal protein L40 OS=Homo sapiens OX=9606 GN=UBA52 PE=1 SV=2;sp
HEMO_HUMAN Hemopexin OS=Homo sapiens OX=9606 GN=HPX PE=1 SV=2
ITIH1_HUMAN Inter-alpha-trypsin inhibitor heavy chain H1 OS=Homo sapiens OX=9606 GN=ITIH1 PE=1 SV=3
C4BPA_HUMAN C4b-binding protein alpha chain OS=Homo sapiens OX=9606 GN=C4BPA PE=1 SV=2
ITIH2_HUMAN Inter-alpha-trypsin inhibitor heavy chain H2 OS=Homo sapiens OX=9606 GN=ITIH2 PE=1 SV=2
CO2_HUMAN Complement C2 OS=Homo sapiens OX=9606 GN=C2 PE=1 SV=2
C1R_HUMAN Complement C1r subcomponent OS=Homo sapiens OX=9606 GN=C1R PE=1 SV=2
CO9_HUMAN Complement component C9 OS=Homo sapiens OX=9606 GN=C9 PE=1 SV=2
CO8B_HUMAN Complement component C8 beta chain OS=Homo sapiens OX=9606 GN=C8B PE=1 SV=3
C1S_HUMAN Complement C1s subcomponent OS=Homo sapiens OX=9606 GN=C1S PE=1 SV=1
ITIH3_HUMAN Inter-alpha-trypsin inhibitor heavy chain H3 OS=Homo sapiens OX=9606 GN=ITIH3 PE=1 SV=2
ANT3_HUMAN Antithrombin-III OS=Homo sapiens OX=9606 GN=SERPINC1 PE=1 SV=1
CFAI_HUMAN Complement factor I OS=Homo sapiens OX=9606 GN=CFI PE=1 SV=2
PROS_HUMAN Vitamin K-dependent protein S OS=Homo sapiens OX=9606 GN=PROS1 PE=1 SV=1
HPT_HUMAN Haptoglobin OS=Homo sapiens OX=9606 GN=HP PE=1 SV=1
AACT_HUMAN Alpha-1-antichymotrypsin OS=Homo sapiens OX=9606 GN=SERPINA3 PE=1 SV=2
APOH_HUMAN Beta-2-glycoprotein 1 OS=Homo sapiens OX=9606 GN=APOH PE=1 SV=3
ZA2G_HUMAN Zinc-alpha-2-glycoprotein OS=Homo sapiens OX=9606 GN=AZGP1 PE=1 SV=2
APOE_HUMAN Apolipoprotein E OS=Homo sapiens OX=9606 GN=APOE PE=1 SV=1
CO8A_HUMAN Complement component C8 alpha chain OS=Homo sapiens OX=9606 GN=C8A PE=1 SV=2
CNDP1_HUMAN Beta-Ala-His dipeptidase OS=Homo sapiens OX=9606 GN=CNDP1 PE=1 SV=4
A2AP_HUMAN Alpha-2-antiplasmin OS=Homo sapiens OX=9606 GN=SERPINF2 PE=1 SV=3
CLUS_HUMAN Clusterin OS=Homo sapiens OX=9606 GN=CLU PE=1 SV=1
HGFL_HUMAN Hepatocyte growth factor-like protein OS=Homo sapiens OX=9606 GN=MST1 PE=1 SV=2
AMBP_HUMAN Protein AMBP OS=Homo sapiens OX=9606 GN=AMBP PE=1 SV=1
VTNC_HUMAN Vitronectin OS=Homo sapiens OX=9606 GN=VTN PE=1 SV=1
A1BG_HUMAN Alpha-1B-glycoprotein OS=Homo sapiens OX=9606 GN=A1BG PE=1 SV=4
IC1_HUMAN Plasma protease C1 inhibitor OS=Homo sapiens OX=9606 GN=SERPING1 PE=1 SV=2
BGH3_HUMAN Transforming growth factor-beta-induced protein ig-h3 OS=Homo sapiens OX=9606 GN=TGFBI PE=1 SV=1
HRG_HUMAN Histidine-rich glycoprotein OS=Homo sapiens OX=9606 GN=HRG PE=1 SV=1
ALS_HUMAN Insulin-like growth factor-binding protein complex acid labile subunit OS=Homo sapiens OX=9606 GN=IGFALS PE=1 SV=1
HABP2_HUMAN Hyaluronan-binding protein 2 OS=Homo sapiens OX=9606 GN=HABP2 PE=1 SV=1
HPTR_HUMAN Haptoglobin-related protein OS=Homo sapiens OX=9606 GN=HPR PE=2 SV=2
PEDF_HUMAN Pigment epithelium-derived factor OS=Homo sapiens OX=9606 GN=SERPINF1 PE=1 SV=4
MASP1_HUMAN Mannan-binding lectin serine protease 1 OS=Homo sapiens OX=9606 GN=MASP1 PE=1 SV=3
COMP_HUMAN Cartilage oligomeric matrix protein OS=Homo sapiens OX=9606 GN=COMP PE=1 SV=2
ANGT_HUMAN Angiotensinogen OS=Homo sapiens OX=9606 GN=AGT PE=1 SV=1
FETUA_HUMAN Alpha-2-HS-glycoprotein OS=Homo sapiens OX=9606 GN=AHSG PE=1 SV=2
FA11_HUMAN Coagulation factor XI OS=Homo sapiens OX=9606 GN=F11 PE=1 SV=1
ACTB_HUMAN Actin, cytoplasmic 1 OS=Homo sapiens OX=9606 GN=ACTB PE=1 SV=1
ACTG_HUMAN Actin, cytoplasmic 2 OS=Homo sapiens OX=9606 GN=ACTG1 PE=1 SV=1
PHLD_HUMAN Phosphatidylinositol-glycan-specific phospholipase D OS=Homo sapiens OX=9606 GN=GPLD1 PE=1 SV=3
HGFA_HUMAN Hepatocyte growth factor activator OS=Homo sapiens OX=9606 GN=HGFAC PE=1 SV=1
TLN1_HUMAN Talin-1 OS=Homo sapiens OX=9606 GN=TLN1 PE=1 SV=3
QSOX1_HUMAN Sulfhydryl oxidase 1 OS=Homo sapiens OX=9606 GN=QSOX1 PE=1 SV=3
NCHL1_HUMAN Neural cell adhesion molecule L1-like protein OS=Homo sapiens OX=9606 GN=CHL1 PE=1 SV=4
FA10_HUMAN Coagulation factor X OS=Homo sapiens OX=9606 GN=F10 PE=1 SV=2
HEP2_HUMAN Heparin cofactor 2 OS=Homo sapiens OX=9606 GN=SERPIND1 PE=1 SV=3
PLSL_HUMAN Plastin-2 OS=Homo sapiens OX=9606 GN=LCP1 PE=1 SV=6
LG3BP_HUMAN Galectin-3-binding protein OS=Homo sapiens OX=9606 GN=LGALS3BP PE=1 SV=1
ECM1_HUMAN Extracellular matrix protein 1 OS=Homo sapiens OX=9606 GN=ECM1 PE=1 SV=2
AMPN_HUMAN Aminopeptidase N OS=Homo sapiens OX=9606 GN=ANPEP PE=1 SV=4
IPSP_HUMAN Plasma serine protease inhibitor OS=Homo sapiens OX=9606 GN=SERPINA5 PE=1 SV=3
THBG_HUMAN Thyroxine-binding globulin OS=Homo sapiens OX=9606 GN=SERPINA7 PE=1 SV=2
CHLE_HUMAN Cholinesterase OS=Homo sapiens OX=9606 GN=BCHE PE=1 SV=1
NCAM1_HUMAN Neural cell adhesion molecule 1 OS=Homo sapiens OX=9606 GN=NCAM1 PE=1 SV=3
PON1_HUMAN Serum paraoxonase/arylesterase 1 OS=Homo sapiens OX=9606 GN=PON1 PE=1 SV=3
MMRN1_HUMAN Multimerin-1 OS=Homo sapiens OX=9606 GN=MMRN1 PE=1 SV=3
PGRP2_HUMAN N-acetylmuramoyl-L-alanine amidase OS=Homo sapiens OX=9606 GN=PGLYRP2 PE=1 SV=1
APOL1_HUMAN Apolipoprotein L1 OS=Homo sapiens OX=9606 GN=APOL1 PE=1 SV=5
FA9_HUMAN Coagulation factor IX OS=Homo sapiens OX=9606 GN=F9 PE=1 SV=2
IGHM_HUMAN Immunoglobulin heavy constant mu OS=Homo sapiens OX=9606 GN=IGHM PE=1 SV=4
APOD_HUMAN Apolipoprotein D OS=Homo sapiens OX=9606 GN=APOD PE=1 SV=1
TETN_HUMAN Tetranectin OS=Homo sapiens OX=9606 GN=CLEC3B PE=1 SV=3
SPRC_HUMAN SPARC OS=Homo sapiens OX=9606 GN=SPARC PE=1 SV=1
BIP_HUMAN Endoplasmic reticulum chaperone BiP OS=Homo sapiens OX=9606 GN=HSPA5 PE=1 SV=2
KAIN_HUMAN Kallistatin OS=Homo sapiens OX=9606 GN=SERPINA4 PE=1 SV=3
LUM_HUMAN Lumican OS=Homo sapiens OX=9606 GN=LUM PE=1 SV=2
ATS13_HUMAN A disintegrin and metalloproteinase with thrombospondin motifs 13 OS=Homo sapiens OX=9606 GN=ADAMTS13 PE=1 SV=1
PRG4_HUMAN Proteoglycan 4 OS=Homo sapiens OX=9606 GN=PRG4 PE=1 SV=3
FA12_HUMAN Coagulation factor XII OS=Homo sapiens OX=9606 GN=F12 PE=1 SV=3
RET4_HUMAN Retinol-binding protein 4 OS=Homo sapiens OX=9606 GN=RBP4 PE=1 SV=3
CO8G_HUMAN Complement component C8 gamma chain OS=Homo sapiens OX=9606 GN=C8G PE=1 SV=3
FLNA_HUMAN Filamin-A OS=Homo sapiens OX=9606 GN=FLNA PE=1 SV=4
TENX_HUMAN Tenascin-X OS=Homo sapiens OX=9606 GN=TNXB PE=1 SV=5
BTD_HUMAN Biotinidase OS=Homo sapiens OX=9606 GN=BTD PE=1 SV=2
PCYOX_HUMAN Prenylcysteine oxidase 1 OS=Homo sapiens OX=9606 GN=PCYOX1 PE=1 SV=3
ZPI_HUMAN Protein Z-dependent protease inhibitor OS=Homo sapiens OX=9606 GN=SERPINA10 PE=1 SV=1
FCN3_HUMAN Ficolin-3 OS=Homo sapiens OX=9606 GN=FCN3 PE=1 SV=2
IGHG3_HUMAN Immunoglobulin heavy constant gamma 3 OS=Homo sapiens OX=9606 GN=IGHG3 PE=1 SV=2
CBPN_HUMAN Carboxypeptidase N catalytic chain OS=Homo sapiens OX=9606 GN=CPN1 PE=1 SV=1
CPN2_HUMAN Carboxypeptidase N subunit 2 OS=Homo sapiens OX=9606 GN=CPN2 PE=1 SV=3
FBLN1_HUMAN Fibulin-1 OS=Homo sapiens OX=9606 GN=FBLN1 PE=1 SV=4
MASP2_HUMAN Mannan-binding lectin serine protease 2 OS=Homo sapiens OX=9606 GN=MASP2 PE=1 SV=4
IGHG1_HUMAN Immunoglobulin heavy constant gamma 1 OS=Homo sapiens OX=9606 GN=IGHG1 PE=1 SV=1
A1AG1_HUMAN Alpha-1-acid glycoprotein 1 OS=Homo sapiens OX=9606 GN=ORM1 PE=1 SV=1
TTHY_HUMAN Transthyretin OS=Homo sapiens OX=9606 GN=TTR PE=1 SV=1
DOPO_HUMAN Dopamine beta-hydroxylase OS=Homo sapiens OX=9606 GN=DBH PE=1 SV=3
A1AG2_HUMAN Alpha-1-acid glycoprotein 2 OS=Homo sapiens OX=9606 GN=ORM2 PE=1 SV=2
ACTH_HUMAN Actin, gamma-enteric smooth muscle OS=Homo sapiens OX=9606 GN=ACTG2 PE=1 SV=1;sp
1433Z_HUMAN 14-3-3 protein zeta/delta OS=Homo sapiens OX=9606 GN=YWHAZ PE=1 SV=1
FBLN3_HUMAN EGF-containing fibulin-like extracellular matrix protein 1 OS=Homo sapiens OX=9606 GN=EFEMP1 PE=1 SV=2
FHR5_HUMAN Complement factor H-related protein 5 OS=Homo sapiens OX=9606 GN=CFHR5 PE=1 SV=1
APOM_HUMAN Apolipoprotein M OS=Homo sapiens OX=9606 GN=APOM PE=1 SV=2
A2GL_HUMAN Leucine-rich alpha-2-glycoprotein OS=Homo sapiens OX=9606 GN=LRG1 PE=1 SV=2
CATA_HUMAN Catalase OS=Homo sapiens OX=9606 GN=CAT PE=1 SV=3
ALDOB_HUMAN Fructose-bisphosphate aldolase B OS=Homo sapiens OX=9606 GN=ALDOB PE=1 SV=2
A4_HUMAN Amyloid-beta precursor protein OS=Homo sapiens OX=9606 GN=APP PE=1 SV=3
GP1BA_HUMAN Platelet glycoprotein Ib alpha chain OS=Homo sapiens OX=9606 GN=GP1BA PE=1 SV=2
IBP3_HUMAN Insulin-like growth factor-binding protein 3 OS=Homo sapiens OX=9606 GN=IGFBP3 PE=1 SV=2
PROP_HUMAN Properdin OS=Homo sapiens OX=9606 GN=CFP PE=1 SV=2
TSP4_HUMAN Thrombospondin-4 OS=Homo sapiens OX=9606 GN=THBS4 PE=1 SV=2
LTBP1_HUMAN Latent-transforming growth factor beta-binding protein 1 OS=Homo sapiens OX=9606 GN=LTBP1 PE=1 SV=4
C163A_HUMAN Scavenger receptor cysteine-rich type 1 protein M130 OS=Homo sapiens OX=9606 GN=CD163 PE=1 SV=2
C1RL_HUMAN Complement C1r subcomponent-like protein OS=Homo sapiens OX=9606 GN=C1RL PE=1 SV=2
FETUB_HUMAN Fetuin-B OS=Homo sapiens OX=9606 GN=FETUB PE=1 SV=2
CD5L_HUMAN CD5 antigen-like OS=Homo sapiens OX=9606 GN=CD5L PE=1 SV=1
IGHG2_HUMAN Immunoglobulin heavy constant gamma 2 OS=Homo sapiens OX=9606 GN=IGHG2 PE=1 SV=2
IGHA1_HUMAN Immunoglobulin heavy constant alpha 1 OS=Homo sapiens OX=9606 GN=IGHA1 PE=1 SV=2
CXCL7_HUMAN Platelet basic protein OS=Homo sapiens OX=9606 GN=PPBP PE=1 SV=3
SHBG_HUMAN Sex hormone-binding globulin OS=Homo sapiens OX=9606 GN=SHBG PE=1 SV=2
CBG_HUMAN Corticosteroid-binding globulin OS=Homo sapiens OX=9606 GN=SERPINA6 PE=1 SV=1
ITA2B_HUMAN Integrin alpha-IIb OS=Homo sapiens OX=9606 GN=ITGA2B PE=1 SV=3
CD14_HUMAN Monocyte differentiation antigen CD14 OS=Homo sapiens OX=9606 GN=CD14 PE=1 SV=2
VCAM1_HUMAN Vascular cell adhesion protein 1 OS=Homo sapiens OX=9606 GN=VCAM1 PE=1 SV=1
C4BPB_HUMAN C4b-binding protein beta chain OS=Homo sapiens OX=9606 GN=C4BPB PE=1 SV=1
GPV_HUMAN Platelet glycoprotein V OS=Homo sapiens OX=9606 GN=GP5 PE=1 SV=1
PTPRJ_HUMAN Receptor-type tyrosine-protein phosphatase eta OS=Homo sapiens OX=9606 GN=PTPRJ PE=1 SV=3
GGH_HUMAN Gamma-glutamyl hydrolase OS=Homo sapiens OX=9606 GN=GGH PE=1 SV=2
LDHA_HUMAN L-lactate dehydrogenase A chain OS=Homo sapiens OX=9606 GN=LDHA PE=1 SV=2
CFAD_HUMAN Complement factor D OS=Homo sapiens OX=9606 GN=CFD PE=1 SV=5
IGKC_HUMAN Immunoglobulin kappa constant OS=Homo sapiens OX=9606 GN=IGKC PE=1 SV=2
APOA2_HUMAN Apolipoprotein A-II OS=Homo sapiens OX=9606 GN=APOA2 PE=1 SV=1
APOC1_HUMAN Apolipoprotein C-I OS=Homo sapiens OX=9606 GN=APOC1 PE=1 SV=1
SAMP_HUMAN Serum amyloid P-component OS=Homo sapiens OX=9606 GN=APCS PE=1 SV=2
C1QC_HUMAN Complement C1q subcomponent subunit C OS=Homo sapiens OX=9606 GN=C1QC PE=1 SV=3
PROC_HUMAN Vitamin K-dependent protein C OS=Homo sapiens OX=9606 GN=PROC PE=1 SV=1
LCAT_HUMAN Phosphatidylcholine-sterol acyltransferase OS=Homo sapiens OX=9606 GN=LCAT PE=1 SV=1
ANXA2_HUMAN Annexin A2 OS=Homo sapiens OX=9606 GN=ANXA2 PE=1 SV=2;sp
MMP2_HUMAN 72 kDa type IV collagenase OS=Homo sapiens OX=9606 GN=MMP2 PE=1 SV=2
LYAM1_HUMAN L-selectin OS=Homo sapiens OX=9606 GN=SELL PE=1 SV=2
VINC_HUMAN Vinculin OS=Homo sapiens OX=9606 GN=VCL PE=1 SV=4
LBP_HUMAN Lipopolysaccharide-binding protein OS=Homo sapiens OX=9606 GN=LBP PE=1 SV=3
MA1A1_HUMAN Mannosyl-oligosaccharide 1,2-alpha-mannosidase IA OS=Homo sapiens OX=9606 GN=MAN1A1 PE=1 SV=3
MUC18_HUMAN Cell surface glycoprotein MUC18 OS=Homo sapiens OX=9606 GN=MCAM PE=1 SV=2
PLTP_HUMAN Phospholipid transfer protein OS=Homo sapiens OX=9606 GN=PLTP PE=1 SV=1
TBA1B_HUMAN Tubulin alpha-1B chain OS=Homo sapiens OX=9606 GN=TUBA1B PE=1 SV=1;sp
DIAC_HUMAN Di-N-acetylchitobiase OS=Homo sapiens OX=9606 GN=CTBS PE=1 SV=1
SPRL1_HUMAN SPARC-like protein 1 OS=Homo sapiens OX=9606 GN=SPARCL1 PE=1 SV=2
PON3_HUMAN Serum paraoxonase/lactonase 3 OS=Homo sapiens OX=9606 GN=PON3 PE=1 SV=3
CBPB2_HUMAN Carboxypeptidase B2 OS=Homo sapiens OX=9606 GN=CPB2 PE=1 SV=2
IL1AP_HUMAN Interleukin-1 receptor accessory protein OS=Homo sapiens OX=9606 GN=IL1RAP PE=1 SV=2
CRAC1_HUMAN Cartilage acidic protein 1 OS=Homo sapiens OX=9606 GN=CRTAC1 PE=1 SV=2
IGHG4_HUMAN Immunoglobulin heavy constant gamma 4 OS=Homo sapiens OX=9606 GN=IGHG4 PE=1 SV=1
APOC3_HUMAN Apolipoprotein C-III OS=Homo sapiens OX=9606 GN=APOC3 PE=1 SV=1
C1QB_HUMAN Complement C1q subcomponent subunit B OS=Homo sapiens OX=9606 GN=C1QB PE=1 SV=3
G3P_HUMAN Glyceraldehyde-3-phosphate dehydrogenase OS=Homo sapiens OX=9606 GN=GAPDH PE=1 SV=3
LDHB_HUMAN L-lactate dehydrogenase B chain OS=Homo sapiens OX=9606 GN=LDHB PE=1 SV=2
FA7_HUMAN Coagulation factor VII OS=Homo sapiens OX=9606 GN=F7 PE=1 SV=1
KIT_HUMAN Mast/stem cell growth factor receptor Kit OS=Homo sapiens OX=9606 GN=KIT PE=1 SV=1
PEPD_HUMAN Xaa-Pro dipeptidase OS=Homo sapiens OX=9606 GN=PEPD PE=1 SV=3
GPX3_HUMAN Glutathione peroxidase 3 OS=Homo sapiens OX=9606 GN=GPX3 PE=1 SV=2
PTPRG_HUMAN Receptor-type tyrosine-protein phosphatase gamma OS=Homo sapiens OX=9606 GN=PTPRG PE=1 SV=4
PGBM_HUMAN Basement membrane-specific heparan sulfate proteoglycan core protein OS=Homo sapiens OX=9606 GN=HSPG2 PE=1 SV=4
VASN_HUMAN Vasorin OS=Homo sapiens OX=9606 GN=VASN PE=1 SV=1
TARSH_HUMAN Target of Nesh-SH3 OS=Homo sapiens OX=9606 GN=ABI3BP PE=1 SV=1
MINP1_HUMAN Multiple inositol polyphosphate phosphatase 1 OS=Homo sapiens OX=9606 GN=MINPP1 PE=1 SV=1
NRP1_HUMAN Neuropilin-1 OS=Homo sapiens OX=9606 GN=NRP1 PE=1 SV=3
C1QA_HUMAN Complement C1q subcomponent subunit A OS=Homo sapiens OX=9606 GN=C1QA PE=1 SV=2
HLAA_HUMAN HLA class I histocompatibility antigen, A alpha chain OS=Homo sapiens OX=9606 GN=HLA-A PE=1 SV=2;sp
HS90B_HUMAN Heat shock protein HSP 90-beta OS=Homo sapiens OX=9606 GN=HSP90AB1 PE=1 SV=4
IGLC3_HUMAN Immunoglobulin lambda constant 3 OS=Homo sapiens OX=9606 GN=IGLC3 PE=1 SV=1;sp
KPYM_HUMAN Pyruvate kinase PKM OS=Homo sapiens OX=9606 GN=PKM PE=1 SV=4
SAA4_HUMAN Serum amyloid A-4 protein OS=Homo sapiens OX=9606 GN=SAA4 PE=1 SV=2
SEPP1_HUMAN Selenoprotein P OS=Homo sapiens OX=9606 GN=SELENOP PE=1 SV=3
SPP24_HUMAN Secreted phosphoprotein 24 OS=Homo sapiens OX=9606 GN=SPP2 PE=1 SV=1
PCOC1_HUMAN Procollagen C-endopeptidase enhancer 1 OS=Homo sapiens OX=9606 GN=PCOLCE PE=1 SV=2
PI16_HUMAN Peptidase inhibitor 16 OS=Homo sapiens OX=9606 GN=PI16 PE=1 SV=1
ALDOA_HUMAN Fructose-bisphosphate aldolase A OS=Homo sapiens OX=9606 GN=ALDOA PE=1 SV=2
TBB5_HUMAN Tubulin beta chain OS=Homo sapiens OX=9606 GN=TUBB PE=1 SV=2;sp
HS90A_HUMAN Heat shock protein HSP 90-alpha OS=Homo sapiens OX=9606 GN=HSP90AA1 PE=1 SV=5
PVR_HUMAN Poliovirus receptor OS=Homo sapiens OX=9606 GN=PVR PE=1 SV=2
CD44_HUMAN CD44 antigen OS=Homo sapiens OX=9606 GN=CD44 PE=1 SV=3
CRIS3_HUMAN Cysteine-rich secretory protein 3 OS=Homo sapiens OX=9606 GN=CRISP3 PE=1 SV=1
APOC4_HUMAN Apolipoprotein C-IV OS=Homo sapiens OX=9606 GN=APOC4 PE=1 SV=1
CAD13_HUMAN Cadherin-13 OS=Homo sapiens OX=9606 GN=CDH13 PE=1 SV=1
B2MG_HUMAN Beta-2-microglobulin OS=Homo sapiens OX=9606 GN=B2M PE=1 SV=1
CLH1_HUMAN Clathrin heavy chain 1 OS=Homo sapiens OX=9606 GN=CLTC PE=1 SV=5
APOF_HUMAN Apolipoprotein F OS=Homo sapiens OX=9606 GN=APOF PE=1 SV=2
AGRF5_HUMAN Adhesion G protein-coupled receptor F5 OS=Homo sapiens OX=9606 GN=ADGRF5 PE=1 SV=3
FHR4_HUMAN Complement factor H-related protein 4 OS=Homo sapiens OX=9606 GN=CFHR4 PE=1 SV=3
HV353_HUMAN Immunoglobulin heavy variable 3-53 OS=Homo sapiens OX=9606 GN=IGHV3-53 PE=1 SV=2;sp
S10A6_HUMAN Protein S100-A6 OS=Homo sapiens OX=9606 GN=S100A6 PE=1 SV=1
PF4V_HUMAN Platelet factor 4 variant OS=Homo sapiens OX=9606 GN=PF4V1 PE=1 SV=1
EF2_HUMAN Elongation factor 2 OS=Homo sapiens OX=9606 GN=EEF2 PE=1 SV=4
ENPL_HUMAN Endoplasmin OS=Homo sapiens OX=9606 GN=HSP90B1 PE=1 SV=1
HSP77_HUMAN Putative heat shock 70 kDa protein 7 OS=Homo sapiens OX=9606 GN=HSPA7 PE=5 SV=2;sp
COF1_HUMAN Cofilin-1 OS=Homo sapiens OX=9606 GN=CFL1 PE=1 SV=3;sp
RM12_HUMAN 39S ribosomal protein L12, mitochondrial OS=Homo sapiens OX=9606 GN=MRPL12 PE=1 SV=2
LYSC_HUMAN Lysozyme C OS=Homo sapiens OX=9606 GN=LYZ PE=1 SV=1
EF1A3_HUMAN Putative elongation factor 1-alpha-like 3 OS=Homo sapiens OX=9606 GN=EEF1A1P5 PE=5 SV=1;sp
ENPP2_HUMAN Ectonucleotide pyrophosphatase/phosphodiesterase family member 2 OS=Homo sapiens OX=9606 GN=ENPP2 PE=1 SV=3
ADIPO_HUMAN Adiponectin OS=Homo sapiens OX=9606 GN=ADIPOQ PE=1 SV=1
C1QR1_HUMAN Complement component C1q receptor OS=Homo sapiens OX=9606 GN=CD93 PE=1 SV=3
COL10_HUMAN Collectin-10 OS=Homo sapiens OX=9606 GN=COLEC10 PE=1 SV=2
CO6A3_HUMAN Collagen alpha-3(VI) chain OS=Homo sapiens OX=9606 GN=COL6A3 PE=1 SV=5
ACTN1_HUMAN Alpha-actinin-1 OS=Homo sapiens OX=9606 GN=ACTN1 PE=1 SV=2;sp
CA2D1_HUMAN Voltage-dependent calcium channel subunit alpha-2/delta-1 OS=Homo sapiens OX=9606 GN=CACNA2D1 PE=1 SV=3
PROZ_HUMAN Vitamin K-dependent protein Z OS=Homo sapiens OX=9606 GN=PROZ PE=1 SV=2
CADH5_HUMAN Cadherin-5 OS=Homo sapiens OX=9606 GN=CDH5 PE=1 SV=5
ICAM1_HUMAN Intercellular adhesion molecule 1 OS=Homo sapiens OX=9606 GN=ICAM1 PE=1 SV=2
VNN1_HUMAN Pantetheinase OS=Homo sapiens OX=9606 GN=VNN1 PE=1 SV=2
IGJ_HUMAN Immunoglobulin J chain OS=Homo sapiens OX=9606 GN=JCHAIN PE=1 SV=4
CRP_HUMAN C-reactive protein OS=Homo sapiens OX=9606 GN=CRP PE=1 SV=1
G6PE_HUMAN GDH/6PGL endoplasmic bifunctional protein OS=Homo sapiens OX=9606 GN=H6PD PE=1 SV=2
F13A_HUMAN Coagulation factor XIII A chain OS=Homo sapiens OX=9606 GN=F13A1 PE=1 SV=4
ITB3_HUMAN Integrin beta-3 OS=Homo sapiens OX=9606 GN=ITGB3 PE=1 SV=2
ATPB_HUMAN ATP synthase subunit beta, mitochondrial OS=Homo sapiens OX=9606 GN=ATP5F1B PE=1 SV=3
LAMP2_HUMAN Lysosome-associated membrane glycoprotein 2 OS=Homo sapiens OX=9606 GN=LAMP2 PE=1 SV=2
ICAM2_HUMAN Intercellular adhesion molecule 2 OS=Homo sapiens OX=9606 GN=ICAM2 PE=1 SV=2
TAGL2_HUMAN Transgelin-2 OS=Homo sapiens OX=9606 GN=TAGLN2 PE=1 SV=3
URP2_HUMAN Fermitin family homolog 3 OS=Homo sapiens OX=9606 GN=FERMT3 PE=1 SV=1
RP1BL_HUMAN Ras-related protein Rap-1b-like protein OS=Homo sapiens OX=9606 PE=2 SV=1;sp
CYTC_HUMAN Cystatin-C OS=Homo sapiens OX=9606 GN=CST3 PE=1 SV=1
APOC2_HUMAN Apolipoprotein C-II OS=Homo sapiens OX=9606 GN=APOC2 PE=1 SV=1
FIBA_HUMAN Fibrinogen alpha chain OS=Homo sapiens OX=9606 GN=FGA PE=1 SV=2
CSF1R_HUMAN Macrophage colony-stimulating factor 1 receptor OS=Homo sapiens OX=9606 GN=CSF1R PE=1 SV=2
FCG3A_HUMAN Low affinity immunoglobulin gamma Fc region receptor III-A OS=Homo sapiens OX=9606 GN=FCGR3A PE=1 SV=2
LAMP1_HUMAN Lysosome-associated membrane glycoprotein 1 OS=Homo sapiens OX=9606 GN=LAMP1 PE=1 SV=3
CO6A1_HUMAN Collagen alpha-1(VI) chain OS=Homo sapiens OX=9606 GN=COL6A1 PE=1 SV=3
CADH1_HUMAN Cadherin-1 OS=Homo sapiens OX=9606 GN=CDH1 PE=1 SV=3
P20D1_HUMAN N-fatty-acyl-amino acid synthase/hydrolase PM20D1 OS=Homo sapiens OX=9606 GN=PM20D1 PE=2 SV=3
MEGF8_HUMAN Multiple epidermal growth factor-like domains protein 8 OS=Homo sapiens OX=9606 GN=MEGF8 PE=1 SV=2
AGRG6_HUMAN Adhesion G-protein coupled receptor G6 OS=Homo sapiens OX=9606 GN=ADGRG6 PE=1 SV=3
R4RL2_HUMAN Reticulon-4 receptor-like 2 OS=Homo sapiens OX=9606 GN=RTN4RL2 PE=1 SV=1
GAPR1_HUMAN Golgi-associated plant pathogenesis-related protein 1 OS=Homo sapiens OX=9606 GN=GLIPR2 PE=1 SV=3
