# Supplementary material for: Differential Protein Content between Fresh and Freeze-Dried Plasma Rich in Growth Factors Eye Drops
Source: Biomolecules. 2022 Sep 1;12(9):1215. doi: 10.3390/biom12091215 (PMC9496081; doi:10.3390/biom12091215)
Supplement: Supplementary file 1 [file biomolecules-12-01215-s001.zip › Supplementary File S2.xlsx]

## Sheet: PRGFvsPRGF lyo
T: Accession	T: Description	T: Peptides	T: Razor + unique peptides	T: Unique peptides	C: Student's T-test Significant A_D	C: Student's T-test significant	N: -Log Student's T-test p-value A_D	N: Student's T-test Difference A_D	p value	PRGF lyo/PRGF	N: Student's T-test Test statistic A_D	P1PRGF	P1PRGF lyo	P2PRGF	P2PRGF lyo	P3PRGF	P3PRGF lyo
P22352	GPX3_HUMAN Glutathione peroxidase 3 OS=Homo sapiens OX=9606 GN=GPX3 PE=1 SV=2	5	5	5	+	*	2.11082	-0.503598	0.00774783	0.705345	-11.2948	19.424	18.8832	20.6634	20.2486	21.2085	20.6534
P08603	CFAH_HUMAN Complement factor H OS=Homo sapiens OX=9606 GN=CFH PE=1 SV=4	47	47	43	+	*	1.84776	-0.206843	0.0141984	0.866431	-8.30268	21.2027	20.9953	21.2888	21.1253	20.786	20.5363
P04196	HRG_HUMAN Histidine-rich glycoprotein OS=Homo sapiens OX=9606 GN=HRG PE=1 SV=1	18	18	18	+	*	1.61172	0.120876	0.0244501	1.08739	6.27741	24.3492	24.4348	24.2876	24.4126	23.7647	23.9166
Q9BYE9	CDHR2_HUMAN Cadherin-related family member 2 OS=Homo sapiens OX=9606 GN=CDHR2 PE=1 SV=2	2	2	2	+	*	1.59836	-0.630689	0.0252139	0.645868	-6.17798	14.7266	14.2998	16.058	15.3162	16.5357	15.8123
P02749	APOH_HUMAN Beta-2-glycoprotein 1 OS=Homo sapiens OX=9606 GN=APOH PE=1 SV=3	22	22	22	+	*	1.4736	-0.33777	0.0336047	0.791263	-5.31658	24.4103	24.1733	24.5643	24.2432	24.451	23.9958
P37802	TAGL2_HUMAN Transgelin-2 OS=Homo sapiens OX=9606 GN=TAGLN2 PE=1 SV=3	3	3	3	+	*	1.36021	-0.993876	0.0436305	0.502127	-4.62933	15.4416	14.4638	16.1377	14.7642	15.6289	14.9986
P02649	APOE_HUMAN Apolipoprotein E OS=Homo sapiens OX=9606 GN=APOE PE=1 SV=1	21	21	21	+	*	1.33372	-0.728924	0.0463746	0.603354	-4.48058	23.3814	22.7918	23.5477	23.0038	24.1201	23.0669
Q9UHG3	PCYOX_HUMAN Prenylcysteine oxidase 1 OS=Homo sapiens OX=9606 GN=PCYOX1 PE=1 SV=3	11	11	11	+	*	1.31163	-0.330706	0.0487944	0.795147	-4.35969	18.6477	18.1702	18.376	18.1519	19.2922	19.0017
P05452	TETN_HUMAN Tetranectin OS=Homo sapiens OX=9606 GN=CLEC3B PE=1 SV=3	12	12	12			1.26677	-0.299358	0.0541041	0.812614	-4.12272	20.6063	20.2689	20.2378	20.0789	20.9385	20.5368
P00748	FA12_HUMAN Coagulation factor XII OS=Homo sapiens OX=9606 GN=F12 PE=1 SV=3	11	11	11			1.26556	-0.372046	0.054255	0.772686	-4.11646	21.8213	21.6016	21.7283	21.3642	22.0333	21.5009
P02751	FINC_HUMAN Fibronectin OS=Homo sapiens OX=9606 GN=FN1 PE=1 SV=5	49	49	49			1.21121	0.501686	0.0614879	1.41587	3.84439	20.0102	20.2595	20.8733	21.5588	21.1575	21.7278
P04114	APOB_HUMAN Apolipoprotein B-100 OS=Homo sapiens OX=9606 GN=APOB PE=1 SV=2	232	232	226			1.20875	0.308059	0.0618372	1.23804	3.83244	23.8132	24.1723	24.265	24.6795	24.7048	24.8553
P02656	APOC3_HUMAN Apolipoprotein C-III OS=Homo sapiens OX=9606 GN=APOC3 PE=1 SV=1	5	5	5			1.19694	-0.853776	0.0635419	0.553335	-3.77547	22.0865	20.9771	21.5923	21.1894	23.7332	22.6842
P03952	KLKB1_HUMAN Plasma kallikrein OS=Homo sapiens OX=9606 GN=KLKB1 PE=1 SV=1	33	33	33			1.18334	-0.241191	0.0655632	0.846047	-3.71072	23.036	22.6893	22.975	22.8523	22.6284	22.3743
P61769	B2MG_HUMAN Beta-2-microglobulin OS=Homo sapiens OX=9606 GN=B2M PE=1 SV=1	3	3	3			1.16339	-0.976928	0.0686452	0.50806	-3.61738	15.656	15.0133	16.5937	15.8171	16.4946	14.9831
P98160	PGBM_HUMAN Basement membrane-specific heparan sulfate proteoglycan core protein OS=Homo sapiens OX=9606 GN=HSPG2 PE=1 SV=4	5	5	5			1.15569	0.21195	0.0698731	1.15825	3.58188	15.8823	16.1686	15.9195	16.174	15.2943	15.3894
P26927	HGFL_HUMAN Hepatocyte growth factor-like protein OS=Homo sapiens OX=9606 GN=MST1 PE=1 SV=2	20	20	20			1.13004	-0.397784	0.0741242	0.759023	-3.46557	20.7417	20.3642	19.8023	19.5924	20.2214	19.6155
P03951	FA11_HUMAN Coagulation factor XI OS=Homo sapiens OX=9606 GN=F11 PE=1 SV=1	16	16	16			1.09953	-0.262993	0.0795188	0.833357	-3.33112	19.2702	18.894	18.98	18.8689	19.4782	19.1765
P01591	IGJ_HUMAN Immunoglobulin J chain OS=Homo sapiens OX=9606 GN=JCHAIN PE=1 SV=4	5	5	5			1.0254	0.757644	0.0943192	1.69073	3.02109	16.0313	17.2901	14.6124	15.1373	17.3892	17.8784
P06396	GELS_HUMAN Gelsolin OS=Homo sapiens OX=9606 GN=GSN PE=1 SV=1	34	34	16			1.02156	-0.147174	0.0951568	0.903018	-3.00566	24.4741	24.2293	24.2548	24.1638	23.947	23.8412
P02747	C1QC_HUMAN Complement C1q subcomponent subunit C OS=Homo sapiens OX=9606 GN=C1QC PE=1 SV=3	6	6	6			0.992669	-0.268358	0.101702	0.830264	-2.89126	23.2359	22.782	23.2816	23.1113	23.6952	23.5144
P01871	IGHM_HUMAN Immunoglobulin heavy constant mu OS=Homo sapiens OX=9606 GN=IGHM PE=1 SV=4	12	12	12			0.96417	-0.293052	0.1086	0.816174	-2.78151	19.6134	19.1884	20.4074	20.3226	21.9871	21.6178
P02760	AMBP_HUMAN Protein AMBP OS=Homo sapiens OX=9606 GN=AMBP PE=1 SV=1	19	19	19			0.962718	-0.282819	0.108964	0.821983	-2.776	24.9163	24.5575	25.9149	25.5063	25.9901	25.909
Q06033	ITIH3_HUMAN Inter-alpha-trypsin inhibitor heavy chain H3 OS=Homo sapiens OX=9606 GN=ITIH3 PE=1 SV=2	25	25	18			0.94743	-0.147029	0.112868	0.903108	-2.71842	21.1058	20.8507	20.9711	20.8734	21.2145	21.1262
P01876	IGHA1_HUMAN Immunoglobulin heavy constant alpha 1 OS=Homo sapiens OX=9606 GN=IGHA1 PE=1 SV=2	7	7	6			0.93508	0.431328	0.116123	1.34847	2.67252	20.141	20.7285	19.814	20.4118	20.576	20.6846
Q13103	SPP24_HUMAN Secreted phosphoprotein 24 OS=Homo sapiens OX=9606 GN=SPP2 PE=1 SV=1	4	4	4			0.891631	0.351556	0.128342	1.27594	2.51515	18.0965	18.2943	18.3104	18.9411	18.0157	18.2419
P04275	VWF_HUMAN von Willebrand factor OS=Homo sapiens OX=9606 GN=VWF PE=1 SV=4	51	51	51			0.859224	0.462004	0.138285	1.37745	2.40178	19.1816	19.2937	19.5888	20.3643	18.9151	19.4134
P19823	ITIH2_HUMAN Inter-alpha-trypsin inhibitor heavy chain H2 OS=Homo sapiens OX=9606 GN=ITIH2 PE=1 SV=2	28	28	22			0.850655	0.178552	0.141041	1.13175	2.37236	25.18	25.2096	25.3283	25.5622	24.8937	25.1658
P48741	HSP77_HUMAN Putative heat shock 70 kDa protein 7 OS=Homo sapiens OX=9606 GN=HSPA7 PE=5 SV=2;sp	2	2	1			0.843888	1.44591	0.143256	2.72435	2.34928	14.5201	16.6979	13.6581	15.5951	15.2779	15.5007
Q13822	ENPP2_HUMAN Ectonucleotide pyrophosphatase/phosphodiesterase family member 2 OS=Homo sapiens OX=9606 GN=ENPP2 PE=1 SV=3	2	2	2			0.828489	-0.711785	0.148426	0.610564	-2.29726	16.7659	15.683	16.7114	16.615	15.0944	14.1385
P33151	CADH5_HUMAN Cadherin-5 OS=Homo sapiens OX=9606 GN=CDH5 PE=1 SV=5	7	7	7			0.801338	1.56461	0.158002	2.95798	2.20725	17.6182	18.4972	16.7055	17.5382	15.2974	18.2794
P02655	APOC2_HUMAN Apolipoprotein C-II OS=Homo sapiens OX=9606 GN=APOC2 PE=1 SV=1	2	2	2			0.791981	-0.808475	0.161443	0.570985	-2.17671	19.2689	17.8324	18.1897	18.0388	19.5891	18.7511
P55056	APOC4_HUMAN Apolipoprotein C-IV OS=Homo sapiens OX=9606 GN=APOC4 PE=1 SV=1	3	3	3			0.776941	-0.533008	0.167132	0.691112	-2.12812	16.6922	16.057	16.5342	16.477	17.0147	16.1081
P02654	APOC1_HUMAN Apolipoprotein C-I OS=Homo sapiens OX=9606 GN=APOC1 PE=1 SV=1	6	6	6			0.734998	-0.843926	0.184078	0.557125	-1.99579	19.2638	18.4907	18.5311	18.3816	20.1673	18.5581
P23528	COF1_HUMAN Cofilin-1 OS=Homo sapiens OX=9606 GN=CFL1 PE=1 SV=3;sp	2	2	2			0.721937	-0.959074	0.189698	0.514387	-1.95549	15.5147	15.4243	14.7606	13.7617	16.7549	14.9669
Q12805	FBLN3_HUMAN EGF-containing fibulin-like extracellular matrix protein 1 OS=Homo sapiens OX=9606 GN=EFEMP1 PE=1 SV=2	9	9	9			0.715229	-0.343282	0.192651	0.788246	-1.93495	19.3963	18.9523	19.1453	19.147	19.3959	18.8084
P02788	TRFL_HUMAN Lactotransferrin OS=Homo sapiens OX=9606 GN=LTF PE=1 SV=6	6	6	6			0.707404	0.616131	0.196153	1.53276	1.91113	14.2551	15.5036	14.114	14.305	15.4749	15.8838
Q9UNW1	MINP1_HUMAN Multiple inositol polyphosphate phosphatase 1 OS=Homo sapiens OX=9606 GN=MINPP1 PE=1 SV=1	5	5	5			0.687595	-1.3628	0.205308	0.388827	-1.85147	17.9927	15.2923	17.0265	15.8001	17.6086	17.447
Q04756	HGFA_HUMAN Hepatocyte growth factor activator OS=Homo sapiens OX=9606 GN=HGFAC PE=1 SV=1	16	16	16			0.675077	-0.334393	0.211311	0.793118	-1.81423	20.1857	20.0144	20.3475	19.6453	20.3752	20.2455
P02746	C1QB_HUMAN Complement C1q subcomponent subunit B OS=Homo sapiens OX=9606 GN=C1QB PE=1 SV=3	5	5	5			0.658534	-0.276628	0.219516	0.825518	-1.76554	20.6704	20.6993	20.1685	19.6789	21.7775	21.4083
P01019	ANGT_HUMAN Angiotensinogen OS=Homo sapiens OX=9606 GN=AGT PE=1 SV=1	16	16	16			0.652448	-0.183793	0.222614	0.880385	-1.74777	22.8973	22.9094	23.7706	23.555	24.4389	24.091
P02671	FIBA_HUMAN Fibrinogen alpha chain OS=Homo sapiens OX=9606 GN=FGA PE=1 SV=2	2	2	2			0.646217	1.51018	0.225831	2.84846	1.72967	14.5541	17.3896	16.5634	18.3955	13.6791	13.542
P10909	CLUS_HUMAN Clusterin OS=Homo sapiens OX=9606 GN=CLU PE=1 SV=1	20	20	20			0.645252	0.470625	0.226333	1.38571	1.72687	23.3888	23.5842	23.1961	24.2118	23.8411	24.0418
P05155	IC1_HUMAN Plasma protease C1 inhibitor OS=Homo sapiens OX=9606 GN=SERPING1 PE=1 SV=2	19	19	19			0.637843	-0.884773	0.230227	0.541573	-1.70546	23.8344	23.9254	23.953	22.8858	24.1423	22.4641
P00450	CERU_HUMAN Ceruloplasmin OS=Homo sapiens OX=9606 GN=CP PE=1 SV=1	61	61	53			0.598649	0.126724	0.251971	1.09181	1.59398	25.903	25.9332	25.7598	25.8254	25.1224	25.4068
P12109	CO6A1_HUMAN Collagen alpha-1(VI) chain OS=Homo sapiens OX=9606 GN=COL6A1 PE=1 SV=3	2	2	2			0.596858	-1.14185	0.253013	0.453178	-1.58896	17.0804	14.5326	16.2935	16.1129	16.2209	15.5237
P02765	FETUA_HUMAN Alpha-2-HS-glycoprotein OS=Homo sapiens OX=9606 GN=AHSG PE=1 SV=2	16	16	13			0.590615	0.458675	0.256676	1.37428	1.57149	24.966	25.0354	24.3906	24.6671	23.9688	24.9988
O14791	APOL1_HUMAN Apolipoprotein L1 OS=Homo sapiens OX=9606 GN=APOL1 PE=1 SV=5	12	12	12			0.589748	-0.381451	0.257189	0.767665	-1.56907	20.8381	20.5482	20.5242	19.6834	20.3109	20.2971
P04040	CATA_HUMAN Catalase OS=Homo sapiens OX=9606 GN=CAT PE=1 SV=3	8	8	8			0.588665	1.14994	0.257831	2.21905	1.56605	15.3619	15.6069	12.8544	13.4552	11.9881	14.5922
P07195	LDHB_HUMAN L-lactate dehydrogenase B chain OS=Homo sapiens OX=9606 GN=LDHB PE=1 SV=2	5	4	4			0.582465	-1.65252	0.261538	0.318084	-1.54879	17.3066	17.4342	17.4964	13.9346	16.0475	14.5241
P00739	HPTR_HUMAN Haptoglobin-related protein OS=Homo sapiens OX=9606 GN=HPR PE=2 SV=2	17	4	4			0.579727	0.400435	0.263192	1.31991	1.54119	18.4044	18.3021	17.5165	18.2822	19.2639	19.8017
P06727	APOA4_HUMAN Apolipoprotein A-IV OS=Homo sapiens OX=9606 GN=APOA4 PE=1 SV=3	43	43	43			0.579223	0.198481	0.263498	1.14749	1.5398	23.022	23.0853	22.0577	22.5139	22.6895	22.7655
P01860	IGHG3_HUMAN Immunoglobulin heavy constant gamma 3 OS=Homo sapiens OX=9606 GN=IGHG3 PE=1 SV=2	10	10	4			0.566746	0.593224	0.271178	1.50861	1.50534	21.3164	22.6887	21.3213	21.628	20.7066	20.8072
P35542	SAA4_HUMAN Serum amyloid A-4 protein OS=Homo sapiens OX=9606 GN=SAA4 PE=1 SV=2	4	4	4			0.564911	-0.543816	0.272326	0.685954	-1.5003	21.3802	20.813	22.1871	21.0274	21.5231	21.6184
P01011	AACT_HUMAN Alpha-1-antichymotrypsin OS=Homo sapiens OX=9606 GN=SERPINA3 PE=1 SV=2	23	23	23			0.562086	0.0706921	0.274103	1.05022	1.49254	24.8246	24.9307	25.392	25.5211	25.5049	25.4818
P01344	IGF2_HUMAN Insulin-like growth factor II OS=Homo sapiens OX=9606 GN=IGF2 PE=1 SV=1	2	2	2			0.561331	-1.54328	0.27458	0.343105	-1.49047	17.5667	16.8162	18.0513	17.7684	17.8886	14.2921
P02753	RET4_HUMAN Retinol-binding protein 4 OS=Homo sapiens OX=9606 GN=RBP4 PE=1 SV=3	11	11	11			0.555505	-0.254471	0.278288	0.838294	-1.47452	22.4334	22.3991	22.2389	22.1046	23.0176	22.4228
P09486	SPRC_HUMAN SPARC OS=Homo sapiens OX=9606 GN=SPARC PE=1 SV=1	12	12	12			0.549248	0.263327	0.282327	1.20024	1.45746	19.7925	19.6987	18.6137	19.0077	18.3649	18.8547
P04217	A1BG_HUMAN Alpha-1B-glycoprotein OS=Homo sapiens OX=9606 GN=A1BG PE=1 SV=4	19	19	19			0.547411	0.156839	0.283523	1.11484	1.45246	24.7	24.9916	24.7456	24.9812	24.7283	24.6716
P05546	HEP2_HUMAN Heparin cofactor 2 OS=Homo sapiens OX=9606 GN=SERPIND1 PE=1 SV=3	15	15	15			0.547255	-0.153485	0.283625	0.899076	-1.45203	22.4378	22.4544	23.2151	22.8678	23.6761	23.5463
P51884	LUM_HUMAN Lumican OS=Homo sapiens OX=9606 GN=LUM PE=1 SV=2	12	12	12			0.536249	0.204599	0.290905	1.15237	1.4222	22.8743	22.8502	22.3462	22.8164	22.0893	22.2569
P43121	MUC18_HUMAN Cell surface glycoprotein MUC18 OS=Homo sapiens OX=9606 GN=MCAM PE=1 SV=2	6	6	6			0.53362	0.299128	0.292671	1.2304	1.4151	18.5092	18.4269	17.9112	18.559	17.5335	17.8654
P23142	FBLN1_HUMAN Fibulin-1 OS=Homo sapiens OX=9606 GN=FBLN1 PE=1 SV=4	10	10	10			0.522901	0.254792	0.299985	1.19316	1.38627	17.5662	17.5174	18.2973	18.8833	17.8763	18.1034
P60709	ACTB_HUMAN Actin, cytoplasmic 1 OS=Homo sapiens OX=9606 GN=ACTB PE=1 SV=1	16	16	1			0.514348	0.34325	0.305951	1.26861	1.36338	21.0331	21.3978	20.0074	20.7756	20.6507	20.5476
Q13740	CD166_HUMAN CD166 antigen OS=Homo sapiens OX=9606 GN=ALCAM PE=1 SV=2	3	3	3			0.512375	0.571038	0.307344	1.48559	1.35811	15.7775	15.7479	14.632	16.0131	15.4704	15.8322
Q6EMK4	VASN_HUMAN Vasorin OS=Homo sapiens OX=9606 GN=VASN PE=1 SV=1	5	5	5			0.510004	0.275468	0.309027	1.21039	1.35179	19.0984	18.975	18.8971	19.4442	18.2748	18.6775
P29622	KAIN_HUMAN Kallistatin OS=Homo sapiens OX=9606 GN=SERPINA4 PE=1 SV=3	12	12	12			0.500764	-0.159347	0.315672	0.89543	-1.32724	21.499	21.184	21.8871	21.9639	22.1198	21.88
P55058	PLTP_HUMAN Phospholipid transfer protein OS=Homo sapiens OX=9606 GN=PLTP PE=1 SV=1	6	6	6			0.499775	0.222997	0.316392	1.16716	1.32461	19.9247	20.4014	20.3236	20.228	19.5991	19.8869
P05156	CFAI_HUMAN Complement factor I OS=Homo sapiens OX=9606 GN=CFI PE=1 SV=2	24	24	24			0.483347	-0.216715	0.328589	0.860523	-1.28125	22.9582	22.6737	23.0227	23.1269	23.3403	22.8705
P15144	AMPN_HUMAN Aminopeptidase N OS=Homo sapiens OX=9606 GN=ANPEP PE=1 SV=4	14	14	14			0.470596	-0.182601	0.338379	0.881113	-1.24783	18.2683	17.9399	17.7396	17.8496	19.0456	18.7161
P02775	CXCL7_HUMAN Platelet basic protein OS=Homo sapiens OX=9606 GN=PPBP PE=1 SV=3	7	7	7			0.46273	-0.512234	0.344564	0.701136	-1.22731	19.5539	19.8679	20.2012	19.173	21.1528	20.3304
P02763	A1AG1_HUMAN Alpha-1-acid glycoprotein 1 OS=Homo sapiens OX=9606 GN=ORM1 PE=1 SV=1	9	9	7			0.461063	-0.382435	0.345889	0.767142	-1.22297	20.757	20.9811	21.6817	20.8639	23.1181	22.5645
Q15848	ADIPO_HUMAN Adiponectin OS=Homo sapiens OX=9606 GN=ADIPOQ PE=1 SV=1	2	2	2			0.460378	-0.226602	0.346435	0.854645	-1.22119	16.8741	16.5716	19.6889	19.1856	18.6881	18.8141
P05067	A4_HUMAN Amyloid-beta precursor protein OS=Homo sapiens OX=9606 GN=APP PE=1 SV=3	8	8	8			0.455556	-0.567774	0.350303	0.674657	-1.20865	16.3904	15.1846	15.5909	14.7449	16.0841	16.4326
Q16853	AOC3_HUMAN Membrane primary amine oxidase OS=Homo sapiens OX=9606 GN=AOC3 PE=1 SV=3	4	4	4			0.453838	-0.630167	0.351692	0.646102	-1.20419	16.1679	14.5739	16.0438	16.2489	16.7913	16.2897
P01009	A1AT_HUMAN Alpha-1-antitrypsin OS=Homo sapiens OX=9606 GN=SERPINA1 PE=1 SV=3	35	35	35			0.449775	-0.197162	0.354997	0.872265	-1.19366	25.3284	24.98	25.6619	25.2861	25.1464	25.2792
P04004	VTNC_HUMAN Vitronectin OS=Homo sapiens OX=9606 GN=VTN PE=1 SV=1	19	19	19			0.449098	0.151059	0.355551	1.11038	1.19191	25.3887	25.523	25.6207	25.9992	25.6791	25.6195
O00187	MASP2_HUMAN Mannan-binding lectin serine protease 2 OS=Homo sapiens OX=9606 GN=MASP2 PE=1 SV=4	9	9	9			0.447589	-0.403306	0.356789	0.756124	-1.188	18.2867	17.2142	17.5307	17.5612	18.607	18.4391
P0C0L4	CO4A_HUMAN Complement C4-A OS=Homo sapiens OX=9606 GN=C4A PE=1 SV=2	93	93	5			0.445518	0.049729	0.358494	1.03507	1.18264	24.7729	24.8693	25.2786	25.3657	24.9628	24.9286
P00734	THRB_HUMAN Prothrombin OS=Homo sapiens OX=9606 GN=F2 PE=1 SV=2	34	34	34			0.444187	0.137459	0.359594	1.09997	1.1792	24.4355	24.5072	24.6282	24.9923	24.606	24.5826
P05154	IPSP_HUMAN Plasma serine protease inhibitor OS=Homo sapiens OX=9606 GN=SERPINA5 PE=1 SV=3	13	13	13			0.440482	-2.08759	0.362675	0.235273	-1.16963	20.0985	19.9012	19.0792	13.4241	14.3939	13.9836
Q9Y5Y7	LYVE1_HUMAN Lymphatic vessel endothelial hyaluronic acid receptor 1 OS=Homo sapiens OX=9606 GN=LYVE1 PE=1 SV=2	2	2	2			0.440184	1.86191	0.362924	3.63489	1.16886	18.6744	17.9619	13.638	18.4125	14.7178	16.2414
P67936	TPM4_HUMAN Tropomyosin alpha-4 chain OS=Homo sapiens OX=9606 GN=TPM4 PE=1 SV=3	20	20	12			0.439819	-1.00844	0.363229	0.497083	-1.16792	15.1717	14.5557	15.9383	16.19	16.3838	13.7227
P15151	PVR_HUMAN Poliovirus receptor OS=Homo sapiens OX=9606 GN=PVR PE=1 SV=2	3	3	3			0.438781	0.211766	0.364099	1.1581	1.16524	17.588	17.7128	16.996	17.5569	17.1671	17.1168
P05062	ALDOB_HUMAN Fructose-bisphosphate aldolase B OS=Homo sapiens OX=9606 GN=ALDOB PE=1 SV=2	8	8	8			0.437074	-0.252473	0.365533	0.839456	-1.16084	19.0717	18.5481	17.6201	17.7977	18.7815	18.37
P22105	TENX_HUMAN Tenascin-X OS=Homo sapiens OX=9606 GN=TNXB PE=1 SV=5	11	11	11			0.436054	-0.366581	0.366392	0.775618	-1.15821	17.8169	16.8175	16.8075	16.7429	17.0033	16.9675
P62328	TYB4_HUMAN Thymosin beta-4 OS=Homo sapiens OX=9606 GN=TMSB4X PE=1 SV=2	7	7	7			0.433262	0.791138	0.368755	1.73044	1.15102	14.0915	16.2528	14.3373	14.5404	14.9166	14.9256
Q5VTE0	EF1A3_HUMAN Putative elongation factor 1-alpha-like 3 OS=Homo sapiens OX=9606 GN=EEF1A1P5 PE=5 SV=1;sp	2	2	2			0.429512	-0.898408	0.371953	0.536478	-1.14138	17.6298	17.0558	13.8715	14.145	17.6057	15.2111
Q8IZF2	AGRF5_HUMAN Adhesion G protein-coupled receptor F5 OS=Homo sapiens OX=9606 GN=ADGRF5 PE=1 SV=3	3	3	3			0.429303	-1.88217	0.372132	0.271275	-1.14084	18.4347	18.9152	17.1702	16.1014	18.9504	13.8921
P01834	IGKC_HUMAN Immunoglobulin kappa constant OS=Homo sapiens OX=9606 GN=IGKC PE=1 SV=2	6	6	6			0.418913	0.268838	0.381142	1.20484	1.11419	20.2215	20.9498	20.2207	20.1321	21.0423	21.2091
A6NIZ1	RP1BL_HUMAN Ras-related protein Rap-1b-like protein OS=Homo sapiens OX=9606 PE=2 SV=1;sp	2	2	2			0.412792	0.566559	0.386552	1.48099	1.09853	16.8875	16.6535	13.5468	15.077	15.8493	16.2528
P07357	CO8A_HUMAN Complement component C8 alpha chain OS=Homo sapiens OX=9606 GN=C8A PE=1 SV=2	21	21	21			0.409999	0.184354	0.389046	1.13631	1.09139	22.811	22.9128	22.5327	23.042	22.7805	22.7224
P01767	HV353_HUMAN Immunoglobulin heavy variable 3-53 OS=Homo sapiens OX=9606 GN=IGHV3-53 PE=1 SV=2;sp	2	2	0			0.408062	0.379613	0.390785	1.30099	1.08645	18.5021	19.5658	19.353	19.5146	19.9054	19.819
Q14624	ITIH4_HUMAN Inter-alpha-trypsin inhibitor heavy chain H4 OS=Homo sapiens OX=9606 GN=ITIH4 PE=1 SV=4	41	41	41			0.407709	-0.461772	0.391103	0.726094	-1.08555	24.8323	24.7141	24.8872	23.5796	23.5644	23.6049
P01023	A2MG_HUMAN Alpha-2-macroglobulin OS=Homo sapiens OX=9606 GN=A2M PE=1 SV=3	53	53	45			0.406793	-0.0548261	0.391929	0.96271	-1.08321	22.3799	22.3453	21.6773	21.5265	22.7333	22.7543
P12955	PEPD_HUMAN Xaa-Pro dipeptidase OS=Homo sapiens OX=9606 GN=PEPD PE=1 SV=3	5	5	5			0.404489	-0.33754	0.394013	0.79139	-1.07734	18.4009	17.8793	17.2838	17.557	17.5691	16.8049
P02750	A2GL_HUMAN Leucine-rich alpha-2-glycoprotein OS=Homo sapiens OX=9606 GN=LRG1 PE=1 SV=2	8	8	8			0.398192	0.214456	0.399768	1.16027	1.0613	22.4576	22.4644	22.5237	23.1423	22.2697	22.2877
P49908	SEPP1_HUMAN Selenoprotein P OS=Homo sapiens OX=9606 GN=SELENOP PE=1 SV=3	4	4	4			0.393069	0.329681	0.404512	1.25674	1.04828	19.5857	19.6967	19.2342	20.184	19.2828	19.211
P81605	DCD_HUMAN Dermcidin OS=Homo sapiens OX=9606 GN=DCD PE=1 SV=2	2	2	2			0.384903	-0.304214	0.41219	0.809883	-1.02755	14.5419	14.6214	14.3943	14.2888	15.6466	14.76
Q01459	DIAC_HUMAN Di-N-acetylchitobiase OS=Homo sapiens OX=9606 GN=CTBS PE=1 SV=1	6	6	6			0.383008	0.591058	0.413992	1.50635	1.02275	17.6775	17.2877	17.2133	17.7653	14.5101	16.1211
P02743	SAMP_HUMAN Serum amyloid P-component OS=Homo sapiens OX=9606 GN=APCS PE=1 SV=2	6	6	6			0.382365	0.736282	0.414605	1.66588	1.02112	20.8579	20.4649	19.4343	21.512	20.5284	21.0525
P33908	MA1A1_HUMAN Mannosyl-oligosaccharide 1,2-alpha-mannosidase IA OS=Homo sapiens OX=9606 GN=MAN1A1 PE=1 SV=3	6	6	6			0.381338	-0.0829849	0.415587	0.944102	-1.01852	16.6056	16.6568	16.9119	16.8419	17.4296	17.1994
Q96PD5	PGRP2_HUMAN N-acetylmuramoyl-L-alanine amidase OS=Homo sapiens OX=9606 GN=PGLYRP2 PE=1 SV=1	13	13	13			0.37525	-0.218777	0.421454	0.859294	-1.00311	23.3104	23.0032	23.3715	22.8269	22.9286	23.124
P10720	PF4V_HUMAN Platelet factor 4 variant OS=Homo sapiens OX=9606 GN=PF4V1 PE=1 SV=1	2	2	1			0.374741	1.81893	0.421948	3.52819	1.00182	18.3656	18.738	12.9889	18.4155	20.4181	20.0759
P01031	CO5_HUMAN Complement C5 OS=Homo sapiens OX=9606 GN=C5 PE=1 SV=4	67	67	67			0.371043	-0.0922292	0.425556	0.938072	-0.992477	22.6786	22.4264	23.3024	23.2083	23.0162	23.0858
P19827	ITIH1_HUMAN Inter-alpha-trypsin inhibitor heavy chain H1 OS=Homo sapiens OX=9606 GN=ITIH1 PE=1 SV=3	29	29	29			0.36924	0.217462	0.427327	1.16269	0.987922	24.8205	24.8334	25.2264	25.2085	24.4465	25.1039
P05362	ICAM1_HUMAN Intercellular adhesion molecule 1 OS=Homo sapiens OX=9606 GN=ICAM1 PE=1 SV=2	6	6	6			0.368475	-0.760569	0.42808	0.590263	-0.98599	14.7582	15.3936	16.0195	15.1298	16.4015	14.3742
P02745	C1QA_HUMAN Complement C1q subcomponent subunit A OS=Homo sapiens OX=9606 GN=C1QA PE=1 SV=2	4	4	4			0.365114	0.0503349	0.431406	1.03551	0.977505	21.7886	21.8796	21.7865	21.8985	21.9025	21.8506
P21333	FLNA_HUMAN Filamin-A OS=Homo sapiens OX=9606 GN=FLNA PE=1 SV=4	11	11	11			0.361038	0.425256	0.435474	1.34281	0.967222	17.2755	17.2242	15.3896	16.6932	16.3107	16.3343
Q9NZP8	C1RL_HUMAN Complement C1r subcomponent-like protein OS=Homo sapiens OX=9606 GN=C1RL PE=1 SV=2	8	8	8			0.360999	-0.104499	0.435513	0.930128	-0.967125	19.7483	19.4282	20.1264	20.1174	19.1658	19.1815
Q16610	ECM1_HUMAN Extracellular matrix protein 1 OS=Homo sapiens OX=9606 GN=ECM1 PE=1 SV=2	15	15	15			0.359687	0.0979379	0.436831	1.07024	0.963816	18.4659	18.4935	19.3904	19.6886	18.7272	18.6951
P23470	PTPRG_HUMAN Receptor-type tyrosine-protein phosphatase gamma OS=Homo sapiens OX=9606 GN=PTPRG PE=1 SV=4	5	5	5			0.356504	-0.580888	0.440044	0.668552	-0.955794	17.1873	15.4132	16.5575	16.3724	16.333	16.5495
P18428	LBP_HUMAN Lipopolysaccharide-binding protein OS=Homo sapiens OX=9606 GN=LBP PE=1 SV=3	6	6	6			0.354136	0.137071	0.44245	1.09967	0.949831	19.8209	19.7855	20.0639	20.4877	20.2861	20.309
Q15166	PON3_HUMAN Serum paraoxonase/lactonase 3 OS=Homo sapiens OX=9606 GN=PON3 PE=1 SV=3	6	6	6			0.340354	-0.351739	0.456716	0.783639	-0.915157	18.5567	17.5632	17.6201	17.223	17.398	17.7335
P00747	PLMN_HUMAN Plasminogen OS=Homo sapiens OX=9606 GN=PLG PE=1 SV=2	51	51	49			0.336848	-0.0747	0.460418	0.94954	-0.906349	24.7895	24.5716	24.2915	24.2178	24.5281	24.5957
P04003	C4BPA_HUMAN C4b-binding protein alpha chain OS=Homo sapiens OX=9606 GN=C4BPA PE=1 SV=2	28	28	28			0.323981	-0.115461	0.474263	0.923087	-0.874047	23.6752	23.3318	23.1075	23.2217	23.4874	23.3701
O43866	CD5L_HUMAN CD5 antigen-like OS=Homo sapiens OX=9606 GN=CD5L PE=1 SV=1	7	7	7			0.32004	0.823489	0.478586	1.76968	0.864159	13.8999	16.3732	16.6221	17.447	19.6466	18.8189
P07360	CO8G_HUMAN Complement component C8 gamma chain OS=Homo sapiens OX=9606 GN=C8G PE=1 SV=3	11	11	11			0.306264	-0.13958	0.49401	0.907783	-0.829617	22.5584	22.1872	22.837	22.6019	22.6301	22.8176
P18206	VINC_HUMAN Vinculin OS=Homo sapiens OX=9606 GN=VCL PE=1 SV=4	6	6	6			0.303666	0.179068	0.496974	1.13215	0.823103	18.6134	18.5227	17.4812	18.0908	17.5914	17.6098
Q9HDC9	APMAP_HUMAN Adipocyte plasma membrane-associated protein OS=Homo sapiens OX=9606 GN=APMAP PE=1 SV=2	4	4	4			0.302163	1.14737	0.498697	2.2151	0.819337	14.7334	15.038	13.9235	17.8054	19.1401	18.3957
Q96KN2	CNDP1_HUMAN Beta-Ala-His dipeptidase OS=Homo sapiens OX=9606 GN=CNDP1 PE=1 SV=4	21	21	21			0.30084	0.0940043	0.500219	1.06733	0.816021	20.9691	20.9451	20.3036	20.628	21.2209	21.2025
Q86VB7	C163A_HUMAN Scavenger receptor cysteine-rich type 1 protein M130 OS=Homo sapiens OX=9606 GN=CD163 PE=1 SV=2	8	8	8			0.297036	0.301478	0.504619	1.23241	0.806485	17.3614	16.9828	17.4739	17.8465	15.5097	16.4202
P14625	ENPL_HUMAN Endoplasmin OS=Homo sapiens OX=9606 GN=HSP90B1 PE=1 SV=1	2	2	2			0.292102	-0.898333	0.510385	0.536506	-0.794115	15.4133	15.4161	15.6504	16.0987	16.5606	13.4145
P80108	PHLD_HUMAN Phosphatidylinositol-glycan-specific phospholipase D OS=Homo sapiens OX=9606 GN=GPLD1 PE=1 SV=3	16	16	16			0.28541	0.201368	0.51831	1.14979	0.777336	21.3333	21.4095	20.6374	21.3367	20.9632	20.7917
P13671	CO6_HUMAN Complement component C6 OS=Homo sapiens OX=9606 GN=C6 PE=1 SV=3	33	33	33			0.283681	-0.0741005	0.520378	0.949934	-0.772998	22.7484	22.5305	22.505	22.6126	22.3597	22.2477
P49747	COMP_HUMAN Cartilage oligomeric matrix protein OS=Homo sapiens OX=9606 GN=COMP PE=1 SV=2	17	17	16			0.281508	0.551489	0.522988	1.4656	0.767549	19.1576	18.4251	18.4051	19.0399	16.0735	17.8257
P02741	CRP_HUMAN C-reactive protein OS=Homo sapiens OX=9606 GN=CRP PE=1 SV=1	5	5	5			0.280977	-0.965134	0.523628	0.512231	-0.766216	13.741	14.8094	18.351	15.0813	18.8417	18.1477
P35443	TSP4_HUMAN Thrombospondin-4 OS=Homo sapiens OX=9606 GN=THBS4 PE=1 SV=2	8	7	7			0.276508	0.219483	0.529044	1.16432	0.755003	18.5738	18.3272	17.8233	18.5768	17.2275	17.379
P43251	BTD_HUMAN Biotinidase OS=Homo sapiens OX=9606 GN=BTD PE=1 SV=2	11	11	11			0.27376	0.101318	0.532402	1.07275	0.748106	21.1014	20.9775	21.1257	21.2094	20.8083	21.1525
Q9NPH3	IL1AP_HUMAN Interleukin-1 receptor accessory protein OS=Homo sapiens OX=9606 GN=IL1RAP PE=1 SV=2	6	6	6			0.271561	-0.724457	0.535105	0.605225	-0.742586	14.6552	15.3974	15.6244	13.0521	18.2453	17.902
P35858	ALS_HUMAN Insulin-like growth factor-binding protein complex acid labile subunit OS=Homo sapiens OX=9606 GN=IGFALS PE=1 SV=1	18	18	18			0.271019	-0.096042	0.535773	0.935596	-0.741225	21.5763	21.7165	22.0868	21.9648	22.1391	21.8328
Q6UXB8	PI16_HUMAN Peptidase inhibitor 16 OS=Homo sapiens OX=9606 GN=PI16 PE=1 SV=1	4	4	4			0.268441	0.121234	0.538963	1.08766	0.734753	19.9138	19.7205	18.9331	19.298	18.3748	18.5669
P00742	FA10_HUMAN Coagulation factor X OS=Homo sapiens OX=9606 GN=F10 PE=1 SV=2	15	15	15			0.268017	-0.0491486	0.53949	0.966507	-0.733686	20.8208	20.8752	21.1968	21.0223	21.733	21.7056
Q00610	CLH1_HUMAN Clathrin heavy chain 1 OS=Homo sapiens OX=9606 GN=CLTC PE=1 SV=5	3	3	3			0.267599	-0.540903	0.540009	0.687341	-0.732638	15.4412	15.6429	15.3498	15.5429	16.5363	14.5188
Q76LX8	ATS13_HUMAN A disintegrin and metalloproteinase with thrombospondin motifs 13 OS=Homo sapiens OX=9606 GN=ADAMTS13 PE=1 SV=1	12	12	12			0.267001	0.297556	0.540753	1.22906	0.731135	17.6145	17.3063	16.9108	17.982	17.1269	17.2564
P63104	1433Z_HUMAN 14-3-3 protein zeta/delta OS=Homo sapiens OX=9606 GN=YWHAZ PE=1 SV=1	9	9	8			0.261179	0.265302	0.548051	1.20189	0.716503	16.8403	16.8244	15.8721	16.8714	16.9284	16.7411
Q14515	SPRL1_HUMAN SPARC-like protein 1 OS=Homo sapiens OX=9606 GN=SPARCL1 PE=1 SV=2	6	6	6			0.261006	0.646432	0.548269	1.56529	0.716067	16.0424	15.4331	12.6888	15.0866	15.4032	15.554
P09871	C1S_HUMAN Complement C1s subcomponent OS=Homo sapiens OX=9606 GN=C1S PE=1 SV=1	26	26	26			0.254937	0.121187	0.555985	1.08763	0.700802	23.0123	22.7958	22.3226	22.6774	22.1261	22.3513
P14618	KPYM_HUMAN Pyruvate kinase PKM OS=Homo sapiens OX=9606 GN=PKM PE=1 SV=4	4	4	4			0.245067	-0.185057	0.568765	0.879614	-0.675937	16.216	16.3727	17.1074	16.381	16.2605	16.2749
P06681	CO2_HUMAN Complement C2 OS=Homo sapiens OX=9606 GN=C2 PE=1 SV=2	27	27	27			0.242402	-0.0642376	0.572266	0.956451	-0.669216	22.2774	22.1187	22.323	22.1613	21.886	22.0138
P49913	CAMP_HUMAN Cathelicidin antimicrobial peptide OS=Homo sapiens OX=9606 GN=CAMP PE=1 SV=1	2	2	2			0.24081	-0.208535	0.574368	0.865416	-0.665197	15.2355	15.2936	16.0283	15.195	15.6163	15.7659
P05106	ITB3_HUMAN Integrin beta-3 OS=Homo sapiens OX=9606 GN=ITGB3 PE=1 SV=2	4	4	4			0.23823	0.880651	0.57779	1.84121	0.658682	14.6779	16.886	12.78	15.0071	15.5863	13.793
P12259	FA5_HUMAN Coagulation factor V OS=Homo sapiens OX=9606 GN=F5 PE=1 SV=4	33	33	28			0.236644	-0.120384	0.579904	0.919943	-0.654677	20.6626	20.24	20.297	20.5093	19.9058	19.7549
Q92496	FHR4_HUMAN Complement factor H-related protein 4 OS=Homo sapiens OX=9606 GN=CFHR4 PE=1 SV=3	3	3	2			0.236121	0.282616	0.580603	1.2164	0.653356	14.9116	14.6609	17.1015	18.2407	19.0967	19.0561
P07358	CO8B_HUMAN Complement component C8 beta chain OS=Homo sapiens OX=9606 GN=C8B PE=1 SV=3	26	26	26			0.226961	0.0897916	0.592979	1.06422	0.630176	22.2013	22.0926	22.4108	22.4228	22.0265	22.3926
P08238	HS90B_HUMAN Heat shock protein HSP 90-beta OS=Homo sapiens OX=9606 GN=HSP90AB1 PE=1 SV=4	4	4	3			0.22664	-0.540167	0.593417	0.687691	-0.629364	17.7103	17.6163	17.1308	17.803	18.996	16.7973
P55290	CAD13_HUMAN Cadherin-13 OS=Homo sapiens OX=9606 GN=CDH13 PE=1 SV=1	3	3	3			0.225564	0.220648	0.594889	1.16526	0.626637	18.6533	18.3631	16.9806	17.8765	17.4519	17.5082
Q9Y490	TLN1_HUMAN Talin-1 OS=Homo sapiens OX=9606 GN=TLN1 PE=1 SV=3	16	16	16			0.218502	0.491784	0.604642	1.40618	0.608715	17.9804	16.9513	14.3183	16.043	15.8834	16.6632
P00736	C1R_HUMAN Complement C1r subcomponent OS=Homo sapiens OX=9606 GN=C1R PE=1 SV=2	26	26	26			0.217373	-0.0582415	0.606215	0.960434	-0.605847	22.3017	22.0606	21.9389	22.0235	21.9102	21.8919
Q13201	MMRN1_HUMAN Multimerin-1 OS=Homo sapiens OX=9606 GN=MMRN1 PE=1 SV=3	13	13	13			0.203615	0.216935	0.625727	1.16226	0.570786	18.4331	18.2672	16.7956	17.7727	17.7633	17.6029
P02766	TTHY_HUMAN Transthyretin OS=Homo sapiens OX=9606 GN=TTR PE=1 SV=1	9	9	9			0.200905	-0.0802676	0.629644	0.945882	-0.56386	23.0723	23.0692	23.9331	23.5769	23.9711	24.0897
P11021	BIP_HUMAN Endoplasmic reticulum chaperone BiP OS=Homo sapiens OX=9606 GN=HSPA5 PE=1 SV=2	12	12	12			0.200552	0.163351	0.630156	1.11989	0.562955	17.4867	17.44	17.1365	17.8734	17.3373	17.1372
P02790	HEMO_HUMAN Hemopexin OS=Homo sapiens OX=9606 GN=HPX PE=1 SV=2	29	29	29			0.199043	-0.0516478	0.632349	0.964834	-0.559093	25.764	25.7429	25.581	25.6719	25.7979	25.5731
Q13790	APOF_HUMAN Apolipoprotein F OS=Homo sapiens OX=9606 GN=APOF PE=1 SV=2	3	3	3			0.199019	-0.392965	0.632384	0.761563	-0.559032	14.8084	13.9879	19.0046	19.9852	20.6853	19.3463
P43652	AFAM_HUMAN Afamin OS=Homo sapiens OX=9606 GN=AFM PE=1 SV=1	33	33	33			0.198594	0.0342395	0.633003	1.02402	0.557943	24.0622	24.0028	24.4583	24.6081	24.0847	24.097
P00488	F13A_HUMAN Coagulation factor XIII A chain OS=Homo sapiens OX=9606 GN=F13A1 PE=1 SV=4	4	4	4			0.197559	0.16547	0.634514	1.12153	0.555292	17.3918	18.0208	14.3214	14.5795	17.1066	16.7159
P62987	RL40_HUMAN Ubiquitin-60S ribosomal protein L40 OS=Homo sapiens OX=9606 GN=UBA52 PE=1 SV=2;sp	2	2	2			0.195766	0.619957	0.637139	1.53683	0.550696	14.9272	13.7082	13.1524	15.8169	16.8892	17.3036
P07359	GP1BA_HUMAN Platelet glycoprotein Ib alpha chain OS=Homo sapiens OX=9606 GN=GP1BA PE=1 SV=2	8	8	8			0.194814	0.126919	0.638537	1.09196	0.548255	20.4156	20.1044	19.1372	19.613	18.7674	18.9835
P10643	CO7_HUMAN Complement component C7 OS=Homo sapiens OX=9606 GN=C7 PE=1 SV=2	36	36	36			0.194794	-0.0728067	0.638566	0.950786	-0.548205	22.107	21.9302	22.0261	22.217	22.2264	21.9939
P08697	A2AP_HUMAN Alpha-2-antiplasmin OS=Homo sapiens OX=9606 GN=SERPINF2 PE=1 SV=3	20	20	20			0.193495	-0.14265	0.640479	0.905854	-0.544872	23.3623	22.7768	23.5707	23.4074	22.7059	23.0267
Q08380	LG3BP_HUMAN Galectin-3-binding protein OS=Homo sapiens OX=9606 GN=LGALS3BP PE=1 SV=1	15	15	15			0.192356	0.107097	0.642161	1.07706	0.541947	21.4096	21.3548	21.3043	21.8046	21.3629	21.2387
P13639	EF2_HUMAN Elongation factor 2 OS=Homo sapiens OX=9606 GN=EEF2 PE=1 SV=4	2	2	2			0.187054	0.302284	0.650049	1.2331	0.528312	16.5817	16.6186	16.1052	17.5042	16.8811	16.3521
P06703	S10A6_HUMAN Protein S100-A6 OS=Homo sapiens OX=9606 GN=S100A6 PE=1 SV=1	2	2	2			0.184665	-0.505747	0.653635	0.704296	-0.522155	18.1301	18.3049	17.4497	18.1744	19.3098	16.8931
P06276	CHLE_HUMAN Cholinesterase OS=Homo sapiens OX=9606 GN=BCHE PE=1 SV=1	13	13	13			0.181966	0.105806	0.657709	1.0761	0.515193	21.3894	21.3177	20.8846	21.4	21.2913	21.1651
P20851	C4BPB_HUMAN C4b-binding protein beta chain OS=Homo sapiens OX=9606 GN=C4BPB PE=1 SV=1	7	7	7			0.175833	0.176387	0.667063	1.13005	0.499332	20.2782	19.7639	19.7268	20.1201	19.812	20.4622
O95445	APOM_HUMAN Apolipoprotein M OS=Homo sapiens OX=9606 GN=APOM PE=1 SV=2	8	8	8			0.175582	-0.118422	0.667449	0.921195	-0.498681	19.7638	20.1081	20.3766	20.1192	21.2951	20.8529
P01042	KNG1_HUMAN Kininogen-1 OS=Homo sapiens OX=9606 GN=KNG1 PE=1 SV=2	33	33	33			0.174748	0.0826918	0.668732	1.05899	0.49652	24.7431	24.5589	24.3686	24.7574	24.5339	24.5774
P12111	CO6A3_HUMAN Collagen alpha-3(VI) chain OS=Homo sapiens OX=9606 GN=COL6A3 PE=1 SV=5	14	14	14			0.164205	-0.30203	0.685165	0.81111	-0.4691	17.3207	16.3796	15.7389	16.7245	16.2564	15.3057
P04075	ALDOA_HUMAN Fructose-bisphosphate aldolase A OS=Homo sapiens OX=9606 GN=ALDOA PE=1 SV=2	3	3	3			0.160615	0.251695	0.690852	1.19061	0.459721	16.6055	16.6071	14.9614	16.2614	15.5884	15.0419
P19320	VCAM1_HUMAN Vascular cell adhesion protein 1 OS=Homo sapiens OX=9606 GN=VCAM1 PE=1 SV=1	7	7	7			0.156875	0.154604	0.696827	1.11312	0.449927	17.5949	17.0704	17.4584	18.0439	16.5667	16.9695
Q9UK55	ZPI_HUMAN Protein Z-dependent protease inhibitor OS=Homo sapiens OX=9606 GN=SERPINA10 PE=1 SV=1	11	11	11			0.154881	0.0638002	0.700034	1.04522	0.444696	19.8254	19.67	19.9255	20.2593	19.8497	19.8629
P12830	CADH1_HUMAN Cadherin-1 OS=Homo sapiens OX=9606 GN=CDH1 PE=1 SV=3	2	2	2			0.154175	-0.34638	0.701173	0.786555	-0.44284	16.0819	17.0312	15.8749	14.1215	15.4963	15.2611
P68871	HBB_HUMAN Hemoglobin subunit beta OS=Homo sapiens OX=9606 GN=HBB PE=1 SV=2;sp	8	8	8			0.154108	-0.247551	0.701281	0.842325	-0.442664	16.0487	15.3228	16.5243	15.6404	14.8759	15.7431
Q9Y6Z7	COL10_HUMAN Collectin-10 OS=Homo sapiens OX=9606 GN=COLEC10 PE=1 SV=2	2	2	2			0.152525	0.32191	0.703842	1.24998	0.438503	15.5248	16.8167	15.7896	16.5811	17.0096	15.892
P10721	KIT_HUMAN Mast/stem cell growth factor receptor Kit OS=Homo sapiens OX=9606 GN=KIT PE=1 SV=1	5	5	5			0.148672	-0.331416	0.710114	0.794756	-0.428353	16.2957	14.546	15.6284	16.5421	16.3345	16.1761
P01024	CO3_HUMAN Complement C3 OS=Homo sapiens OX=9606 GN=C3 PE=1 SV=2	144	144	135			0.147548	-0.00840314	0.711954	0.994192	-0.425388	26.3621	26.3467	26.6487	26.6775	26.4804	26.4419
P00746	CFAD_HUMAN Complement factor D OS=Homo sapiens OX=9606 GN=CFD PE=1 SV=5	6	6	6			0.144354	-0.33671	0.717209	0.791845	-0.416946	17.3045	17.4401	17.4291	15.5187	17.1824	17.9472
P01008	ANT3_HUMAN Antithrombin-III OS=Homo sapiens OX=9606 GN=SERPINC1 PE=1 SV=1	24	24	24			0.143987	-0.0243409	0.717816	0.98327	-0.415975	24.416	24.2951	24.2461	24.2127	24.2997	24.3809
P09172	DOPO_HUMAN Dopamine beta-hydroxylase OS=Homo sapiens OX=9606 GN=DBH PE=1 SV=3	9	9	9			0.137754	0.0723203	0.728192	1.05141	0.399431	20.0367	19.7772	19.0458	19.4096	19.646	19.7588
P02774	VTDB_HUMAN Vitamin D-binding protein OS=Homo sapiens OX=9606 GN=GC PE=1 SV=2	41	41	41			0.134221	0.0366834	0.73414	1.02575	0.39002	25.4721	25.338	25.2806	25.471	25.3479	25.4016
Q14766	LTBP1_HUMAN Latent-transforming growth factor beta-binding protein 1 OS=Homo sapiens OX=9606 GN=LTBP1 PE=1 SV=4	8	8	8			0.132053	0.138333	0.737814	1.10063	0.384227	15.3588	14.7777	14.4557	14.981	15.6163	16.0871
O95497	VNN1_HUMAN Pantetheinase OS=Homo sapiens OX=9606 GN=VNN1 PE=1 SV=2	5	5	5			0.132	0.177687	0.737904	1.13107	0.384086	13.2609	14.3137	18.4389	17.9189	18.0276	18.0278
P63261	ACTG_HUMAN Actin, cytoplasmic 2 OS=Homo sapiens OX=9606 GN=ACTG1 PE=1 SV=1	16	1	1			0.124554	-0.397677	0.750665	0.75908	-0.364114	18.5748	18.6702	17.3063	18.505	17.7778	15.2907
P54108	CRIS3_HUMAN Cysteine-rich secretory protein 3 OS=Homo sapiens OX=9606 GN=CRISP3 PE=1 SV=1	3	3	3			0.124385	-0.0417137	0.750957	0.9715	-0.363658	15.0488	14.9714	16.6151	16.7875	17.4484	17.2283
P52815	RM12_HUMAN 39S ribosomal protein L12, mitochondrial OS=Homo sapiens OX=9606 GN=MRPL12 PE=1 SV=2	2	2	2			0.123669	0.230382	0.752196	1.17315	0.36173	14.3273	15.3742	13.8095	14.4783	15.5744	14.5498
P27918	PROP_HUMAN Properdin OS=Homo sapiens OX=9606 GN=CFP PE=1 SV=2	8	8	8			0.122028	-0.148421	0.755044	0.902237	-0.357307	21.2621	21.5335	21.3255	20.3464	20.0605	20.323
P15169	CBPN_HUMAN Carboxypeptidase N catalytic chain OS=Homo sapiens OX=9606 GN=CPN1 PE=1 SV=1	10	10	10			0.116449	-0.0390848	0.764805	0.973272	-0.342214	21.2037	20.9378	21.1087	21.2069	20.2683	20.3186
O00391	QSOX1_HUMAN Sulfhydryl oxidase 1 OS=Homo sapiens OX=9606 GN=QSOX1 PE=1 SV=3	15	15	15			0.113277	0.0588767	0.770412	1.04165	0.333597	19.9435	19.8052	19.4444	19.8554	19.4846	19.3886
P13796	PLSL_HUMAN Plastin-2 OS=Homo sapiens OX=9606 GN=LCP1 PE=1 SV=6	15	15	12			0.110135	0.0765012	0.776006	1.05446	0.325033	18.5518	18.1754	18.2882	18.7023	17.9295	18.1214
P13473	LAMP2_HUMAN Lysosome-associated membrane glycoprotein 2 OS=Homo sapiens OX=9606 GN=LAMP2 PE=1 SV=2	3	3	3			0.108767	-0.0910015	0.778454	0.938871	-0.321297	14.9023	15.1561	14.9292	14.2766	15.5727	15.6985
P40197	GPV_HUMAN Platelet glycoprotein V OS=Homo sapiens OX=9606 GN=GP5 PE=1 SV=1	7	7	6			0.107552	0.0584221	0.780635	1.04133	0.317973	17.584	17.3003	16.8462	16.9597	16.5736	16.9192
P22891	PROZ_HUMAN Vitamin K-dependent protein Z OS=Homo sapiens OX=9606 GN=PROZ PE=1 SV=2	7	7	7			0.10732	0.309814	0.781052	1.23955	0.317338	18.3469	17.3037	17.4718	17.2389	15.3152	17.5207
P04278	SHBG_HUMAN Sex hormone-binding globulin OS=Homo sapiens OX=9606 GN=SHBG PE=1 SV=2	7	7	7			0.105592	-0.0874538	0.784166	0.941182	-0.312604	18.0199	17.7854	17.8225	18.2761	17.9311	17.4497
P68363	TBA1B_HUMAN Tubulin alpha-1B chain OS=Homo sapiens OX=9606 GN=TUBA1B PE=1 SV=1;sp	6	6	6			0.105294	-0.140104	0.784704	0.907454	-0.311785	17.6517	17.3784	17.0089	17.7051	18.0571	17.2139
P08519	APOA_HUMAN Apolipoprotein(a) OS=Homo sapiens OX=9606 GN=LPA PE=1 SV=1	32	30	30			0.101523	0.109306	0.791548	1.07871	0.301417	21.0407	20.929	21.2874	22.1055	23.2895	22.9112
P08514	ITA2B_HUMAN Integrin alpha-IIb OS=Homo sapiens OX=9606 GN=ITGA2B PE=1 SV=3	7	7	7			0.0964921	0.0859865	0.80077	1.06141	0.287517	17.3575	17.6854	15.6402	16.0789	16.9989	16.4902
Q9BXR6	FHR5_HUMAN Complement factor H-related protein 5 OS=Homo sapiens OX=9606 GN=CFHR5 PE=1 SV=1	9	9	8			0.0902485	-0.0771516	0.812366	0.947927	-0.270153	18.1416	17.9411	17.9272	18.3947	18.8502	18.3518
P14151	LYAM1_HUMAN L-selectin OS=Homo sapiens OX=9606 GN=SELL PE=1 SV=2	6	6	6			0.0868619	-0.04938	0.818725	0.966352	-0.26068	20.7886	20.3668	20.7791	20.976	20.9544	21.0311
Q9H4G4	GAPR1_HUMAN Golgi-associated plant pathogenesis-related protein 1 OS=Homo sapiens OX=9606 GN=GLIPR2 PE=1 SV=3	2	2	2			0.0861213	0.150581	0.820122	1.11002	0.258603	14.5951	13.7412	15.0245	15.1669	14.8529	16.0161
P19652	A1AG2_HUMAN Alpha-1-acid glycoprotein 2 OS=Homo sapiens OX=9606 GN=ORM2 PE=1 SV=2	9	7	7			0.0831503	0.0622285	0.825752	1.04408	0.250252	21.5125	21.5748	22.0014	22.4943	22.572	22.2035
P05090	APOD_HUMAN Apolipoprotein D OS=Homo sapiens OX=9606 GN=APOD PE=1 SV=1	12	12	12			0.0814873	-0.0746504	0.82892	0.949572	-0.245564	23.7191	23.2683	22.982	23.5091	23.4706	23.1704
P08185	CBG_HUMAN Corticosteroid-binding globulin OS=Homo sapiens OX=9606 GN=SERPINA6 PE=1 SV=1	7	7	7			0.081308	-0.123957	0.829262	0.917667	-0.245058	20.7503	21.6175	22.5098	22.0659	23.1994	22.4043
Q96IY4	CBPB2_HUMAN Carboxypeptidase B2 OS=Homo sapiens OX=9606 GN=CPB2 PE=1 SV=2	6	6	6			0.0762193	0.0657202	0.839036	1.04661	0.230645	21.4812	21.1467	21.1975	21.1121	20.7646	21.3817
P02748	CO9_HUMAN Complement component C9 OS=Homo sapiens OX=9606 GN=C9 PE=1 SV=2	26	26	26			0.0727268	0.0218086	0.845811	1.01523	0.220696	22.6627	22.5286	23.2701	23.4751	22.6347	22.6293
P00915	CAH1_HUMAN Carbonic anhydrase 1 OS=Homo sapiens OX=9606 GN=CA1 PE=1 SV=2	5	5	5			0.0704671	-0.168053	0.850223	0.890043	-0.214233	14.294	15.6897	17.9221	17.0818	14.8308	13.7711
O14786	NRP1_HUMAN Neuropilin-1 OS=Homo sapiens OX=9606 GN=NRP1 PE=1 SV=3	4	4	4			0.0691251	0.106203	0.852854	1.07639	0.210385	17.6518	17.3065	16.991	18.105	16.4752	16.0251
P0DOY3	IGLC3_HUMAN Immunoglobulin lambda constant 3 OS=Homo sapiens OX=9606 GN=IGLC3 PE=1 SV=1;sp	4	4	4			0.0677942	0.0359453	0.855472	1.02523	0.206562	19.2843	19.6616	19.5604	19.4843	19.694	19.5006
P04406	G3P_HUMAN Glyceraldehyde-3-phosphate dehydrogenase OS=Homo sapiens OX=9606 GN=GAPDH PE=1 SV=3	5	5	5			0.0675427	-0.204957	0.855968	0.867565	-0.205839	16.8336	17.6519	16.0255	16.7884	18.2138	16.0177
Q9UGM5	FETUB_HUMAN Fetuin-B OS=Homo sapiens OX=9606 GN=FETUB PE=1 SV=2	8	8	8			0.059605	-0.0547613	0.871756	0.962754	-0.182874	21.0147	20.708	20.5696	21.1113	20.6617	20.2624
Q12913	PTPRJ_HUMAN Receptor-type tyrosine-protein phosphatase eta OS=Homo sapiens OX=9606 GN=PTPRJ PE=1 SV=3	7	7	7			0.0588824	0.052892	0.873208	1.03734	0.18077	18.3113	18.0229	17.3452	17.9804	17.7208	17.5328
P02787	TRFE_HUMAN Serotransferrin OS=Homo sapiens OX=9606 GN=TF PE=1 SV=3	49	49	49			0.0552139	-0.0284767	0.880615	0.980455	-0.170052	22.7719	23.0466	22.8717	22.8149	22.0394	21.736
P25311	ZA2G_HUMAN Zinc-alpha-2-glycoprotein OS=Homo sapiens OX=9606 GN=AZGP1 PE=1 SV=2	22	22	22			0.0534899	0.0253092	0.884118	1.0177	0.164994	22.7679	22.6261	22.5123	22.844	22.7389	22.625
P13598	ICAM2_HUMAN Intercellular adhesion molecule 2 OS=Homo sapiens OX=9606 GN=ICAM2 PE=1 SV=2	3	3	3			0.0526378	-0.185073	0.885854	0.879605	-0.162489	14.8587	15.5534	17.6104	15.1657	17.0905	18.2853
P63267	ACTH_HUMAN Actin, gamma-enteric smooth muscle OS=Homo sapiens OX=9606 GN=ACTG2 PE=1 SV=1;sp	9	1	1			0.0510969	0.384432	0.889003	1.30535	0.15795	18.281	14.8729	17.6078	17.2457	13.857	18.7804
Q92954	PRG4_HUMAN Proteoglycan 4 OS=Homo sapiens OX=9606 GN=PRG4 PE=1 SV=3	12	12	12			0.0502996	-0.0256303	0.890636	0.982391	-0.155597	19.393	19.2318	19.7223	20.0245	20.4819	20.2641
P01034	CYTC_HUMAN Cystatin-C OS=Homo sapiens OX=9606 GN=CST3 PE=1 SV=1	2	2	2			0.0478959	0.0415471	0.895579	1.02922	0.148485	17.991	17.9611	18.37	17.9666	17.8118	18.3698
P08571	CD14_HUMAN Monocyte differentiation antigen CD14 OS=Homo sapiens OX=9606 GN=CD14 PE=1 SV=2	7	7	7			0.0473808	-0.0247962	0.896642	0.982959	-0.146957	20.1853	20.022	19.884	20.195	20.3229	20.1009
P07355	ANXA2_HUMAN Annexin A2 OS=Homo sapiens OX=9606 GN=ANXA2 PE=1 SV=2;sp	6	6	6			0.0465711	-0.0719446	0.898316	0.951355	-0.144553	18.3289	18.569	18.2635	18.8542	18.9737	17.9272
P0C0L5	CO4B_HUMAN Complement C4-B OS=Homo sapiens OX=9606 GN=C4B PE=1 SV=2	92	4	4			0.0445294	0.0230751	0.902549	1.01612	0.138476	22.6171	22.5315	23.7045	23.5091	23.4087	23.759
O00533	NCHL1_HUMAN Neural cell adhesion molecule L1-like protein OS=Homo sapiens OX=9606 GN=CHL1 PE=1 SV=4	15	15	15			0.0438069	-0.0386041	0.904051	0.973597	-0.136321	17.9147	17.4293	17.1396	17.023	16.5654	17.0517
P11226	MBL2_HUMAN Mannose-binding protein C OS=Homo sapiens OX=9606 GN=MBL2 PE=1 SV=2	5	5	5			0.0432171	0.039958	0.90528	1.02808	0.13456	14.8979	14.4251	16.1843	16.7402	16.8681	16.9049
O75882	ATRN_HUMAN Attractin OS=Homo sapiens OX=9606 GN=ATRN PE=1 SV=2	32	32	32			0.0428019	0.0169767	0.906146	1.01184	0.133318	22.4502	22.2145	22.0449	22.1608	22.1023	22.2731
P17936	IBP3_HUMAN Insulin-like growth factor-binding protein 3 OS=Homo sapiens OX=9606 GN=IGFBP3 PE=1 SV=2	8	8	8			0.0412233	0.0207322	0.909446	1.01447	0.128592	19.6492	19.6692	19.8422	20.1426	19.5989	19.3408
Q14520	HABP2_HUMAN Hyaluronan-binding protein 2 OS=Homo sapiens OX=9606 GN=HABP2 PE=1 SV=1	18	18	18			0.0410691	0.03545	0.909769	1.02488	0.128129	21.9083	21.4089	21.463	21.8887	21.4115	21.5916
P27105	STOM_HUMAN Erythrocyte band 7 integral membrane protein OS=Homo sapiens OX=9606 GN=STOM PE=1 SV=3	3	3	3			0.0406083	-0.052838	0.910734	0.964038	-0.126747	16.5672	15.6825	15.0301	15.4419	14.5745	14.8889
P02647	APOA1_HUMAN Apolipoprotein A-I OS=Homo sapiens OX=9606 GN=APOA1 PE=1 SV=1	33	33	33			0.040584	-0.0223605	0.910785	0.98462	-0.126674	24.7561	24.6241	24.2215	24.5446	24.8551	24.597
O95479	G6PE_HUMAN GDH/6PGL endoplasmic bifunctional protein OS=Homo sapiens OX=9606 GN=H6PD PE=1 SV=2	4	4	4			0.0402623	-0.0621338	0.91146	0.957846	-0.125708	15.7244	15.8378	15.5219	16.2145	15.3111	14.3186
Q9NQ79	CRAC1_HUMAN Cartilage acidic protein 1 OS=Homo sapiens OX=9606 GN=CRTAC1 PE=1 SV=2	6	6	6			0.0368877	-0.044185	0.91857	0.969838	-0.115543	18.1616	17.3528	17.5001	17.8515	16.8057	17.1307
P07225	PROS_HUMAN Vitamin K-dependent protein S OS=Homo sapiens OX=9606 GN=PROS1 PE=1 SV=1	24	24	24			0.0362961	-0.019722	0.919822	0.986423	-0.113755	21.5973	21.2316	21.0711	21.2437	20.9938	21.1277
P00751	CFAB_HUMAN Complement factor B OS=Homo sapiens OX=9606 GN=CFB PE=1 SV=2	42	42	42			0.0354176	0.0151463	0.921685	1.01055	0.111096	25.6399	25.6382	25.2263	25.4856	25.0998	24.8877
P01857	IGHG1_HUMAN Immunoglobulin heavy constant gamma 1 OS=Homo sapiens OX=9606 GN=IGHG1 PE=1 SV=1	9	5	5			0.0330753	0.0581207	0.926669	1.04111	0.103985	20.5958	21.5095	21.7496	20.7569	20.634	20.8873
P04070	PROC_HUMAN Vitamin K-dependent protein C OS=Homo sapiens OX=9606 GN=PROC PE=1 SV=1	6	6	6			0.0293682	0.0332877	0.934613	1.02334	0.0926697	19.6567	19.0523	19.5397	20.1784	19.7339	19.7994
P01859	IGHG2_HUMAN Immunoglobulin heavy constant gamma 2 OS=Homo sapiens OX=9606 GN=IGHG2 PE=1 SV=2	7	3	2			0.0279751	0.0428238	0.937616	1.03013	0.0883969	20.5751	21.5618	20.8368	20.5971	21.1628	20.5443
P06733	ENOA_HUMAN Alpha-enolase OS=Homo sapiens OX=9606 GN=ENO1 PE=1 SV=2	6	6	5			0.02336	0.0547762	0.947633	1.0387	0.0741604	16.4952	15.0824	15.808	16.742	14.0979	14.7411
Q7Z7G0	TARSH_HUMAN Target of Nesh-SH3 OS=Homo sapiens OX=9606 GN=ABI3BP PE=1 SV=1	5	5	5			0.0226329	-0.0146866	0.94922	0.989872	-0.0719059	17.7573	17.4133	17.7222	18.0815	17.7667	17.7073
P16070	CD44_HUMAN CD44 antigen OS=Homo sapiens OX=9606 GN=CD44 PE=1 SV=3	3	3	3			0.0216218	-0.0126731	0.951433	0.991254	-0.0687653	18.4847	18.644	17.5307	17.7144	17.8247	17.4437
P05543	THBG_HUMAN Thyroxine-binding globulin OS=Homo sapiens OX=9606 GN=SERPINA7 PE=1 SV=2	13	13	13			0.0189445	0.00366402	0.957316	1.00254	0.0604188	21.4363	21.3727	22.3304	22.2803	21.7576	21.8823
Q8NBP7	PCSK9_HUMAN Proprotein convertase subtilisin/kexin type 9 OS=Homo sapiens OX=9606 GN=PCSK9 PE=1 SV=3	3	3	3			0.0181127	0.0559311	0.959152	1.03953	0.0578166	16.6951	14.9609	14.2396	14.5547	14.1583	15.7451
P36955	PEDF_HUMAN Pigment epithelium-derived factor OS=Homo sapiens OX=9606 GN=SERPINF1 PE=1 SV=4	17	17	17			0.0175363	0.00937398	0.960426	1.00652	0.0560105	23.3582	23.5094	23.0259	23.227	23.1572	22.833
Q15582	BGH3_HUMAN Transforming growth factor-beta-induced protein ig-h3 OS=Homo sapiens OX=9606 GN=TGFBI PE=1 SV=1	19	19	19			0.0167158	0.00567118	0.962242	1.00394	0.0534362	18.8429	18.7068	18.205	18.4184	18.2975	18.2373
P22792	CPN2_HUMAN Carboxypeptidase N subunit 2 OS=Homo sapiens OX=9606 GN=CPN2 PE=1 SV=3	10	10	10			0.0164144	0.0078373	0.96291	1.00545	0.0524895	22.7502	22.5012	22.5365	22.8047	21.96	21.9643
P07333	CSF1R_HUMAN Macrophage colony-stimulating factor 1 receptor OS=Homo sapiens OX=9606 GN=CSF1R PE=1 SV=2	2	2	2			0.0161967	-0.0170002	0.963393	0.988286	-0.0518055	18.3223	17.9906	17.1542	17.7934	17.0574	16.6989
P08709	FA7_HUMAN Coagulation factor VII OS=Homo sapiens OX=9606 GN=F7 PE=1 SV=1	5	5	5			0.0158092	0.012578	0.964253	1.00876	0.0505869	17.5528	17.1229	17.133	17.1702	15.9477	16.3781
P02652	APOA2_HUMAN Apolipoprotein A-II OS=Homo sapiens OX=9606 GN=APOA2 PE=1 SV=1	6	6	6			0.0148163	0.0363801	0.96646	1.02554	0.04746	21.4336	21.1843	22.108	20.9828	21.253	22.7366
Q6YHK3	CD109_HUMAN CD109 antigen OS=Homo sapiens OX=9606 GN=CD109 PE=1 SV=2	3	3	3			0.0143256	-0.0494213	0.967552	0.966324	-0.0459124	14.0536	15.8096	15.0991	13.1314	16.096	16.1595
P04180	LCAT_HUMAN Phosphatidylcholine-sterol acyltransferase OS=Homo sapiens OX=9606 GN=LCAT PE=1 SV=1	6	6	6			0.0140837	-0.0141926	0.968091	0.990211	-0.0451487	20.3351	20.0166	20.0054	20.6198	20.5483	20.2098
P13591	NCAM1_HUMAN Neural cell adhesion molecule 1 OS=Homo sapiens OX=9606 GN=NCAM1 PE=1 SV=3	13	13	13			0.0134637	-0.0111078	0.969474	0.99233	-0.0431899	18.7539	18.2475	18.1123	18.2286	17.8331	18.1898
P27169	PON1_HUMAN Serum paraoxonase/arylesterase 1 OS=Homo sapiens OX=9606 GN=PON1 PE=1 SV=3	13	13	13			0.0131222	-0.00465329	0.970237	0.99678	-0.0421099	23.8277	23.9754	24.2644	24.0449	24.2518	24.3096
O75636	FCN3_HUMAN Ficolin-3 OS=Homo sapiens OX=9606 GN=FCN3 PE=1 SV=2	10	10	10			0.00745059	0.00279872	0.982991	1.00194	0.0240583	20.7978	20.5709	20.0391	20.1248	20.3669	20.5165
P07437	TBB5_HUMAN Tubulin beta chain OS=Homo sapiens OX=9606 GN=TUBB PE=1 SV=2;sp	3	3	3			0.00709853	-0.016674	0.983788	0.988509	-0.0229304	17.6294	18.1528	17.4771	18.3599	18.6787	17.2226
Q92820	GGH_HUMAN Gamma-glutamyl hydrolase OS=Homo sapiens OX=9606 GN=GGH PE=1 SV=2	7	7	7			0.00483828	0.00493368	0.988921	1.00343	0.0156687	17.1498	16.9582	17.2657	16.8507	16.1672	16.7885
P48740	MASP1_HUMAN Mannan-binding lectin serine protease 1 OS=Homo sapiens OX=9606 GN=MASP1 PE=1 SV=3	17	17	17			0.00369973	-0.00304095	0.991517	0.997894	-0.0119969	20.2677	19.7989	19.421	19.8241	19.7359	19.7925
P00740	FA9_HUMAN Coagulation factor IX OS=Homo sapiens OX=9606 GN=F9 PE=1 SV=2	12	12	12			0.00335138	-0.00186221	0.992313	0.99871	-0.0108716	20.4603	20.3832	20.6012	20.9264	20.9852	20.7316
P00738	HPT_HUMAN Haptoglobin OS=Homo sapiens OX=9606 GN=HP PE=1 SV=1	23	23	10			0.00211119	-0.000420252	0.995151	0.999709	-0.00685816	21.4391	21.5387	22.076	22.0869	21.7813	21.6695
P08253	MMP2_HUMAN 72 kDa type IV collagenase OS=Homo sapiens OX=9606 GN=MMP2 PE=1 SV=2	6	6	6			0.00120286	0.00100009	0.997234	1.00069	0.00391153	18.6267	18.2277	17.7586	18.2355	17.2945	17.2196
P04439	HLAA_HUMAN HLA class I histocompatibility antigen, A alpha chain OS=Homo sapiens OX=9606 GN=HLA-A PE=1 SV=2;sp	4	4	2			0.000990211	-0.00116444	0.997723	0.999193	-0.00322081	18.3784	17.8815	14.6769	15.3795	17.1893	16.9801
P00338	LDHA_HUMAN L-lactate dehydrogenase A chain OS=Homo sapiens OX=9606 GN=LDHA PE=1 SV=2	6	6	5			0.000727636	0.00107066	0.998326	1.00074	0.00236745	18.837	18.8634	18.5047	19.2761	19.0886	18.294
P06753	TPM3_HUMAN Tropomyosin alpha-3 chain OS=Homo sapiens OX=9606 GN=TPM3 PE=1 SV=2	13	8	7			-4.34294e-08	0	1	1	0	14.2373	15.6949	15.5454	14.119	15.0841	13.4972
P07951	TPM2_HUMAN Tropomyosin beta chain OS=Homo sapiens OX=9606 GN=TPM2 PE=1 SV=1	12	4	0			-4.34294e-08	0	1	1	0	15.5743	14.3454	16.6855	15.2522	15.7589	14.0752
P09493	TPM1_HUMAN Tropomyosin alpha-1 chain OS=Homo sapiens OX=9606 GN=TPM1 PE=1 SV=2	10	4	4			-4.34294e-08	0	1	1	0	15.2127	14.602	14.6455	15.1477	14.2306	15.5348
P16109	LYAM3_HUMAN P-selectin OS=Homo sapiens OX=9606 GN=SELP PE=1 SV=3	7	7	7			-4.34294e-08	0	1	1	0	14.7828	14.6154	14.9789	15.2722	14.9659	15.0826
Q05682	CALD1_HUMAN Caldesmon OS=Homo sapiens OX=9606 GN=CALD1 PE=1 SV=3	7	7	7			-4.34294e-08	0	1	1	0	15.0752	13.9792	14.7505	13.4728	16.1648	15.5338
P0DP25	CALM3_HUMAN Calmodulin-3 OS=Homo sapiens OX=9606 GN=CALM3 PE=1 SV=1;sp	4	4	4			-4.34294e-08	0	1	1	0	16.0585	15.1884	15.7853	15.4519	15.7494	12.6316
Q8NBJ4	GOLM1_HUMAN Golgi membrane protein 1 OS=Homo sapiens OX=9606 GN=GOLM1 PE=1 SV=1	4	4	4			-4.34294e-08	0	1	1	0	14.0201	15.7371	15.067	14.2991	14.9341	14.7176
O75144	ICOSL_HUMAN ICOS ligand OS=Homo sapiens OX=9606 GN=ICOSLG PE=1 SV=2	3	3	3			-4.34294e-08	0	1	1	0	14.4268	14.4084	14.6813	15.753	14.707	14.0722
P07237	PDIA1_HUMAN Protein disulfide-isomerase OS=Homo sapiens OX=9606 GN=P4HB PE=1 SV=3	3	3	3			-4.34294e-08	0	1	1	0	14.6269	14.2322	14.97	14.8233	13.7133	15.6321
P16284	PECA1_HUMAN Platelet endothelial cell adhesion molecule OS=Homo sapiens OX=9606 GN=PECAM1 PE=1 SV=2	3	3	3			-4.34294e-08	0	1	1	0	14.9665	17.271	15.1092	14.2511	15.2654	16.6079
O00151	PDLI1_HUMAN PDZ and LIM domain protein 1 OS=Homo sapiens OX=9606 GN=PDLIM1 PE=1 SV=4	2	2	2			-4.34294e-08	0	1	1	0	14.9748	15.7652	14.1367	15.3581	15.4616	14.2007
O00592	PODXL_HUMAN Podocalyxin OS=Homo sapiens OX=9606 GN=PODXL PE=1 SV=2	2	2	2			-4.34294e-08	0	1	1	0	16.1974	14.266	15.2224	15.1172	13.4576	13.7303
P04179	SODM_HUMAN Superoxide dismutase [Mn], mitochondrial OS=Homo sapiens OX=9606 GN=SOD2 PE=1 SV=3	2	2	2			-4.34294e-08	0	1	1	0	14.6303	15.0722	15.0613	15.0106	14.8006	14.5021
P10124	SRGN_HUMAN Serglycin OS=Homo sapiens OX=9606 GN=SRGN PE=1 SV=3	2	2	2			-4.34294e-08	0	1	1	0	16.0147	16.4058	13.5006	14.6741	16.0776	14.8777
P16112	PGCA_HUMAN Aggrecan core protein OS=Homo sapiens OX=9606 GN=ACAN PE=1 SV=3	2	2	2			-4.34294e-08	0	1	1	0	13.6135	14.1299	14.3035	14.851	14.4245	15.9793
P41222	PTGDS_HUMAN Prostaglandin-H2 D-isomerase OS=Homo sapiens OX=9606 GN=PTGDS PE=1 SV=1	2	2	2			-4.34294e-08	0	1	1	0	17.5216	14.7662	14.9214	16.1409	14.7916	14.2647
Q12841	FSTL1_HUMAN Follistatin-related protein 1 OS=Homo sapiens OX=9606 GN=FSTL1 PE=1 SV=1	2	2	2			-4.34294e-08	0	1	1	0	13.8575	15.4024	14.8059	13.9183	16.5229	14.4609
Q9NTU7	CBLN4_HUMAN Cerebellin-4 OS=Homo sapiens OX=9606 GN=CBLN4 PE=1 SV=1	2	2	2			-4.34294e-08	0	1	1	0	15.94	16.0082	14.306	15.0831	14.5411	13.2926

## Sheet: PRGFvsPRGF lyo GO BP
Category	Term	Count	%	PValue	Genes	List Total	Pop Hits	Pop Total	Fold Enrichment	Bonferroni	Benjamini	FDR
GOTERM_BP_DIRECT	GO:0051918~negative regulation of fibrinolysis	2	25	0.00416195	P02749, P04196	8	10	16792	419.8	0.442275	0.27172	0.267838
GOTERM_BP_DIRECT	GO:0030195~negative regulation of blood coagulation	2	25	0.00499256	P02749, P02649	8	12	16792	349.833	0.503767	0.27172	0.267838
GOTERM_BP_DIRECT	GO:0043537~negative regulation of blood vessel endothelial cell migration	2	25	0.00582257	P02649, P04196	8	14	16792	299.857	0.558485	0.27172	0.267838
GOTERM_BP_DIRECT	GO:0001937~negative regulation of endothelial cell proliferation	2	25	0.0120288	P02749, P02649	8	29	16792	144.759	0.816261	0.376781	0.371399
GOTERM_BP_DIRECT	GO:0006641~triglyceride metabolic process	2	25	0.0145019	P02749, P02649	8	35	16792	119.943	0.870638	0.376781	0.371399
GOTERM_BP_DIRECT	GO:0000302~response to reactive oxygen species	2	25	0.0161478	P02649, P22352	8	39	16792	107.641	0.897628	0.376781	0.371399
GOTERM_BP_DIRECT	GO:0016525~negative regulation of angiogenesis	2	25	0.0255656	P02749, P04196	8	62	16792	67.7097	0.97337	0.448362	0.441956
GOTERM_BP_DIRECT	GO:0098869~cellular oxidant detoxification	2	25	0.0288232	P02649, P22352	8	70	16792	59.9714	0.983337	0.448362	0.441956
GOTERM_BP_DIRECT	GO:0030855~epithelial cell differentiation	2	25	0.0288232	Q9BYE9, P37802	8	70	16792	59.9714	0.983337	0.448362	0.441956
GOTERM_BP_DIRECT	GO:0010468~regulation of gene expression	2	25	0.0409563	P02649, P04196	8	100	16792	41.98	0.997133	0.524669	0.517174
GOTERM_BP_DIRECT	GO:0002576~platelet degranulation	2	25	0.0421624	P02749, P04196	8	103	16792	40.7573	0.997596	0.524669	0.517174
GOTERM_BP_DIRECT	GO:0006979~response to oxidative stress	2	25	0.0449717	P02649, P22352	8	110	16792	38.1636	0.998407	0.524669	0.517174
