# Supplementary material for: Differential Protein Content between Fresh and Freeze-Dried Plasma Rich in Growth Factors Eye Drops
Source: Biomolecules. 2022 Sep 1;12(9):1215. doi: 10.3390/biom12091215 (PMC9496081; doi:10.3390/biom12091215)
Supplement: Supplementary file 1 [file biomolecules-12-01215-s001.zip › Supplementary File S3.xlsx]

## Sheet: Can Paths
© 2000-2021 QIAGEN. All rights reserved.				© 2000-2021 QIAGEN. All rights reserved.
Canonical Pathways	PRGF lyo/PRGF			Canonical Pathways	PRGF lyo/PRGF
LXR/RXR Activation	5.12131			Production of Nitric Oxide and Reactive Oxygen Species in Macrophages	N/A
FXR/RXR Activation	5.0327			Intrinsic Prothrombin Activation Pathway	N/A
Atherosclerosis Signaling	3.13248			LXR/RXR Activation	N/A
IL-12 Signaling and Production in Macrophages	3.07387			Coagulation System	N/A
Clathrin-mediated Endocytosis Signaling	2.76601			Virus Entry via Endocytic Pathways	N/A
Production of Nitric Oxide and Reactive Oxygen Species in Macrophages	2.7704			Extrinsic Prothrombin Activation Pathway	N/A
Acute Phase Response Signaling	2.82956			Communication between Innate and Adaptive Immune Cells	N/A
Coagulation System	0			Primary Immunodeficiency Signaling	N/A
Maturity Onset Diabetes of Young (MODY) Signaling	3.74717			Caveolar-mediated Endocytosis Signaling	N/A
Extrinsic Prothrombin Activation Pathway	0			Complement System	N/A
Intrinsic Prothrombin Activation Pathway	0			FXR/RXR Activation	N/A
Complement System	1.91029			Atherosclerosis Signaling	N/A
Neuroprotective Role of THOP1 in Alzheimer's Disease	0			Airway Pathology in Chronic Obstructive Pulmonary Disease	N/A
Actin Cytoskeleton Signaling	0			Th1 Pathway	N/A
Adrenomedullin signaling pathway	1.18862			MSP-RON Signaling In Cancer Cells Pathway	N/A
MSP-RON Signaling Pathway	0			Clathrin-mediated Endocytosis Signaling	N/A
MSP-RON Signaling In Cancer Cells Pathway	0			ILK Signaling	N/A
ILK Signaling	0			Calcium Signaling	N/A
Reelin Signaling in Neurons	1.40542			Allograft Rejection Signaling	N/A
MSP-RON Signaling In Macrophages Pathway	0			MSP-RON Signaling Pathway	N/A
Role of Tissue Factor in Cancer	0			Glioma Invasiveness Signaling	N/A
Calcium Signaling	0			Reelin Signaling in Neurons	N/A
Autoimmune Thyroid Disease Signaling	0			Role of Tissue Factor in Cancer	N/A
Allograft Rejection Signaling	0			Glutathione Redox Reactions I	N/A
Glutathione Redox Reactions I	1.99828			SPINK1 Pancreatic Cancer Pathway	N/A
Communication between Innate and Adaptive Immune Cells	0			Acute Phase Response Signaling	N/A
Glutaryl-CoA Degradation	0			Neuroprotective Role of THOP1 in Alzheimer's Disease	N/A
Glioma Invasiveness Signaling	0			Hematopoiesis from Pluripotent Stem Cells	N/A
T Helper Cell Differentiation	0			Autoimmune Thyroid Disease Signaling	N/A
Caveolar-mediated Endocytosis Signaling	0			Maturity Onset Diabetes of Young (MODY) Signaling	N/A
Tryptophan Degradation III (Eukaryotic)	0			Glutaryl-CoA Degradation	N/A
Hematopoiesis from Pluripotent Stem Cells	0			MSP-RON Signaling In Macrophages Pathway	N/A
Primary Immunodeficiency Signaling	0			Apelin Adipocyte Signaling Pathway	N/A
Apelin Adipocyte Signaling Pathway	1.57898			Adrenomedullin signaling pathway	N/A
SPINK1 Pancreatic Cancer Pathway	0			IL-12 Signaling and Production in Macrophages	N/A
Virus Entry via Endocytic Pathways	0			iCOS-iCOSL Signaling in T Helper Cells	N/A
iCOS-iCOSL Signaling in T Helper Cells	0			Actin Cytoskeleton Signaling	N/A
Airway Pathology in Chronic Obstructive Pulmonary Disease	0			T Helper Cell Differentiation	N/A
Th1 Pathway	0			Tryptophan Degradation III (Eukaryotic)	N/A

## Sheet: Ups reg
© 2000-2021 QIAGEN. All rights reserved.					© 2000-2021 QIAGEN. All rights reserved.
Upstream Regulators	PRGF lyo/PRGF				Upstream Regulators	PRGF lyo/PRGF
HNF4A	2.45124				tretinoin	N/A
KDM6A	1.87721				miR-6515-5p (miRNAs w/seed UGGAGGG)	N/A
IL6	1.54401				bucladesine	N/A
TGFB1	1.69182				mifepristone	N/A
lipopolysaccharide	0				atorvastatin	N/A
beta-estradiol	1.36811				ABCA1	N/A
C3	1.52345				estrogen	N/A
LCAT	2.00151				RASSF1	N/A
HNF1A	1.94506				miR-3918 (miRNAs w/seed CAGGGCC)	N/A
elovanoid N32	4.73412				ERBB2	N/A
elovanoid N34	4.69072				SCARB1	N/A
HRAS	1.68554				phytohemagglutinin	N/A
elaidic acid	3.30692				oleic acid	N/A
tretinoin	0				linoleic acid	N/A
ABCA1	1.70238				IL1A	N/A
Tropomyosin	0				APOA1	N/A
ESR1	0				Tgf beta	N/A
PPARA	1.97194				aspirin	N/A
methotrexate	0				dexamethasone	N/A
TP53	1.65123				diethylstilbestrol	N/A
gemcabene	2.87493				beta-estradiol	N/A
gemfibrozil	1.59512				lipopolysaccharide	N/A
pirinixic acid	2.01585				IL1	N/A
22(R)-hydroxycholesterol	1.83607				IGF1	N/A
TO-901317	2.54329				genistein	N/A
growth factor	0				miR-1-3p (and other miRNAs w/seed GGAAUGU)	N/A
dihydrotestosterone	1.78683				HRAS	N/A
CEBPB	0				methylprednisolone	N/A
cyclosporin A	0				WNT3A	N/A
COL18A1	0				MYCN	N/A
miR-6787-3p (miRNAs w/seed CUCAGCU)	1.40515				EGF	N/A
PPARD	2.49004				forskolin	N/A
dexamethasone	0				TWIST1	N/A
estrogen receptor	0				miR-4640-5p (and other miRNAs w/seed GGGCCAG)	N/A
NCOR-LXR-Oxysterol-RXR-9 cis RA	2.08038				SB203580	N/A
TFAP2A	1.47042				miR-6852-5p (and other miRNAs w/seed CCUGGGG)	N/A
PIWIL1	0				miR-423-5p (and other miRNAs w/seed GAGGGGC)	N/A
6-amino-4-(4-phenoxyphenylethylamino)quinazoline	2.47737				miR-673-3p (and other miRNAs w/seed CCGGGGC)	N/A
inosine	0				LEP	N/A
SCARB1	1.70238				PPARA	N/A
non-esterified fatty acid	2.57415				IFNG	N/A
APOE	2.21094				N-Ac-Leu-Leu-norleucinal	N/A
fenamic acid	0				indomethacin	N/A
CETP	2.03135				SRF	N/A
ALYREF	3.4768				gemfibrozil	N/A
DNAJA4	3.4768				KDM6A	N/A
hydrocortisone phosphate	3.4768				Immunoglobulin	N/A
KLF3	2.29303				ESR2	N/A
APOA1	1.63607				decitabine	N/A
camptothecin	1.7801				IL1B	N/A
vancomycin	0				SMAD3	N/A
CD40LG	0				KLF3	N/A
SOS2	0				cycloheximide	N/A
AZ 11645373	0				Insulin	N/A
IL1	0				HNF4A	N/A
TFCP2	2.27363				U0126	N/A
SAHM1	1.85614				ADCYAP1	N/A
SMAD3	0				sirolimus	N/A
estrogen	0				DIO3	N/A
8-bromo-cAMP	0				miR-3934-3p (miRNAs w/seed GCUCAGG)	N/A
APOB	1.88814				CEBPA	N/A
methapyrilene	1.33947				cytokine	N/A
aspirin	0				miR-4736 (and other miRNAs w/seed GGCAGGU)	N/A
CEBPE	0				LMO2	N/A
Ap2	0				molybdenum disulfide	N/A
calmidazolium	0				LDB1	N/A
IL10RA	0				PAX3-FOXO1	N/A
AFM	3.17583				methapyrilene	N/A
lynestrenol	3.17583				inosine	N/A
22-hydroxycholesterol	3.17583				VCAN	N/A
miR-1-3p (and other miRNAs w/seed GGAAUGU)	0				ESR1	N/A
SYVN1	0				F2	N/A
24-hydroxycholesterol	2.30159				OSM	N/A
N-Ac-Leu-Leu-norleucinal	0				simvastatin	N/A
RASSF1	1.52345				L-triiodothyronine	N/A
NR2F2	0				PPARD	N/A
NR2F1	0				fenofibrate	N/A
chenodeoxycholic acid	1.51877				dihydrotestosterone	N/A
ESR2	2.90391				filgrastim	N/A
aceclofenac	0				methotrexate	N/A
SNAI1	0				OGA	N/A
progesterone	0				tetradecanoylphorbol acetate	N/A
simvastatin	0				8-bromo-cAMP	N/A
KDM3A	0				bexarotene	N/A
PRDM1	0				PSEN1	N/A
4-aminopyrazolo(3,4-d)pyrimidine	2.9998				TNF	N/A
nitrofurantoin	0				D-glucose	N/A
eflornithine	0				pirinixic acid	N/A
taxifolin	2.17697				APOE	N/A
ZNF202	2.17697				TGFB1	N/A
KNG1	0				IL10RA	N/A
MRTFB	0				SYVN1	N/A
tacrolimus	0				CEBPB	N/A
TARDBP	0				HNF1A	N/A
NEUROG1	1.66794				LCAT	N/A
trichostatin A	0				TCR	N/A
XRCC6	2.1357				CSF1	N/A
AZD-1208	0				JUN	N/A
L-alpha-hydroxyglutarate	0				PRL	N/A
CEBPG	0				APP	N/A
hyodeoxycholic acid	2.87493				tacrolimus	N/A
MYC	0				carbon tetrachloride	N/A
FXR ligand-FXR-Retinoic acid-RXRα	2.08038				IL4	N/A
SP1	0				NFKBIA	N/A
ZIC1	2.77808				AHR	N/A
2-[[4-[(e)-styryl]phenoxy]methyl]oxirane	2.77808				BDNF	N/A
NXF1	0				SP600125	N/A
SOS1	0				COL18A1	N/A
TPM1	0				vancomycin	N/A
PAX3	0				miR-6132 (and other miRNAs w/seed GCAGGGC)	N/A
Collagen type I (complex)	1.62997				elaidic acid	N/A
GW 4064	1.62396				IL13	N/A
Pro-inflammatory Cytokine	1.62396				AGT	N/A
PSEN1	0				KRAS	N/A
diethylstilbestrol	0				SP1	N/A
NFkB (complex)	0				TP73	N/A
Pzp	2.69896				progesterone	N/A
Tcf 1/3/4	2.69896				Nr1h	N/A
SOD1	2.43395				MRTFB	N/A
RHO	0				CD28	N/A
L-triiodothyronine	0				gentamicin	N/A
ketoprofen	0				MYC	N/A
finerenone	0				chenodeoxycholic acid	N/A
CSF	0				hydrogen peroxide	N/A
mefenamic acid	0				E. coli B5 lipopolysaccharide	N/A
MMP12	0				C3	N/A
mifepristone	0				XBP1	N/A
TNF	0				22(R)-hydroxycholesterol	N/A
ARNT2	2.69762				nitrofurantoin	N/A
APOC1	2.63208				cyclosporin A	N/A
20alpha-hydroxycholesterol	2.63208				CG	N/A
24(S),25-epoxycholesterol	2.63208				CD3	N/A
ITGB8	2.63208				FGF2	N/A
EDN1	0				trichostatin A	N/A
IL4	0				PRDM1	N/A
PRNP	1.55777				TP53	N/A
SCGB1A1	0				IL6	N/A
ZFA-fmk	0				Cdc42	N/A
fludrocortisone	0				miR-222-5p (miRNAs w/seed UCAGUAG)	N/A
HOTAIRM1	2.2226				nafoxidine	N/A
SIM1	2.65727				2-chlorohexadec-15-ynoic acid	N/A
AGT	0				diphenyleneiodonium	N/A
triamcinolone	2.57415				miR-5089-3p (and other miRNAs w/seed UGCUACU)	N/A
Growth hormone	0				levothyroxine	N/A
heparin	1.53782				ketoprofen	N/A
HOXA10	0				non-esterified fatty acid	N/A
RARA	0				SLC9A6	N/A
peptidoglycan	0				MAFF	N/A
KLF2	0				GMNN	N/A
RELA	0				N-methyl-D-aspartate	N/A
Congo Red	0				ITM2B	N/A
mibefradil	0				NUMBL	N/A
idelalisib	0				Foxe3	N/A
ZIC2	2.52306				FCGR3A/FCGR3B	N/A
indomethacin	0				RS86	N/A
ITGAM	1.86655				THOC5	N/A
FGF19	1.4961				UPF2	N/A
L-type Calcium Channel	2.47737				dietary fat derivative	N/A
NR1H3	2.55715				PAX8	N/A
captopril	0				TEAD3	N/A
SMAD4	0				arundic acid	N/A
vitamin E	0				F3	N/A
cytokine	0				benidipine	N/A
linoleic acid	0				25-hydroxycholesterol	N/A
prednisolone	2.52966				colistin	N/A
TSLP	0				(+)-MK-801	N/A
APP	1.38014				2,3-bis(3'-hydroxybenzyl)butane-1,4-diol	N/A
sucrose	1.82637				Scgb1b27 (includes others)	N/A
PARP	2.43604				soluble gamma-secretase modulator 41	N/A
dextran	2.43604				acitretin	N/A
JUN	0				CETP	N/A
ethionine	0				TSLP	N/A
raltitrexed	0				GW 4064	N/A
abatacept	0				FMR1	N/A
decitabine	0				PC-SPES	N/A
TWIST1	0				PLTP	N/A
GAB2	0				PTP4A2	N/A
Hmgn3	0				EG443	N/A
RXRA	0				CDH1	N/A
ITGA5	1.78964				FLZ	N/A
phenacetin	0				alprenolol	N/A
IL9R	0				ACTG1	N/A
AEBP1	2.36361				miR-4509 (miRNAs w/seed CUAAAGG)	N/A
LXR ligand-LXR-Retinoic acid-RXRα	2.36361				enterolactone	N/A
ACKR3	1.98733				miR-6767-3p (miRNAs w/seed CACGUGC)	N/A
CSF1	0				KDM3A	N/A
VIPAS39	0				D-4476	N/A
genistein	0				PAWR	N/A
carbamylcholine	1.75581				KLK6	N/A
XRCC5	2.33149				TGM2	N/A
methylprednisolone	0				SCIN	N/A
CD40	0				QPCT	N/A
CSF2	0				FXR ligand-FXR-Retinoic acid-RXRα	N/A
IL1B	0				salicylic acid	N/A
FCGR3A/FCGR3B	0				NPM1	N/A
flufenamic acid	0				ginkgolide B	N/A
TCIRG1	0				oleuropein aglycone	N/A
CFH	0				ITGAM	N/A
miR-673-3p (and other miRNAs w/seed CCGGGGC)	0				miR-4327 (miRNAs w/seed GCUUGCA)	N/A
F2	0				ZNF496	N/A
2-bromoethylamine	0				CD40LG	N/A
Ifn	1.38774				pinacidil	N/A
Collagen(s)	0				CFI	N/A
trifluoperazine	0				LIN28B	N/A
MZF1	0				RELA	N/A
GW3965	1.37763				Irp	N/A
miR-3665 (miRNAs w/seed GCAGGUG)	0				SP100	N/A
EGF	0				CD33	N/A
TXN	0				15-(S)-hydroperoxyeicosatetraenoic acid	N/A
LEPR	0				ASPN	N/A
aloxistatin	0				ZFA-fmk	N/A
PIM3	0				RECQL	N/A
CEBPA	0				nitric oxide	N/A
PPP3R1	1.68138				INSIG1	N/A
SEPHS1	3.4768				APBA1	N/A
SECISBP2	3.4768				warfarin	N/A
1-chloro-2-(2,2,2-trichloro-1-(4-chlorophenyl)ethyl)benzene	0				PMP22	N/A
lipid	0				olaparib	N/A
KDM1A	0				dantrolene	N/A
MSC	0				AR	N/A
hexachlorobenzene	0				glutathione	N/A
CCR2	0				FRZB	N/A
NAP1L1	0				MTHFR	N/A
TGFBR2	0				PDPK1	N/A
ITGB1	1.32454				GNAS	N/A
miR-4427 (miRNAs w/seed CUGAAUA)	1.78093				FGF18	N/A
CD70	0				myristoylated protein kinase A inhibitor 14-22 amide	N/A
auranofin	0				CYP4V2	N/A
phenylbutazone	0				LDLR	N/A
CA074-methyl ester	0				CASP9	N/A
pioglitazone	0				AP3B1	N/A
halofuginone	1.31013				TCF3-PBX1	N/A
PROC	0				TEAD	N/A
miR-548av-3p (miRNAs w/seed AAACUGC)	0				hydroxyurea	N/A
levothyroxine	1.60073				MSC	N/A
nafoxidine	0				MYF6	N/A
ZNF496	0				CFTR	N/A
CFI	0				APOA4	N/A
FOXN2	0				opaganib	N/A
CFD	0				NECAB3	N/A
SMG6	0				zileuton	N/A
platelet activating factor	0				POU2F1	N/A
IL6ST	0				NRG1	N/A
lomustine	0				PPARGC1B	N/A
N-formyl-Met-Leu-Phe	1.73209				donepezil	N/A
STK40	1.59512				2,3,4,7,8-pentachlorodibenzofuran	N/A
BDNF	0				C6	N/A
uranyl nitrate	3.2416				CTNNA1	N/A
triamterene	0				APH1A	N/A
CUX1	0				CFB	N/A
miR-4433b-3p (miRNAs w/seed AGGAGUG)	3.22603				ZIC2	N/A
atorvastatin	0				GGA3	N/A
TNFSF13B	0				phytoestrogen	N/A
C5AR1	0				GSK0660	N/A
HTT	1.59815				aloxistatin	N/A
LIPC	0				SNX27	N/A
Complement	0				elovanoid N32	N/A
miR-4738-5p (miRNAs w/seed CCAGCGC)	3.16642				GPER1	N/A
miR-216b-5p (miRNAs w/seed AAUCUCU)	0				MBD2	N/A
gentamicin C	0				NOLC1	N/A
ciglitazone	1.54768				FLI1	N/A
ADAM17	0				BACE1-AS	N/A
LPL	0				bapineuzumab	N/A
CX3CL1	0				NEUROG1	N/A
molybdenum disulfide	0				methylmercury	N/A
miR-4640-5p (and other miRNAs w/seed GGGCCAG)	0				lysophosphatidylinositol	N/A
miR-187-3p (miRNAs w/seed CGUGUCU)	0				miR-449b-3p (and other miRNAs w/seed AGCCACA)	N/A
APBB1	0				CAMK2D	N/A
cytochalasin B	0				SCGB1A1	N/A
bucladesine	0				phorbol 12,13-dibutyrate	N/A
cadmium	0				miR-216b-5p (miRNAs w/seed AAUCUCU)	N/A
NR3C2	3.00323				BIN1	N/A
tetradecanoylphorbol acetate	0				HNF4α dimer	N/A
APOA2	0				ECE	N/A
thioacetamide	0				lidocaine	N/A
TCR	0				miR-3914 (miRNAs w/seed AGGAACC)	N/A
LEP	0				tert-butyl hydroperoxide	N/A
ASPSCR1-TFE3	1.4961				miR-520d-5p (and other miRNAs w/seed UACAAAG)	N/A
NFKB2	0				Tnf receptor	N/A
FAS	0				glutamyl-Se-methylselenocysteine	N/A
IL13	0				miR-517-5p (miRNAs w/seed CUCUAGA)	N/A
HLTF	0				monorden	N/A
APOA4	0				miR-605-3p (miRNAs w/seed GAAGGCA)	N/A
DNAJB6	0				chondroitin sulfate C	N/A
daidzein	1.48306				miR-132-5p (miRNAs w/seed CCGUGGC)	N/A
oleic acid	0				MBD3	N/A
pravastatin	0				ILX-23-7553	N/A
PPP3CA	0				meclofenamic acid	N/A
lovastatin	2.89209				premarin	N/A
PLTP	0				TAL1	N/A
leukotriene C4	0				antimycin A	N/A
farnesyl pyrophosphate	0				KLF2	N/A
BARX2	0				MIA	N/A
CG	0				Nc2	N/A
miR-4795-3p (miRNAs w/seed UAUUAUU)	0				miR-4503 (miRNAs w/seed UUAAGCA)	N/A
E. coli B5 lipopolysaccharide	0				racemic flurbiprofen	N/A
SMO	0				SOX3	N/A
bezafibrate	1.45814				IFI30	N/A
CFTR	1.53298				MAPK8IP3	N/A
folic acid	0				miR-329-3p (and other miRNAs w/seed ACACACC)	N/A
TBXT	0				miR-23a-5p (and other miRNAs w/seed GGGUUCC)	N/A
Nr1h	0				oxaliplatin	N/A
cerivastatin	0				UPF1	N/A
Ngf	0				miR-4293 (miRNAs w/seed AGCCUGA)	N/A
CXCL8	0				GATA1	N/A
VCAN	0				FLT1	N/A
1-(carboxymethylthio)tetradecane	0				daidzein	N/A
HRG	0				lithium	N/A
FOXO4	1.43461				Raet1d/Raet1e	N/A
PIK3CA	0				IGF2BP1	N/A
MYCN	0				2-chlorohexadecanoic acid	N/A
RECQL	0				FOXO4	N/A
C20-D3-vitamin A	0				oxysterol	N/A
CHTOP	0				miR-219a-5p (and other miRNAs w/seed GAUUGUC)	N/A
NOP58	0				nitrate	N/A
calcitriol	0				succinic acid	N/A
miR-6515-5p (miRNAs w/seed UGGAGGG)	0				miR-944 (miRNAs w/seed AAUUAUU)	N/A
OGA	0				CX3CL1	N/A
Rxr	1.42332				ORC2	N/A
SMARCB1	0				aurintricarboxylic acid	N/A
SMARCD3	0				miR-3691-3p (miRNAs w/seed CCAAGUC)	N/A
ULK4	0				CUX2	N/A
diphtheria toxin	1.41595				endocannabinoid	N/A
PRL	0				MYO1C	N/A
NFKB1	0				STMN2	N/A
DIO3	0				E64	N/A
PTP4A1	1.40872				Fe2+	N/A
WNT3A	0				metronidazole	N/A
LCP2	0				AATF	N/A
JAK2	0				ERAP1	N/A
EOGT	2.69896				Bay 11-7082	N/A
YY1	0				N4BP1	N/A
FOXP3	0				OSBPL8	N/A
tert-butyl hydroperoxide	0				Collagen(s)	N/A
CDH1	0				succinylacetone	N/A
succinylacetone	0				miR-4708-5p (miRNAs w/seed GAGAUGC)	N/A
KLF7	0				Growth hormone	N/A
chlordecone	0				hydralazine	N/A
cathepsin L inhibitor	0				NOG	N/A
MRTFA	0				TOM1	N/A
ADP	0				CYP27A1	N/A
homocysteine	0				Pdgf (complex)	N/A
SP600125	0				COMP	N/A
medroxyprogesterone acetate	0				IPMK	N/A
ADAMTS12	0				BHLHE40	N/A
bexarotene	0				Presenilin	N/A
ORC2	0				SKI-213271	N/A
TIAL1	0				AP1M1	N/A
halofuginol	0				HNRNPD	N/A
RECQL4	0				CEBPE	N/A
GPD1	0				TFRC	N/A
miR-3934-3p (miRNAs w/seed GCUCAGG)	0				BCL6	N/A
KRAS	0				NPAS2	N/A
fibric acid derivative	0				taxifolin	N/A
2-chlorohexadec-15-ynoic acid	0				EIF4E	N/A
RS86	0				LY 518674	N/A
Scgb1b27 (includes others)	0				KDM1A	N/A
soluble gamma-secretase modulator 41	0				CFH	N/A
EG443	0				EDN1	N/A
D-4476	0				TIA1	N/A
QPCT	0				nicotinic acid	N/A
NECAB3	0				PTP4A1	N/A
CTNNA1	0				platelet activating factor	N/A
bapineuzumab	0				OPRK1	N/A
ECE	0				PTIO	N/A
Raet1d/Raet1e	0				MC55w10	N/A
endocannabinoid	0				miR-6126 (miRNAs w/seed UGAAGGC)	N/A
STMN2	0				1-chloro-2-(2,2,2-trichloro-1-(4-chlorophenyl)ethyl)benzene	N/A
TOM1	0				leukotriene C4	N/A
SKI-213271	0				VPS33B	N/A
MC55w10	0				ALYREF	N/A
ARCN1	0				PIM2	N/A
GPLD1	0				HSPG2	N/A
Rcan1	0				rotenone	N/A
ALX4	0				flufenamic acid	N/A
SKI-190986	0				DVL1	N/A
CALHM1	0				sobetirome	N/A
CHL1	0				NR1H4	N/A
CRB2	0				PRKDC	N/A
acetylcholinesterase inhibitor	0				MEX3A	N/A
ARF3	0				SPON1	N/A
D-mannoheptulose	0				miR-5683 (miRNAs w/seed ACAGAUG)	N/A
soluble gamma-secretase modulator 49	0				Congo Red	N/A
MW-III-36C	0				TAC1	N/A
CNTNAP1	0				APBA2	N/A
MC622	0				triacylglycerol	N/A
2-((4-(2-hydroxypropan2-yl)phenyl)amino)-1H-benzo[d]imidazole-6-carbonitrile	0				calpeptin	N/A
CS-1	0				NTF4	N/A
ENTPD7	0				NSD1	N/A
GSAP	0				BCL11A	N/A
soluble gamma-secretase modulator 46	0				erythromycin	N/A
FBXL2	0				BAY 41-2272	N/A
N6-methyl-(R)-roscovitine	0				NCOR2	N/A
BTA-EG4	0				STS	N/A
MC55w21	0				APOBEC1	N/A
FBXL20	0				mesalamine	N/A
ginsenoside Rg3	0				RGFP966	N/A
ECE2	0				NOS2	N/A
BACE2	0				COMMD3-BMI1	N/A
aleplasinin	0				KLF7	N/A
ITM2C	0				PIM3	N/A
PAK3	0				necrostatin-1s	N/A
JIP1/2/3	0				JAK inhibitor I	N/A
4-hydroxybutanoic acid	0				GPR39	N/A
SHC3	0				nevirapine	N/A
KLC1	0				ARCN1	N/A
5'-adenylyl (beta,gamma-methylene)diphosphonate	0				GPLD1	N/A
IC261	0				calmidazolium	N/A
(3E)-1-[(1S)-1-(4-fluorophenyl)ethyl]-3-[[3-methoxy-4-(4-methylimidazol-1-yl)phenyl]methylidene]piperidin-2-one	0				DNAJA4	N/A
erastin	0				LRP1	N/A
FILIP1	0				EWSR1-FLI1	N/A
CLN5	0				TERT	N/A
HM13	0				lipid	N/A
CRANAD-17	0				miR-670-3p (miRNAs w/seed UUCCUCA)	N/A
iso-alpha acid	0				eltrombopag	N/A
CHF 5074	0				miR-626 (and other miRNAs w/seed GCUGUCU)	N/A
AP4E1	0				BTNL2	N/A
RTN1	0				CD44	N/A
SNORD21	0				BHLHA15	N/A
HSP-990	0				INS	N/A
carboxyethylpyrrole phosphatidylethanolamine	0				IGHMBP2	N/A
LMAN1	0				PSEN2	N/A
sphingosine kinase inhibitor V	0				LAMP2	N/A
LY2811376	0				5-nitro-2-(3-phenylpropylamino)benzoic acid	N/A
miR-513a-3p (and other miRNAs w/seed AAAUUUC)	2.52306				miR-3650 (miRNAs w/seed GGUGUGU)	N/A
SLC25A13	0				NR3C2	N/A
miR-4751 (miRNAs w/seed GAGGACC)	0				SORL1	N/A
PC-SPES	0				SORCS1	N/A
SMAD2	0				miR-210-5p (and other miRNAs w/seed GCCACUG)	N/A
BCL11A	0				APOC1	N/A
CR1	0				F2RL3	N/A
DLX4	0				miricorilant	N/A
ELAVL1	0				JUND	N/A
HMGN1	0				S100A10	N/A
CRYAB	0				CTCF	N/A
CBS/CBSL	0				baicalein	N/A
ascorbic acid	0				AZD-1208	N/A
SATB1	0				trans-hydroxytamoxifen	N/A
pyrogallol	2.43604				CD2	N/A
NRAS	0				FOXP3	N/A
SRF	0				miR-6727-5p (miRNAs w/seed UCGGGGC)	N/A
phytoestrogen	0				FN1	N/A
NPAS2	0				Rcan1	N/A
CLEC4M	0				PICALM	N/A
DDT	0				hexachlorobenzene	N/A
H2AZ1	0				RGS18	N/A
IL3	0				ANGPTL4	N/A
FN1	0				Ap2	N/A
NR4A1	2.40146				miR-3615 (miRNAs w/seed CUCUCGG)	N/A
IL21	0				fibric acid derivative	N/A
UTP	0				TEAD1	N/A
miR-146a-5p (and other miRNAs w/seed GAGAACU)	0				Sn50 peptide	N/A
gefitinib	0				CST3	N/A
colistin	0				miR-4652-5p (miRNAs w/seed GGGGACU)	N/A
Pdgf (complex)	0				SUV39H1	N/A
miR-3650 (miRNAs w/seed GGUGUGU)	0				PSMB9	N/A
miR-4297 (and other miRNAs w/seed GCCUUCC)	0				fludrocortisone	N/A
puromycin aminonucleoside	0				IL15	N/A
F2R	0				HOXA4	N/A
linolenic acid	0				ribavirin	N/A
methoxychlor	0				miR-4427 (miRNAs w/seed CUGAAUA)	N/A
HNRNPC	0				IL17A	N/A
gentamicin	0				TIMP3	N/A
PSEN2	0				ZDHHC21	N/A
kanamycin A	0				VASP	N/A
ciprofloxacin	0				JAK2	N/A
IFNG	0				RHO	N/A
CSF3	0				resolvin D2	N/A
HOXA4	2.33149				CASR	N/A
UPF2	0				Pkc(s)	N/A
succinic acid	0				HA900	N/A
ERBB3	0				RTN3	N/A
CAPN3	2.30159				HLTF	N/A
HOXB4	2.30159				IGFBP4	N/A
metronidazole	0				Pka	N/A
HSPG2	0				SMARCB1	N/A
selenium	0				halofuginone	N/A
Ferritin	0				HTT	N/A
miR-3691-3p (miRNAs w/seed CCAAGUC)	0				IDE	N/A
phorbol 12,13-dibutyrate	0				L-phenylalanine	N/A
MEX3A	0				finerenone	N/A
NGFR	0				intralipid	N/A
miR-6834-5p (miRNAs w/seed UGAGGGA)	0				cholic acid	N/A
XBP1	0				TGFBR2	N/A
carbon tetrachloride	0				ALX4	N/A
SLC9A6	0				1-(carboxymethylthio)tetradecane	N/A
ITM2B	0				RBFOX1	N/A
15-(S)-hydroperoxyeicosatetraenoic acid	0				ZNF106	N/A
APBA1	0				miR-147 (and other miRNAs w/seed UGUGCGG)	N/A
FRZB	0				puromycin aminonucleoside	N/A
donepezil	0				SKI-190986	N/A
BACE1-AS	0				MBD1	N/A
CUX2	0				delphinidin	N/A
MYO1C	0				SEPHS1	N/A
COMP	0				miR-2278 (miRNAs w/seed AGAGCAG)	N/A
AP1M1	0				Convulxin	N/A
VPS33B	0				(-)-arctigenin	N/A
SPON1	0				CSF3	N/A
APBA2	0				LTB	N/A
necrostatin-1s	0				miR-4776-5p (miRNAs w/seed UGGACCA)	N/A
IGHMBP2	0				miR-5010-3p (and other miRNAs w/seed UUUGUGU)	N/A
SORL1	0				DAB2IP	N/A
SORCS1	0				pravastatin	N/A
PICALM	0				Ahr-Arnt	N/A
ZDHHC21	0				SOCS3	N/A
RTN3	0				PGK1	N/A
IDE	0				Jnk	N/A
NAT8B	0				NAT8B	N/A
NGB	0				SMO	N/A
Z-IL-CHO	0				Macf1	N/A
clusterin antisense oligonucleotide	0				miR-3920 (miRNAs w/seed CUGAUUA)	N/A
SYNJ1	0				miR-196b-3p (miRNAs w/seed CGACAGC)	N/A
Cd33	0				CTBP2	N/A
bivalirudin	0				homocysteine	N/A
STX4	0				KCNK9	N/A
ZDHHC7	0				MITF	N/A
mrs2179	0				ATF6	N/A
ADCY3	0				miR-12197-3p (and other miRNAs w/seed CGGGGCU)	N/A
Raet1b	0				D-2-amino-5-phosphonovaleric acid	N/A
PDIA4	0				TXNRD1	N/A
synthetic peptide	0				BACE1	N/A
SNRPA	0				C5AR1	N/A
RANBP10	0				NR4A1	N/A
MDC1	0				miR-4695-3p (miRNAs w/seed GAUCUCA)	N/A
ARFGEF2	0				STAT6	N/A
RTN2	0				kainic acid	N/A
fenoprofen	0				AKT inhibitor VIII	N/A
CELA1	0				DKK1	N/A
NAT8	0				HSPA5	N/A
Raet1a	0				LCN2	N/A
diflunisal	0				20-hydroxyeicosatetraenoic acid	N/A
(6E,8Z,11Z,14Z)-(5S)-5-hydroperoxyeicosa-6,8,11,14-tetraenoic acid	0				SLC25A13	N/A
H60a	0				actinomycin D	N/A
ABCA2	0				miR-4781-5p (miRNAs w/seed AGCGGGG)	N/A
RER1	0				cyproheptadine	N/A
histamine receptor	0				AFM	N/A
MAFF	0				miR-6851-3p (miRNAs w/seed GGCCCUU)	N/A
TNFSF8	0				IL7R	N/A
CAMK2G	0				miR-640 (miRNAs w/seed UGAUCCA)	N/A
H3C14	0				XRCC5	N/A
U0126	0				NGB	N/A
FOXA2	0				DHCR24	N/A
CLU	0				miR-577 (miRNAs w/seed AGAUAAA)	N/A
PMP22	2.19918				Ifn	N/A
oxysterol	2.19918				Z-IL-CHO	N/A
PPIA	2.19918				miR-1469 (miRNAs w/seed UCGGCGC)	N/A
LDLR	0				mir-130	N/A
Immunoglobulin	0				TNFSF8	N/A
TAL1	0				isoprenaline	N/A
TIA1	0				uranyl nitrate	N/A
LECT2	0				FGF1	N/A
HNRNPAB	0				miR-2276-3p (miRNAs w/seed CUGCAAG)	N/A
M344	0				propranolol	N/A
miR-4643 (miRNAs w/seed ACACAUG)	0				FOXN2	N/A
thalidomide	0				UTP	N/A
PRKCA	0				PDYN	N/A
TGM2	0				IL9R	N/A
OSM	0				FOXA2	N/A
OSBPL8	2.15584				MDL 28170	N/A
DHX9	2.15584				PPARα-RXRα	N/A
BPIFA1	0				CHD4	N/A
SLC5A5	0				miR-7159-3p (miRNAs w/seed UUCUAUG)	N/A
4-hydroxyestradiol-17beta	0				CCR2	N/A
miR-12197-3p (and other miRNAs w/seed CGGGGCU)	0				miR-5702 (miRNAs w/seed GAGUCAG)	N/A
Cdc42	0				CLU	N/A
mevastatin	2.1357				pyrogallol	N/A
forskolin	0				SMARCD3	N/A
ERBB2	0				YY1	N/A
CTCF	0				TACSTD2	N/A
ADCYAP1	0				ionomycin	N/A
miR-155-5p (miRNAs w/seed UAAUGCU)	0				CALHM1	N/A
CBX2	0				FGF19	N/A
Coup-Tf	0				Pam3-Cys-Ser-Lys4	N/A
CSF3R	0				miR-146a-5p (and other miRNAs w/seed GAGAACU)	N/A
ferric ammonium citrate	0				HMOX1	N/A
MBD1	2.11646				PPP3R1	N/A
adenosine triphosphate	0				clusterin antisense oligonucleotide	N/A
IL1A	0				miR-379-5p (and other miRNAs w/seed GGUAGAC)	N/A
TP73	0				arsenic	N/A
HNRNPD	0				NRAS	N/A
NSD1	0				SNAI1	N/A
miR-625-3p (miRNAs w/seed ACUAUAG)	0				Tropomyosin	N/A
MASTL	0				CHL1	N/A
miR-873-3p (miRNAs w/seed GAGACUG)	0				SLC30A3	N/A
MTTP	0				CLEC4M	N/A
miR-605-3p (miRNAs w/seed GAAGGCA)	0				neomycin	N/A
CLOCK	0				TCIRG1	N/A
CASR	0				cangrelor	N/A
CD36	0				benzoquinone	N/A
zoledronic acid	0				miR-5000-5p (miRNAs w/seed AGUUCAG)	N/A
sobetirome	0				20alpha-hydroxycholesterol	N/A
FTH1	0				miR-1970 (and other miRNAs w/seed GUGUCAC)	N/A
IPMK	2.06341				bicalutamide	N/A
arundic acid	0				NRDE2	N/A
oleuropein aglycone	0				miR-3147 (miRNAs w/seed GUUGGGC)	N/A
pinacidil	0				PRNP	N/A
NOLC1	0				KNG1	N/A
BIN1	0				miR-365-3p (and other miRNAs w/seed AAUGCCC)	N/A
chondroitin sulfate C	0				Mmp	N/A
IFI30	0				CEBPG	N/A
E64	0				HMGN1	N/A
eltrombopag	0				sibutramine	N/A
RGS18	0				octyl gallate	N/A
RBFOX1	0				ACOX1	N/A
cyproheptadine	0				miR-4687-5p (miRNAs w/seed AGCCCUC)	N/A
cangrelor	0				RP 73401	N/A
sibutramine	0				Mapk	N/A
collagen-related peptide	0				ITGA3	N/A
SLC11A2	0				lactacystin	N/A
CSNK1E	0				4-aminophenol	N/A
AOC3	0				4-aminopyrazolo(3,4-d)pyrimidine	N/A
TUBB1	0				Collagen type I (complex)	N/A
ZNF219	0				CXXC4	N/A
3K3A-APC protein	0				CAPN3	N/A
Ap1 gamma	0				SYNJ1	N/A
Ly6a (includes others)	0				IgG2b	N/A
ECE1	0				miR-155-5p (miRNAs w/seed UAAUGCU)	N/A
WASF1	0				M344	N/A
Beta Secretase	0				CR1	N/A
SNRNP70	0				perilla alcohol	N/A
D-glucose	0				selenium	N/A
CAMK2D	0				Cd33	N/A
PAX3-FOXO1	0				miR-767-3p (miRNAs w/seed CUGCUCA)	N/A
nicotinic acid	0				bisperoxovanadium 1,10-phenanthroline	N/A
propranolol	0				Hnf3	N/A
bicalutamide	0				BPIFA1	N/A
fluvastatin	0				SIM1	N/A
premarin	0				CD38	N/A
estrone	0				MTA2	N/A
pomalidomide	0				Ighg2b	N/A
metoprolol	0				sucrose	N/A
alpha-amanitin	0				MLH1	N/A
BCR	0				B4GALNT1	N/A
dextran sulfate	0				mir-137	N/A
TERT	0				TFAP2A	N/A
PRKDC	2.00151				phenylbutazone	N/A
miR-7844-5p (miRNAs w/seed AAACUAG)	2.00151				ITGB1	N/A
TIMP3	0				ZFPM1	N/A
TEAD2	0				CCN1	N/A
HMGA1	0				ATXN3	N/A
ONECUT1	0				monophosphoryl lipid A	N/A
fenofibrate	0				GRK5	N/A
CTBP2	0				PECAM1	N/A
HNRNPU	0				CXCL8	N/A
hydrogen sulfide	0				SOX4	N/A
KLF13	0				miR-6980-5p (and other miRNAs w/seed UGGGGGG)	N/A
CD46	0				miR-625-3p (miRNAs w/seed ACUAUAG)	N/A
NR2C2	1.98733				TFCP2	N/A
fulvestrant	0				CA074-methyl ester	N/A
TEAD3	0				apyrase	N/A
miR-5707 (miRNAs w/seed CGUUUGA)	0				eflornithine	N/A
LDB1	0				ADAM17	N/A
LMO2	0				miR-933 (miRNAs w/seed GUGCGCA)	N/A
GATA1	0				ST8SIA1	N/A
GLIS2	0				SEMA3A	N/A
EDNRA	0				UBE2I	N/A
ABCA4	0				leucine-2-alanine enkephalin	N/A
SPHK1	0				U46619	N/A
miR-3690 (miRNAs w/seed CCUGGAC)	0				heparin	N/A
brefeldin A	0				CRB2	N/A
mir-126	1.94741				fluvastatin	N/A
miR-1238-3p (miRNAs w/seed UUCCUCG)	1.94741				trifluoperazine	N/A
EPO	0				chondroitin sulfate A	N/A
SP100	0				elovanoid N34	N/A
PIM2	0				PRKCA	N/A
erythromycin	0				ZFHX3	N/A
FKBP4	0				TAP1	N/A
SMAD7	0				benzo(a)pyrene	N/A
LRP1	0				CFD	N/A
corticosterone	0				miR-4536-3p (miRNAs w/seed CGUGCAU)	N/A
alprenolol	0				RELN	N/A
KLK6	0				C3AR1	N/A
SCIN	0				TEAD4	N/A
ASPN	0				NRF1	N/A
CYP4V2	0				ZEB2	N/A
GGA3	0				miR-6833-5p (miRNAs w/seed UGUGGAA)	N/A
meclofenamic acid	0				CLTC	N/A
Macf1	0				Cobra Venom Factor	N/A
HSPA4	0				ERK	N/A
APH-1	0				talazoparib	N/A
phenylacetic acid	0				CAMK2G	N/A
iodixanol	0				MASTL	N/A
cromolyn	0				HSPA4	N/A
VPS26A	0				carbamylcholine	N/A
NBN	0				IL6ST	N/A
sertindole	0				acetylcholinesterase inhibitor	N/A
MME	0				bivalirudin	N/A
cyclohexanecarboxylic acid	0				eicosapentenoic acid	N/A
PK 11195	0				SOS2	N/A
SNX17	0				thyroid hormone	N/A
flavone	0				sphingosine-1-phosphate	N/A
BAG4	0				APH-1	N/A
TAF12	0				VIPAS39	N/A
GGA1	0				miR-1276 (miRNAs w/seed AAAGAGC)	N/A
AP2A1	0				estrone	N/A
IFNB1	0				phenylacetic acid	N/A
B4GALNT1	0				ethionine	N/A
PRDM16	1.92271				CREB1	N/A
NOG	0				STX4	N/A
HSPA5	0				EGFR	N/A
LPIN1	1.91087				VWF	N/A
Tnf receptor	0				GAB2	N/A
LTB	0				pomalidomide	N/A
miR-4735-5p (miRNAs w/seed CUAAUUU)	0				ARF3	N/A
NFE2	0				mycophenolic acid	N/A
RETN	0				CXCR1	N/A
17-alpha-ethinylestradiol	0				D-mannoheptulose	N/A
butyric acid	0				ADP	N/A
Pam3-Cys-Ser-Lys4	0				ZDHHC7	N/A
benzene	0				RARA	N/A
trichloroethylene	0				miR-5197-5p (miRNAs w/seed AAUGGCA)	N/A
SUV39H1	0				PROC	N/A
Tgf beta	0				AEBP1	N/A
phytohemagglutinin	0				soluble gamma-secretase modulator 49	N/A
CD38	0				N-formyl-Met-Leu-Phe	N/A
salicylic acid	0				MW-III-36C	N/A
fish oils	0				NFKB1	N/A
miR-944 (miRNAs w/seed AAUUAUU)	0				TO-901317	N/A
zinc sulfate	0				DNM1	N/A
MAFK	0				propolis	N/A
miR-4512 (miRNAs w/seed AGGGCCU)	0				CNTNAP1	N/A
miR-5090 (and other miRNAs w/seed CGGGGCA)	0				mrs2179	N/A
MTA2	0				TNFSF13B	N/A
mir-214	0				ZFP36	N/A
miR-495-5p (miRNAs w/seed AAGUUGC)	0				miR-187-3p (miRNAs w/seed CGUGUCU)	N/A
JUN/JUNB/JUND	0				MC622	N/A
immethridine	0				SECISBP2	N/A
HIC1	0				miR-125b-1-3p (miRNAs w/seed CGGGUUA)	N/A
resolvin D2	0				ITGB3	N/A
ST8SIA1	0				raltitrexed	N/A
CYP27A1	1.83607				EOGT	N/A
LG100268	1.83607				C1QA	N/A
CREB1	1.83421				FUT7	N/A
Foxe3	0				prednisolone	N/A
2,3-bis(3'-hydroxybenzyl)butane-1,4-diol	0				GLIS2	N/A
SNX27	0				ZIC1	N/A
ILX-23-7553	0				ADCY3	N/A
Nc2	0				MMP12	N/A
LY 518674	0				ascorbic acid	N/A
Convulxin	0				Rxr	N/A
DHCR24	0				miR-1244 (miRNAs w/seed AGUAGUU)	N/A
IgG2b	0				miR-4735-5p (miRNAs w/seed CUAAUUU)	N/A
talazoparib	0				2-((4-(2-hydroxypropan2-yl)phenyl)amino)-1H-benzo[d]imidazole-6-carbonitrile	N/A
DNM1	0				vitamin E	N/A
7S NGF	0				HDL	N/A
hydroxycitric acid	0				fish oils	N/A
zafirlukast	0				collagen-related peptide	N/A
TGX-221	0				ONECUT1	N/A
LAMP1	0				NFKB2	N/A
LRP8	0				IFNB1	N/A
RFXANK	0				phenacetin	N/A
RTN4R	0				ganetespib	N/A
darbepoetin alfa	0				LG100268	N/A
NUDT21	0				farnesyl pyrophosphate	N/A
TXNRD1	1.82637				Pzp	N/A
miR-4509 (miRNAs w/seed CUAAAGG)	0				Raet1b	N/A
IL1R1	0				SLC11A2	N/A
LIN28B	0				PIM1	N/A
NCL	0				MYOCD	N/A
kainic acid	0				prednisone	N/A
miR-183-5p (miRNAs w/seed AUGGCAC)	0				fulvestrant	N/A
SB203580	0				PDIA4	N/A
antimycin A	0				LEPR	N/A
LATS1	0				CS-1	N/A
CA4	0				SMPD3	N/A
nitric oxide	0				HOXA10	N/A
miR-4781-5p (miRNAs w/seed AGCGGGG)	0				iodixanol	N/A
OTX2	0				CSNK1E	N/A
JAK inhibitor I	0				PRDM16	N/A
ATF6	0				synthetic peptide	N/A
miR-577 (miRNAs w/seed AGAUAAA)	0				NCOR-LXR-Oxysterol-RXR-9 cis RA	N/A
Focal adhesion kinase	0				POU3F2	N/A
CARD9	0				XRCC6	N/A
trans-hydroxytamoxifen	0				CD70	N/A
miR-125b-1-3p (miRNAs w/seed CGGGUUA)	0				miR-3651 (miRNAs w/seed AUAGCCC)	N/A
C1QA	0				CARM1	N/A
GNAI2	0				PIK3CA	N/A
SUMO1	0				TTR	N/A
miR-2278 (miRNAs w/seed AGAGCAG)	1.76402				GW3965	N/A
GPX1	1.76402				TCL1A	N/A
miR-935 (miRNAs w/seed CAGUUAC)	1.76402				miR-4515 (miRNAs w/seed GGACUGG)	N/A
Ca2+	0				pioglitazone	N/A
miR-6727-5p (miRNAs w/seed UCGGGGC)	0				miR-873-3p (miRNAs w/seed GAGACUG)	N/A
4-hydroxytamoxifen	0				BARX2	N/A
methylmercury	0				Focal adhesion kinase	N/A
baicalein	1.75581				NR1H3	N/A
INS	0				APOH	N/A
benidipine	0				miR-4711-5p (miRNAs w/seed GCAUCAG)	N/A
PTP4A2	0				brefeldin A	N/A
MTHFR	0				SLC5A5	N/A
CASP9	0				PRDX1	N/A
2-chlorohexadecanoic acid	0				NCL	N/A
aurintricarboxylic acid	0				metoprolol	N/A
AATF	0				Pki	N/A
ERAP1	0				3M-002	N/A
PTIO	0				lynestrenol	N/A
triacylglycerol	0				SLR14	N/A
BAY 41-2272	0				SIRT1	N/A
nevirapine	0				VDAC1	N/A
D-2-amino-5-phosphonovaleric acid	0				LATS2	N/A
octyl gallate	0				miR-4660 (miRNAs w/seed GCAGCUC)	N/A
CXXC4	0				7S NGF	N/A
leucine-2-alanine enkephalin	0				TFAP2C	N/A
Cobra Venom Factor	0				TIAL1	N/A
15-hydroxyeicosatetraenoic acid	0				cromolyn	N/A
PLAA	0				SATB1	N/A
PXN	0				H3C14	N/A
EFEMP2	0				triamcinolone acetonide	N/A
tetrahydrocurcumin	0				TEC	N/A
F Actin	0				MAP2K1/2	N/A
norethindrone acetate	0				hydroxycitric acid	N/A
LGMN	0				methoxychlor	N/A
gabapentin	0				hyodeoxycholic acid	N/A
Ho	0				CLDN7	N/A
globotriaosylceramide	0				Actin	N/A
SPTBN2	0				miR-5684 (miRNAs w/seed ACUCUAG)	N/A
CFB	0				Firre	N/A
AKT inhibitor VIII	0				ENTPD7	N/A
arsenic	0				estrogen receptor	N/A
F3	0				TPM1	N/A
GNAS	0				SOAT1	N/A
HDL	0				NR2F2	N/A
beta-naphthoflavone	1.74776				CRYAB	N/A
STS	0				zafirlukast	N/A
UBE2I	0				miR-4433b-3p (miRNAs w/seed AGGAGUG)	N/A
tamoxifen	0				beta-naphthoflavone	N/A
NKX2-1	0				EDNRA	N/A
APLN	1.73209				CSF2	N/A
MAPK8	0				15-hydroxyeicosatetraenoic acid	N/A
IGF2BP1	0				GSAP	N/A
miR-302c-5p (miRNAs w/seed UUAACAU)	0				3,4,5,3',4'-pentachlorobiphenyl	N/A
DKK1	0				F2R	N/A
CTLA4	0				triamterene	N/A
thyroid hormone	0				mir-214	N/A
TEAD1	0				HNF4G	N/A
miR-1276 (miRNAs w/seed AAAGAGC)	0				soluble gamma-secretase modulator 46	N/A
PDPK1	0				LPIN1	N/A
UPF1	0				PKD1	N/A
CR1L	0				ABCA4	N/A
PLAU	0				miR-6716-5p (miRNAs w/seed GGGAAUG)	N/A
SOX1	0				GPD1	N/A
NPM1	0				miR-4462 (miRNAs w/seed GACACGG)	N/A
ELF4	0				fenamic acid	N/A
EGR1	0				growth factor	N/A
SOX4	0				FBXL2	N/A
ITGB3	0				RXRA	N/A
PAX8	0				HNRNPC	N/A
mir-130	0				miR-3108-3p (and other miRNAs w/seed GUCUAGG)	N/A
dietary fat derivative	0				lovastatin	N/A
olaparib	0				miR-4712-5p (and other miRNAs w/seed CCAGUAC)	N/A
GSK0660	0				ANXA1	N/A
RGFP966	0				USP8	N/A
PGK1	0				N6-methyl-(R)-roscovitine	N/A
20-hydroxyeicosatetraenoic acid	0				leupeptin	N/A
benzoquinone	0				cadmium	N/A
FUT7	0				AOC3	N/A
(S)-mevalonic acid	0				tamoxifen	N/A
AMP	0				miR-548av-3p (miRNAs w/seed AAACUGC)	N/A
PSENEN	0				BTA-EG4	N/A
CASP2	0				APOB	N/A
EHT-1864	0				PLAA	N/A
PHIP	0				ciglitazone	N/A
CARM1	0				PIK3C3	N/A
JAG2	0				miR-3529-3p (miRNAs w/seed ACAACAA)	N/A
Sn50 peptide	1.67461				17-alpha-ethinylestradiol	N/A
miR-5000-5p (miRNAs w/seed AGUUCAG)	1.67461				EGR1	N/A
miR-4535 (miRNAs w/seed UGGACCU)	1.67461				captopril	N/A
MAP2K1	0				TUBB1	N/A
Insulin	0				ERBB3	N/A
TFAP2C	0				dextran sulfate	N/A
miR-4776-5p (miRNAs w/seed UGGACCA)	1.66794				thioacetamide	N/A
lactacystin	0				HNRNPU	N/A
MBD2	1.66137				RETN	N/A
miR-5010-3p (and other miRNAs w/seed UUUGUGU)	1.66137				SNRPA	N/A
miR-7159-3p (miRNAs w/seed UUCUAUG)	0				MPO	N/A
LATS2	0				miR-4294 (miRNAs w/seed GGAGUCU)	N/A
CD28	0				miR-9718 (and other miRNAs w/seed UGCUGAC)	N/A
NR1H4	0				HRG	N/A
miR-606 (miRNAs w/seed AACUACU)	1.64853				GNAI2	N/A
NR3C1	1.64621				chlordecone	N/A
miR-4515 (miRNAs w/seed GGACUGG)	0				FTH1	N/A
ABL1	0				BMP5	N/A
ionomycin	0				miR-495-5p (miRNAs w/seed AAGUUGC)	N/A
IGF1	0				JAG2	N/A
CD33	0				IL1R1	N/A
MIA	0				miR-6787-3p (miRNAs w/seed CUCAGCU)	N/A
OPRK1	0				VPS26A	N/A
DVL1	0				cardiotoxin	N/A
GPR39	0				allopurinol	N/A
miR-210-5p (and other miRNAs w/seed GCCACUG)	1.62997				miR-4530 (miRNAs w/seed CCAGCAG)	N/A
S100A10	0				miR-7844-5p (miRNAs w/seed AAACUAG)	N/A
IGFBP4	0				MRTFA	N/A
L-phenylalanine	0				TBX21	N/A
(-)-arctigenin	0				NBN	N/A
MDL 28170	0				(S)-mevalonic acid	N/A
bisperoxovanadium 1,10-phenanthroline	0				ELF4	N/A
CLTC	0				miR-4786-5p (miRNAs w/seed GAGACCA)	N/A
propolis	0				corticosterone	N/A
TTR	0				miR-6792-5p (miRNAs w/seed UAAGCAG)	N/A
VDAC1	0				MC55w21	N/A
TEC	0				LATS1	N/A
RC3H2	0				FBXL20	N/A
FBXO2	0				miR-4535 (miRNAs w/seed UGGACCU)	N/A
ULBP1	0				tocilizumab	N/A
Rfx5	0				RANBP10	N/A
TAPBP	0				miR-4297 (and other miRNAs w/seed GCCUUCC)	N/A
TRPC4AP	0				collagen	N/A
cinnamon powder	0				DIRAS3	N/A
TP53INP1	0				MGAT3	N/A
SOX3	0				BACH1	N/A
EWSR1-FLI1	0				RC3H2	N/A
NOS2	0				miR-5584-3p (miRNAs w/seed AGUUCUU)	N/A
COMMD3-BMI1	0				GPX1	N/A
CD2	0				EGLN1	N/A
ZNF106	0				PLCL2	N/A
KCNK9	0				ETS1	N/A
miR-6792-5p (miRNAs w/seed UAAGCAG)	0				Ferritin	N/A
CRP	0				PXN	N/A
miR-147a (miRNAs w/seed UGUGUGG)	1.61803				miR-3677-3p (miRNAs w/seed UCGUGGG)	N/A
miR-4765 (miRNAs w/seed GAGUGAU)	1.61803				MDC1	N/A
isoprenaline	0				ACO1	N/A
lipid A	0				TGX-221	N/A
triamcinolone acetonide	0				bezafibrate	N/A
PKD1	0				miR-4738-5p (miRNAs w/seed CCAGCGC)	N/A
1,2-dithiol-3-thione	0				EFEMP2	N/A
EIF4E	0				HIC1	N/A
miR-219a-5p (and other miRNAs w/seed GAUUGUC)	0				LAMTOR1	N/A
Bay 11-7082	0				NXF1	N/A
miR-520d-5p (and other miRNAs w/seed UACAAAG)	0				levamisole	N/A
miR-5684 (miRNAs w/seed ACUCUAG)	0				miR-465d-3p (and other miRNAs w/seed GAUCAGG)	N/A
KLF1	0				APLN	N/A
HRH3	0				tetrahydrocurcumin	N/A
glutathione	1.60073				NR2C2	N/A
PTGS2	0				ULK4	N/A
ribavirin	0				2-bromoethylamine	N/A
ANXA1	0				HSF1	N/A
GMNN	0				PTGS2	N/A
lysophosphatidylinositol	0				miR-3614-3p (miRNAs w/seed AGCCUUC)	N/A
semaxinib	0				ginsenoside Rg3	N/A
FLT1	0				MYH9	N/A
CD44	0				DDT	N/A
2-methoxyestradiol	0				bisindolylmaleimide I	N/A
ACTG1	0				CBX2	N/A
AP3B1	0				mir-126	N/A
APH1A	0				NR2F1	N/A
Presenilin	0				SERPINA3	N/A
APOBEC1	0				MAPK8	N/A
5-nitro-2-(3-phenylpropylamino)benzoic acid	0				KLF1	N/A
F2RL3	0				HPSE	N/A
PSMB9	0				ARFGEF2	N/A
HA900	0				Tcf 1/3/4	N/A
TACSTD2	0				Coup-Tf	N/A
NRDE2	0				TNK1	N/A
Ighg2b	0				FBXO2	N/A
Pki	0				MPL	N/A
PIK3C3	0				cholesterol	N/A
BMP5	0				miR-106a-3p (and other miRNAs w/seed UGCAAUG)	N/A
MPL	0				ECE2	N/A
ganglioside GM1	0				miR-3690 (miRNAs w/seed CCUGGAC)	N/A
aurothioglucose	0				ITGA5	N/A
3,5-dihydroxyphenylglycine	0				RTN2	N/A
ZBED2	0				sertindole	N/A
acrylamide	0				EPO	N/A
cholic acid	0				BACE2	N/A
PLG	1.57871				BQ-788	N/A
hydrogen peroxide	0				2-methoxyestradiol	N/A
C3AR1	0				FKBP4	N/A
KAT2B	0				miR-6788-3p (miRNAs w/seed UCGCCAC)	N/A
Histone h3	0				okadaic acid	N/A
mycophenolic acid	0				CARD9	N/A
MBD3	1.56811				aleplasinin	N/A
miR-379-5p (and other miRNAs w/seed GGUAGAC)	1.56811				diclofenac	N/A
Firre	1.56811				miR-183-5p (miRNAs w/seed AUGGCAC)	N/A
miR-3108-3p (and other miRNAs w/seed GUCUAGG)	0				miR-4512 (miRNAs w/seed AGGGCCU)	N/A
FOSL1	0				SMAD7	N/A
miR-548ag (and other miRNAs w/seed AAGGUAA)	0				peptidoglycan	N/A
miR-6852-5p (and other miRNAs w/seed CCUGGGG)	0				zinc sulfate	N/A
miR-4695-3p (miRNAs w/seed GAUCUCA)	1.55777				MME	N/A
miR-626 (and other miRNAs w/seed GCUGUCU)	0				PIWIL1	N/A
25-hydroxycholesterol	1.5527				fenoprofen	N/A
miR-4462 (miRNAs w/seed GACACGG)	1.54768				MZF1	N/A
miR-147 (and other miRNAs w/seed UGUGCGG)	0				semaxinib	N/A
miR-1469 (miRNAs w/seed UCGGCGC)	0				miR-483-5p (miRNAs w/seed AGACGGG)	N/A
miR-5584-3p (miRNAs w/seed AGUUCUU)	0				miR-606 (miRNAs w/seed AACUACU)	N/A
CBFB	0				ITM2C	N/A
2,3,4,7,8-pentachlorodibenzofuran	0				HRH3	N/A
miR-3920 (miRNAs w/seed CUGAUUA)	0				PARP	N/A
Jnk	0				folic acid	N/A
ETS1	0				HOXB4	N/A
ZBTB16	0				KMUP-1	N/A
THOC5	0				diphtheria toxin	N/A
acitretin	0				ULBP1	N/A
warfarin	0				CELA1	N/A
TEAD	0				bevacizumab	N/A
opaganib	0				PAK3	N/A
N4BP1	0				TARDBP	N/A
LAMP2	0				IL3	N/A
miricorilant	0				IL21	N/A
SLC30A3	0				6-amino-4-(4-phenoxyphenylethylamino)quinazoline	N/A
RP 73401	0				SAHM1	N/A
MLH1	0				FAS	N/A
GRK5	0				CSF	N/A
RELN	0				ZNF219	N/A
CXCR1	0				lomustine	N/A
ganetespib	0				Lh	N/A
prednisone	0				mibefradil	N/A
SLR14	0				miR-147a (miRNAs w/seed UGUGUGG)	N/A
mir-634	0				NFE2	N/A
TAPI-1	0				benzene	N/A
protocatechuic acid	0				JIP1/2/3	N/A
STX3	0				L-type Calcium Channel	N/A
MSH2	0				GNB3	N/A
ITGB5	0				LAMP1	N/A
AHR	0				Rfx5	N/A
cycloheximide	0				NAT8	N/A
ZFHX3	0				LIPC	N/A
miR-483-5p (miRNAs w/seed AGACGGG)	1.53298				CUX1	N/A
miR-6833-5p (miRNAs w/seed UGUGGAA)	0				miR-5090 (and other miRNAs w/seed CGGGGCA)	N/A
benzo(a)pyrene	0				LECT2	N/A
FOS	0				hydrogen sulfide	N/A
TFRC	1.52819				Il3	N/A
miR-3918 (miRNAs w/seed CAGGGCC)	0				CSF3R	N/A
MYOCD	0				ganglioside GM1	N/A
NCOR2	0				ACSL5	N/A
miR-5702 (miRNAs w/seed GAGUCAG)	0				LRP8	N/A
Pkc(s)	0				miR-302c-5p (miRNAs w/seed UUAACAU)	N/A
ZEB2	0				SLC13A1	N/A
miR-6788-3p (miRNAs w/seed UCGCCAC)	0				4-hydroxybutanoic acid	N/A
ACSL4	0				kanamycin A	N/A
LTA	0				ACKR3	N/A
ADAM10	0				LCP2	N/A
PIM1	0				NAP1L1	N/A
miR-4660 (miRNAs w/seed GCAGCUC)	0				cyclohexanecarboxylic acid	N/A
miR-3651 (miRNAs w/seed AUAGCCC)	1.50054				miR-148a-3p (and other miRNAs w/seed CAGUGCA)	N/A
SPIB	1.50054				auranofin	N/A
miR-3147 (miRNAs w/seed GUUGGGC)	0				cathepsin L inhibitor	N/A
miR-4736 (and other miRNAs w/seed GGCAGGU)	0				SHC3	N/A
miR-4711-5p (miRNAs w/seed GCAUCAG)	1.4961				mevastatin	N/A
BMP4	0				SOD1	N/A
PPP2CA	0				4-hydroxytamoxifen	N/A
enterolactone	0				CBFB	N/A
Irp	0				TAPBP	N/A
dantrolene	0				PPP3CA	N/A
nitrate	0				CLOCK	N/A
hydralazine	0				KLC1	N/A
mesalamine	0				gentamicin C	N/A
VASP	0				RFXANK	N/A
DAB2IP	0				miR-3063-5p (and other miRNAs w/seed GGAGAUC)	N/A
PDYN	0				5'-adenylyl (beta,gamma-methylene)diphosphonate	N/A
4-aminophenol	0				dextran	N/A
apyrase	0				epinephrine	N/A
SMPD3	0				miR-615-5p (and other miRNAs w/seed GGGGUCC)	N/A
MPO	0				EDNRB	N/A
tocilizumab	0				MKNK1	N/A
collagen	0				miR-1204 (miRNAs w/seed CGUGGCC)	N/A
levamisole	0				F Actin	N/A
SGMS2	0				RTN4R	N/A
miR-4293 (miRNAs w/seed AGCCUGA)	1.49171				ladostigil	N/A
SOCS3	0				mir-634	N/A
miR-222-5p (miRNAs w/seed UCAGUAG)	1.48737				MTTP	N/A
miR-4536-3p (miRNAs w/seed CGUGCAU)	0				DHX9	N/A
SLC13A1	0				TEAD2	N/A
FGF8	0				PK 11195	N/A
4-phenylbutyric acid	0				miR-448-3p (and other miRNAs w/seed UGCAUAU)	N/A
HSF1	0				Ngf	N/A
BACH1	0				LXR ligand-LXR-Retinoic acid-RXRα	N/A
miR-3677-3p (miRNAs w/seed UCGUGGG)	1.47459				AZ 11645373	N/A
FOLR1	1.47459				orlistat	N/A
(+)-MK-801	0				KAT2B	N/A
CHD4	0				amphetamine	N/A
miR-3675-3p (miRNAs w/seed AUCUCUA)	0				FOLR1	N/A
miR-6731-3p (miRNAs w/seed CUAUUCC)	0				HOTAIRM1	N/A
LCN2	1.46628				SMG6	N/A
miR-4712-5p (and other miRNAs w/seed CCAGUAC)	0				SNX17	N/A
BCL6	0				SGMS2	N/A
FLI1	0				IC261	N/A
miR-4503 (miRNAs w/seed UUAAGCA)	0				TAPI-1	N/A
miR-196b-3p (miRNAs w/seed CGACAGC)	0				L-alpha-hydroxyglutarate	N/A
miR-1236-5p (miRNAs w/seed GAGUGAC)	1.45814				MECP2	N/A
lithium	0				3K3A-APC protein	N/A
TAC1	0				adenosine triphosphate	N/A
miR-1970 (and other miRNAs w/seed GUGUCAC)	0				SMAD2	N/A
TEAD4	0				Complement	N/A
NUMBL	0				L-685,458	N/A
PAWR	0				aurothioglucose	N/A
delphinidin	0				lipid A	N/A
SEMA3A	0				darbepoetin alfa	N/A
VWF	0				Raet1a	N/A
APOH	0				ZBTB16	N/A
LAMTOR1	0				Cu2+	N/A
SERPINA3	0				NBEAL2	N/A
BQ-788	0				FGF8	N/A
azetidyl-2-carboxylic acid	0				CD36	N/A
LGALS3BP	0				halofuginol	N/A
2,2-bis(4-hydroxyphenyl)-1,1,1-trichloroethane	0				AMP	N/A
miR-767-3p (miRNAs w/seed CUGCUCA)	1.45412				IL2	N/A
GPER1	0				4-phenylbutyric acid	N/A
miR-2276-3p (miRNAs w/seed CUGCAAG)	0				calcitriol	N/A
miR-3682-3p (miRNAs w/seed GAUGAUA)	0				Hmgn3	N/A
MYF6	0				CBS/CBSL	N/A
okadaic acid	0				miR-4765 (miRNAs w/seed GAGUGAU)	N/A
TBX21	0				mir-1	N/A
FST	0				APBB1	N/A
oxaliplatin	0				TXN	N/A
EGLN1	0				zoledronic acid	N/A
NR1H2	1.43844				KLF13	N/A
hydroxyurea	0				PSENEN	N/A
NRF1	0				norethindrone acetate	N/A
miR-106a-3p (and other miRNAs w/seed UGCAAUG)	0				APOA2	N/A
miR-3063-5p (and other miRNAs w/seed GGAGAUC)	0				TRPC4AP	N/A
diclofenac	0				diflunisal	N/A
AR	0				(3E)-1-[(1S)-1-(4-fluorophenyl)ethyl]-3-[[3-methoxy-4-(4-methylimidazol-1-yl)phenyl]methylidene]piperidin-2-one	N/A
miR-3680-3p (miRNAs w/seed UUUGCAU)	0				HMGA1	N/A
ATP-gamma-S	0				PAX3	N/A
cardiotoxin	0				miR-5581-3p (miRNAs w/seed UCCAUGC)	N/A
INSIG1	1.42705				delta-9-tetrahydrocannabinol	N/A
MKNK1	0				erastin	N/A
miR-542-3p (miRNAs w/seed GUGACAG)	0				FILIP1	N/A
mir-1	1.42332				NUDT21	N/A
FGF18	0				MAPK10	N/A
C6	0				miR-3680-3p (miRNAs w/seed UUUGCAU)	N/A
racemic flurbiprofen	0				trichloroethylene	N/A
CST3	0				Pro-inflammatory Cytokine	N/A
Ahr-Arnt	0				PLAU	N/A
BACE1	0				CTLA4	N/A
ATXN3	0				FOS	N/A
USP8	0				SGMS1	N/A
HPSE	0				miR-513a-3p (and other miRNAs w/seed AAAUUUC)	N/A
KMUP-1	0				HHEX	N/A
orlistat	0				(6E,8Z,11Z,14Z)-(5S)-5-hydroperoxyeicosa-6,8,11,14-tetraenoic acid	N/A
SGMS1	0				ARNT2	N/A
miR-4759 (miRNAs w/seed AGGACUA)	0				SOX1	N/A
ATP7A	0				mefenamic acid	N/A
actinomycin D	0				22-hydroxycholesterol	N/A
ERK	0				miR-1238-3p (miRNAs w/seed UUCCUCG)	N/A
diphenyleneiodonium	0				LPL	N/A
miR-4327 (miRNAs w/seed GCUUGCA)	0				ciprofloxacin	N/A
miR-3140-3p (miRNAs w/seed GCUUUUG)	0				idelalisib	N/A
miR-5197-5p (miRNAs w/seed AAUGGCA)	1.41595				CLN5	N/A
miR-9718 (and other miRNAs w/seed UGCUGAC)	1.41595				RECQL4	N/A
ZFPM1	0				FOSL1	N/A
STAT6	0				3,5-dihydroxyphenylglycine	N/A
miR-4800-5p (miRNAs w/seed GUGGACC)	1.40515				LGMN	N/A
miR-3615 (miRNAs w/seed CUCUCGG)	0				DNAJB6	N/A
Il3	0				miR-520g-5p (miRNAs w/seed CUAGAGG)	N/A
allopurinol	0				ZBED2	N/A
cholesterol	0				ELAVL1	N/A
PD98059	0				BMP4	N/A
BTNL2	0				miR-4751 (miRNAs w/seed GAGGACC)	N/A
POU2F1	1.3981				miR-512-5p (miRNAs w/seed ACUCAGC)	N/A
miR-449b-3p (and other miRNAs w/seed AGCCACA)	1.39461				HPX	N/A
miR-3914 (miRNAs w/seed AGGAACC)	0				MAP2K1	N/A
miR-6126 (miRNAs w/seed UGAAGGC)	0				NR1H2	N/A
3M-002	1.39116				SMAD4	N/A
zileuton	0				miR-4759 (miRNAs w/seed AGGACUA)	N/A
intralipid	0				miR-4474-5p (miRNAs w/seed UAGUCUC)	N/A
Mmp	0				ABL1	N/A
ITGA3	0				miR-548ag (and other miRNAs w/seed AAGGUAA)	N/A
perilla alcohol	0				CD46	N/A
Hnf3	0				acrylamide	N/A
chondroitin sulfate A	0				alpha-amanitin	N/A
Actin	0				gabapentin	N/A
SOAT1	0				miR-202-3p (and other miRNAs w/seed GAGGUAU)	N/A
PLCL2	0				ZNF202	N/A
ACO1	0				protocatechuic acid	N/A
miR-5581-3p (miRNAs w/seed UCCAUGC)	0				ATP-gamma-S	N/A
miR-6767-3p (miRNAs w/seed CACGUGC)	0				miR-4800-5p (miRNAs w/seed GUGGACC)	N/A
miR-933 (miRNAs w/seed GUGCGCA)	0				flavone	N/A
miR-448-3p (and other miRNAs w/seed UGCAUAU)	0				CR1L	N/A
FGF2	0				BAG4	N/A
miR-423-5p (and other miRNAs w/seed GAGGGGC)	0				Ap1 gamma	N/A
MITF	0				OTX2	N/A
PPARGC1B	0				NKX2-1	N/A
miR-640 (miRNAs w/seed UGAUCCA)	0				CASP2	N/A
sphingosine-1-phosphate	0				azetidyl-2-carboxylic acid	N/A
CCN2	0				miR-3675-3p (miRNAs w/seed AUCUCUA)	N/A
SMARCA4	0				Ly6a (includes others)	N/A
EGFR	0				SMARCA4	N/A
CLDN7	1.37763				HM13	N/A
N-methyl-D-aspartate	0				ECE1	N/A
CD3	0				gemcabene	N/A
filgrastim	0				24-hydroxycholesterol	N/A
miR-329-3p (and other miRNAs w/seed ACACACC)	0				Ho	N/A
miR-202-3p (and other miRNAs w/seed GAGGUAU)	1.37431				miR-1185-5p (and other miRNAs w/seed GAGGAUA)	N/A
miR-1185-5p (and other miRNAs w/seed GAGGAUA)	1.37431				24(S),25-epoxycholesterol	N/A
miR-3529-3p (miRNAs w/seed ACAACAA)	0				HNRNPAB	N/A
miR-3614-3p (miRNAs w/seed AGCCUUC)	0				DLX4	N/A
NFKBIA	0				Histone h3	N/A
FGF1	1.36775				FST	N/A
eicosapentenoic acid	1.36775				NFkB (complex)	N/A
Mapk	0				H60a	N/A
MAP2K1/2	0				miR-5707 (miRNAs w/seed CGUUUGA)	N/A
miR-4530 (miRNAs w/seed CCAGCAG)	0				CRANAD-17	N/A
Lh	0				STAT3	N/A
miR-148a-3p (and other miRNAs w/seed CAGUGCA)	0				ABCA2	N/A
SIRT1	0				miR-4643 (miRNAs w/seed ACACAUG)	N/A
FLZ	0				AREG	N/A
myristoylated protein kinase A inhibitor 14-22 amide	0				TAF12	N/A
HNF4α dimer	0				SPIB	N/A
lidocaine	0				butyric acid	N/A
monorden	0				STX3	N/A
Fe2+	0				MSH2	N/A
calpeptin	0				PTPN11	N/A
PPARα-RXRα	0				SUMO1	N/A
monophosphoryl lipid A	0				C20-D3-vitamin A	N/A
PECAM1	0				miR-3682-3p (miRNAs w/seed GAUGAUA)	N/A
TAP1	0				KAT5	N/A
leupeptin	0				WASF1	N/A
MGAT3	0				camptothecin	N/A
GNB3	0				iso-alpha acid	N/A
L-685,458	0				CHF 5074	N/A
rotenone	0				AP4E1	N/A
miR-1244 (miRNAs w/seed AGUAGUU)	0				Ca2+	N/A
miR-4474-5p (miRNAs w/seed UAGUCUC)	0				ITGB5	N/A
AIRE	0				PD98059	N/A
miR-4687-5p (miRNAs w/seed AGCCCUC)	0				JUN/JUNB/JUND	N/A
miR-465d-3p (and other miRNAs w/seed GAUCAGG)	0				STK40	N/A
KAT5	0				hydrocortisone phosphate	N/A
miR-615-5p (and other miRNAs w/seed GGGGUCC)	0				miR-6815-5p (and other miRNAs w/seed AGGUGGC)	N/A
JUND	0				ACSL4	N/A
MECP2	1.35494				MAFK	N/A
sirolimus	0				4-hydroxyestradiol-17beta	N/A
miR-5683 (miRNAs w/seed ACAGAUG)	0				linolenic acid	N/A
IL15	0				RER1	N/A
miR-132-5p (miRNAs w/seed CCGUGGC)	1.34868				GGA1	N/A
miR-5089-3p (and other miRNAs w/seed UGCUACU)	0				estradiol benzoate	N/A
delta-9-tetrahydrocannabinol	0				CHTOP	N/A
PTPN11	0				PPIA	N/A
miR-670-3p (miRNAs w/seed UUCCUCA)	1.34252				medroxyprogesterone acetate	N/A
STAT3	0				SOS1	N/A
miR-4652-5p (miRNAs w/seed GGGGACU)	0				1,2-dithiol-3-thione	N/A
IL7R	0				miR-3140-3p (miRNAs w/seed GCUUUUG)	N/A
CCN1	0				miR-1236-5p (miRNAs w/seed GAGUGAC)	N/A
miR-3080-5p (and other miRNAs w/seed GAAGCGC)	0				CA4	N/A
MAPK8IP3	0				ADAM10	N/A
neomycin	0				ferric ammonium citrate	N/A
POU3F2	0				AP2A1	N/A
PRDX1	0				RTN1	N/A
HNF4G	0				GPNMB	N/A
MYH9	0				thalidomide	N/A
EDNRB	0				miR-3080-5p (and other miRNAs w/seed GAAGCGC)	N/A
Cu2+	0				abatacept	N/A
GPNMB	0				globotriaosylceramide	N/A
miR-6980-5p (and other miRNAs w/seed UGGGGGG)	0				miR-935 (miRNAs w/seed CAGUUAC)	N/A
miR-6132 (and other miRNAs w/seed GCAGGGC)	0				miR-4795-3p (miRNAs w/seed UAUUAUU)	N/A
miR-6716-5p (miRNAs w/seed GGGAAUG)	1.33045				NGFR	N/A
HMOX1	1.32748				RET	N/A
IL2	0				aceclofenac	N/A
TCL1A	0				ITGB8	N/A
miR-4786-5p (miRNAs w/seed GAGACCA)	0				miR-6731-3p (miRNAs w/seed CUAUUCC)	N/A
estradiol benzoate	0				cinnamon powder	N/A
miR-517-5p (miRNAs w/seed CUCUAGA)	0				2-[[4-[(e)-styryl]phenoxy]methyl]oxirane	N/A
miR-520g-5p (miRNAs w/seed CUAGAGG)	0				immethridine	N/A
miR-512-5p (miRNAs w/seed ACUCAGC)	0				miR-542-3p (miRNAs w/seed GUGACAG)	N/A
AREG	0				BCR	N/A
NRG1	0				SNORD21	N/A
ACOX1	1.31872				Beta Secretase	N/A
3,4,5,3',4'-pentachlorobiphenyl	0				CRP	N/A
epinephrine	0				HSP-990	N/A
FMR1	1.31584				CCN2	N/A
BHLHE40	0				miR-3665 (miRNAs w/seed GCAGGUG)	N/A
miR-365-3p (and other miRNAs w/seed AAUGCCC)	0				TP53INP1	N/A
ZFP36	0				SNRNP70	N/A
miR-6851-3p (miRNAs w/seed GGCCCUU)	1.31013				CD40	N/A
miR-6815-5p (and other miRNAs w/seed AGGUGGC)	0				carboxyethylpyrrole phosphatidylethanolamine	N/A
ginkgolide B	0				EHT-1864	N/A
TCF3-PBX1	0				ASPSCR1-TFE3	N/A
glutamyl-Se-methylselenocysteine	0				triamcinolone	N/A
NTF4	0				LMAN1	N/A
BHLHA15	0				PLG	N/A
ANGPTL4	0				AIRE	N/A
mir-137	0				LTA	N/A
U46619	0				H2AZ1	N/A
DIRAS3	0				NR3C1	N/A
TNK1	0				LGALS3BP	N/A
bevacizumab	0				miR-6834-5p (miRNAs w/seed UGAGGGA)	N/A
ACSL5	0				2,2-bis(4-hydroxyphenyl)-1,1,1-trichloroethane	N/A
ladostigil	0				gefitinib	N/A
NBEAL2	0				NOP58	N/A
MAPK10	0				SPTBN2	N/A
HHEX	0				cytochalasin B	N/A
HPX	0				ATP7A	N/A
miR-4294 (miRNAs w/seed GGAGUCU)	0				PHIP	N/A
amphetamine	0				ADAMTS12	N/A
miR-1204 (miRNAs w/seed CGUGGCC)	1.30731				cerivastatin	N/A
bisindolylmaleimide I	0				PPP2CA	N/A
RET	1.30451				sphingosine kinase inhibitor V	N/A
miR-4708-5p (miRNAs w/seed GAGAUGC)	0				LY2811376	N/A
miR-23a-5p (and other miRNAs w/seed GGGUUCC)	1.30172				histamine receptor	N/A
Pka	1.30172				SPHK1	N/A
IL17A	0				TBXT	N/A

## Sheet: Dis & Biof
© 2000-2021 QIAGEN. All rights reserved.				© 2000-2021 QIAGEN. All rights reserved.
Diseases and Bio Functions	PRGF lyo/PRGF			Diseases and Bio Functions	PRGF lyo/PRGF
Degranulation of blood platelets	5.07133			Aggregation of cells	N/A
Thrombus	7.77685			Inflammation of absolute anatomical region	N/A
Severe COVID-19	6.48703			Invasion of cells	N/A
Adhesion of immune cells	3.20578			Binding of endothelial cells	N/A
Degranulation of cells	0			Binding of connective tissue cells	N/A
Binding of endothelial cells	0			Bleeding of skin	N/A
Metabolism of cellular protein	0			Injury of cells	N/A
Complement activation	3.13248			Immune response of leukocytes	N/A
COVID-19	0			Export of molecule	N/A
Familial cardiovascular disease	2.87961			Metabolism of cholesterol	N/A
Infarction	0			Transmigration of tumor cell lines	N/A
Aggregation of blood platelets	2.34024			Progressive neurological disorder	N/A
Binding of vascular endothelial cells	0			Formation of solid tumor	N/A
Binding of tumor cell lines	0			Formation of amyloid fibrils	N/A
Fibrin clot	4.31311			Binding of vascular endothelial cells	N/A
Inflammatory response	2.10358			Interaction of fibroblasts	N/A
Inflammation of organ	0			Quantity of muscle	N/A
Peripheral vascular disease	5.97231			Quantity of myeloid cells	N/A
Binding of blood cells	0			Cell movement of fibroblast cell lines	N/A
Bleeding	1.80367			Quantity of protein lipid complex in blood	N/A
Aggregation of cells	0			Cellular infiltration by leukocytes	N/A
Coagulation of blood	0			Migration of antigen presenting cells	N/A
Adhesion of tumor cell lines	3.37856			Neoplasia of cells	N/A
Migration of cells	0			Hypersensitive reaction	N/A
Cerebrovascular dysfunction	5.1443			Inflammatory response	N/A
Binding of professional phagocytic cells	4.00008			Binding of endothelial cell lines	N/A
Breast or pancreatic cancer	3.93917			Infiltration by neutrophils	N/A
Viral Infection	0			Activation of leukocytes	N/A
Binding of myeloid cells	3.90629			Growth of organism	N/A
Familial vascular disease	2.28693			Binding of fibroblasts	N/A
Chronic inflammatory disorder	0			Inflammation of organ	N/A
Infection by RNA virus	4.12468			Migration of fibroblast cell lines	N/A
Activation of blood cells	3.38722			Survival of organism	N/A
Adhesion of endothelial cells	0			Esterification of cholesterol	N/A
Ovarian cancer	4.31965			Catabolism of protein	N/A
Vaso-occlusion	2.71802			Quantity of muscle cells	N/A
Size of lesion	0			Cell movement of peripheral blood leukocytes	N/A
Systemic autoimmune syndrome	0			Efflux of phospholipid	N/A
Breast or ovarian cancer	3.45744			Phagocytosis	N/A
Activation of leukocytes	0			Formation of cellular protrusions	N/A
Rheumatic Disease	0			Cell movement	1.121
Receptor-mediated endocytosis	0			Adhesion of vascular endothelial cells	N/A
Lupus erythematosus	3.2514			Adhesion of lymphocytes	N/A
Hypersensitive reaction	1.75535			Adhesion of lymphatic system cells	N/A
Hemostasis	0			Liver Damage	N/A
Angiogenesis	2.90498			Activation of neutrophils	N/A
Leukocyte migration	0			Bleeding	N/A
Survival of organism	2.18673			Chemotaxis	N/A
Migration of phagocytes	2.06645			Quantity of lymphatic system cells	N/A
Thrombosis of vein	3.63094			Adhesion of T lymphocytes	N/A
Inflammation of absolute anatomical region	0			Quantity of leukocytes	N/A
Cell movement of neutrophils	0			Efflux of cholesterol	N/A
Dengue fever	0			Formation of filaments	N/A
Adhesion of granulocytes	0			Cell movement of T lymphocytes	N/A
Inflammation of body cavity	1.84278			Esterification of lipid	N/A
Quantity of metal	0			Microtubule dynamics	N/A
Infiltration by neutrophils	2.47991			Cell movement of antigen presenting cells	N/A
Size of infarct	2.57522			Binding of lipid	N/A
Atherosclerosis	0			Secretion of triacylglycerol	N/A
Stroke	3.80805			Engulfment of cells	N/A
Metabolism of protein	0			Cellular homeostasis	N/A
Quantity of leukocytes	0			Invasion of tumor cell lines	N/A
Vasculogenesis	2.10535			Quantity of lymphocytes	N/A
Migration of endothelial cells	3.24676			Phagocytosis of cells	N/A
Atherosclerotic lesion	0			Migration of embryonic cell lines	N/A
Cellular infiltration by leukocytes	0			Release of cholesterol	N/A
Binding of leukemia cell lines	0			Cell viability	N/A
Aggregation of blood cells	0			Inflammation of body cavity	N/A
Ovarian adenocarcinoma	3.43575			Cell movement of neutrophils	N/A
Infarction of brain	0			Homing of cells	N/A
Fibrinolysis	4.42694			Cell survival	N/A
Occlusion of artery	0			Weight loss	N/A
Arteriosclerosis	0			Damage of genitourinary system	N/A
Morphology of body cavity	2.19486			Carcinoma	N/A
Amyloidosis	0			Damage of kidney	N/A
Adhesion of neutrophils	0			Formation of actin filaments	N/A
Activation of blood platelets	4.53447			Quantity of mononuclear leukocytes	N/A
Adhesion of myeloid cells	2.61078			Adhesion of vascular cells	N/A
Cell movement of phagocytes	0			Lymphocyte migration	N/A
Development of vasculature	0			Transport of phospholipid	N/A
Binding of polysaccharide	3.39031			Quantity of metal	N/A
Dementia	0			Chemotaxis of phagocytes	N/A
Cell movement of leukocytes	0			Activation of carbohydrate	N/A
Activation of cells	0			Extracranial solid tumor	N/A
Membranoproliferative glomerulonephritis with complement factor H deficiency	3.18682			Non-melanoma solid tumor	N/A
Membranoproliferative glomerulonephritis type 2	3.18682			Cell movement of granulocytes	N/A
Basal laminar deposit	3.18682			Adhesion of endothelial cells	N/A
Infarction of cerebrum	0			Chemotaxis of myeloid cells	N/A
Bleeding of brain	0			Aggregation of blood cells	N/A
Vascular lesion	0			Formation of actin stress fibers	N/A
Quantity of myeloid cells	0			Cell movement of melanoma cells	N/A
Coagulation factor deficiency syndrome	0			Binding of smooth muscle cells	N/A
Dengue hemorrhagic fever	0			Receptor-mediated endocytosis	N/A
Activation of phagocytes	3.14251			Movement of blood platelets	N/A
Inflammation of joint	0			Cell movement of tumor cell lines	N/A
Adhesion of vascular endothelial cells	0			Organization of cytoskeleton	N/A
Glucose metabolism disorder	0			Binding of cell surface	N/A
Ovarian serous tumor	3.52772			Inflammation of joint	N/A
Familial amyloidosis	0			Detachment of cells	N/A
Quantity of cells	0			Cellular infiltration by phagocytes	N/A
Adhesion of phagocytes	2.70287			Migration of phagocytes	N/A
Tauopathy	0			Metabolism of protein	N/A
Immune response of leukocytes	1.94492			Infiltration by T lymphocytes	N/A
Systemic lupus erythematosus	1.93214			Invasion of tumor cells	N/A
Activation of myeloid cells	3.24676			Activation of myeloid cells	N/A
Myocardial infarction	0			Immune response of cells	N/A
Quantity of blood cells	0			Cell movement of leukemia cell lines	N/A
Thrombosis of kidney	4.49002			Interaction of cancer cells	N/A
Esterification of cholesterol	1.85692			Transport of steroid	N/A
Acute coronary syndrome	0			Aggregation of blood platelets	N/A
Diabetes mellitus	0			Damage of endothelial tissue	N/A
Cellular infiltration by phagocytes	3.42048			Quantity of blood cells	N/A
Coagulation of plasma	2.109			Migration of tumor cell lines	N/A
Hypertension	2.30661			Quantity of filaments	N/A
Familial glomerulopathy	4.39705			Development of vasculature	N/A
Alzheimer disease	0			Angiogenesis	N/A
Formation of blood clot	0			Familial cardiovascular disease	N/A
Binding of cell surface	0			Cell movement of melanoma cell lines	N/A
Progressive neurological disorder	0			Quantity of smooth muscle cells	N/A
Quantity of Ca2+	0			Accumulation of lipid	N/A
Familial amyloidotic polyneuropathy	0			Binding of lymphocytes	N/A
Atherogenesis	0			Binding of T lymphocytes	N/A
Permeability of vascular system	0			Coagulation of blood	N/A
Uptake of cells	3.73345			Vascular lesion	N/A
Endocytosis	0			Activation of blood cells	N/A
Advanced malignant tumor	0			Invasion of tumor	N/A
Binding of granulocytes	0			Formation of cytoskeleton	N/A
Cell movement of myeloid cells	0			Viral Infection	N/A
Edema of skin	0			Cell-cell contact	N/A
Formation of fibrin clot	0			Development of body trunk	N/A
Thrombophilia	0			Binding of leukemia cell lines	N/A
Adhesion of vascular cells	0			Rheumatic Disease	N/A
Binding of lipid	2.96202			Adhesion of myeloid cells	N/A
Dermatitis	0			Activation of cells	N/A
Release of cholesterol	2.2846			Deposition of amyloid fibrils	N/A
Deposition of amyloid fibrils	1.94582			Adhesion of granulocytes	N/A
Binding of neutrophils	0			Lung cancer	N/A
Development of cytoplasm	0			Lung tumor	N/A
C3 glomerulopathy	3.01079			Respiratory system tumor	N/A
Non-traumatic arthropathy	0			Migration of mononuclear leukocytes	N/A
Formation of blood vessel	0			Fatty acid metabolism	N/A
Hereditary systemic amyloidosis	0			Binding of lymphatic system cells	N/A
Lung carcinoma	0			Growth of lesion	N/A
Aortic atherosclerosis	0			Quantity of lysophosphatidylcholine	N/A
Size of vascular lesion	0			Coagulation of plasma	N/A
Deep vein thrombosis	0			Cellular infiltration by myeloid cells	N/A
Acute coronary event	0			Movement of vascular endothelial cells	N/A
Infiltration by T lymphocytes	2.83905			Tubulation of endothelial cells	N/A
Breast or gynecological cancer	0			Cell movement of embryonic cell lines	N/A
Esterification of lipid	0			Accumulation of sterol	N/A
Genital tumor	0			Organization of actin cytoskeleton	N/A
Progressive encephalopathy	0			Permeability of blood-brain barrier	N/A
Embolus	0			Quantity of cells	N/A
Degranulation of neutrophils	0			Cellular infiltration by macrophages	N/A
Thrombosis of artery	3.93151			Development of cytoplasm	N/A
Bleeding of skin	0			Quantity of Ca2+	N/A
Cell movement of antigen presenting cells	0			Cellular infiltration	N/A
Surface area of atherosclerotic lesion	2.64306			Invasive tumor	N/A
Systemic amyloidosis	0			Advanced malignant tumor	N/A
Proliferation of endothelial cells	1.96945			Metastasis	N/A
Familial hypercholesterolemia	1.85692			Activation of phagocytes	N/A
Binding of blood platelets	0			Invasion of cancer cells	N/A
Transport of steroid	0			Migration of cells	N/A
Efflux of cholesterol	0			Binding of blood platelets	N/A
Advanced malignant solid tumor	0			Cellular infiltration by mononuclear leukocytes	N/A
Classical complement pathway	0			Quantity of ldl cholesterol in blood	N/A
Hereditary angioedema	0			Uptake of cells	N/A
Quantity of lysophosphatidylcholine	2.14667			Fibrosis	N/A
Pelvic tumor	0			Infarction	N/A
Anogenital cancer	0			Concentration of phospholipid	N/A
Genital tract cancer	0			Adhesion of tumor cell lines	N/A
Ischemia of brain	0			Activation of neuroglia	N/A
Size of lymph node	2.12742			Proliferation of neuronal cells	N/A
Activation of neutrophils	0			Cell movement of monocytes	N/A
Adhesion of Candida albicans	2.78907			Cell movement of phagocytes	N/A
Complement activation, alternative pathway	2.78907			Concentration of lipid	N/A
Binding of endothelial cell lines	0			Interaction of lymphocytes	N/A
Reverse cholesterol transport	2.109			Adhesion of immune cells	N/A
Development of body trunk	1.71344			Malignant solid tumor	N/A
Oxidative stress response of cerebral cortex	3.18682			Cell movement of cancer cells	N/A
Cerebral amyloid angiopathy of leptomeningeal vessel	3.18682			Aggregation of leukocytes	N/A
Protection of pericytes	3.18682			Cell movement of macrophages	N/A
Thickening of bruch membrane tissue	3.18682			Thrombus	N/A
Disruption of DMPC vesicles	3.18682			Amyloidosis	N/A
Disorder of coronary artery	0			Binding of granulocytes	N/A
Extraadrenal retroperitoneal tumor	0			Cell movement of fibroblasts	N/A
Venous thromboembolism	2.09134			Synthesis of fatty acid	N/A
Hereditary connective tissue disorder	0			Activation of macrophages	N/A
Intraabdominal organ tumor	0			Chemotaxis of leukocytes	N/A
Cell movement of mononuclear leukocytes	0			Organismal death	N/A
Formation of filaments	0			Advanced malignant solid tumor	N/A
Interaction of fibroblasts	0			Dermatitis	N/A
Familial hemolytic uremic syndrome	2.70995			Occlusion of artery	N/A
Homing of cells	0			Endocytosis	N/A
Cellular infiltration	0			Adhesion of phagocytes	N/A
Cell movement of macrophages	0			Interaction of T lymphocytes	N/A
Metastasis	0			Aortic atherosclerosis	N/A
Cellular infiltration by macrophages	0			Aortic occlusive disease	N/A
Blood clot	0			Binding of lymphoma cell lines	N/A
Pelvic cancer	0			Binding of tumor cell lines	N/A
Cell movement of fibroblasts	0			Atherosclerosis	N/A
Necrosis	0			Arteriosclerosis	N/A
Frequency of tumor	0			Cerebrovascular dysfunction	N/A
Quantity of endothelial cells	0			Peripheral vascular disease	N/A
Thromboembolism	0			Vasculogenesis	N/A
Tumorigenesis of reproductive tract	0			Quantity of phagocytes	N/A
Cell movement of leukemia cell lines	0			Skin lesion	N/A
Size of macrophages	2.44702			Necrosis	N/A
Catabolism of protein	0			Necrosis of liver	N/A
Female genital neoplasm	0			Cell death of liver	N/A
Volume of lesion	0			Adhesion of neutrophils	N/A
Formation of cytoskeleton	0			Remodeling of cytoskeleton	N/A
Size of atherosclerotic lesion	0			Proliferation of endothelial cells	N/A
Coronary artery disease	0			Accumulation of blood cells	N/A
Formation of fatty lesion	2.40929			Cell movement of epithelial cell lines	N/A
Atherosclerosis of aortic arch	2.40929			Formation of blood clot	N/A
Cell movement of tumor cell lines	0			Migration of fibroblasts	N/A
Hereditary thrombophilia	0			Cerebral disorder	N/A
Hemorrhagic disease	0			Cell movement of kidney cell lines	N/A
Quantity of smooth muscle cells	1.6855			Injury of central nervous system	N/A
Disaggregation of amyloid fibrils	3.01079			Binding of professional phagocytic cells	N/A
Gelatinous drop-like corneal dystrophy	3.01079			Edema	N/A
Lattice corneal dystrophy type I	3.01079			Development of epithelial tissue	N/A
Female genital tract cancer	0			Recruitment of phagocytes	N/A
Invasion of cells	0			Synthesis of reactive oxygen species	N/A
Gastrointestinal tract cancer	1.69279			Brain damage	N/A
Pulmonary embolism	0			Migration of vascular cells	N/A
Chemotaxis	0			Permeability of endothelial cells	N/A
Cell movement of embryonic cell lines	0			Leukocyte migration	N/A
Serous adenocarcinoma	3.17298			Binding of blood cells	N/A
Development of malignant tumor	0			Cell movement of myeloid cells	N/A
Tumorigenesis of epithelial neoplasm	0			Activation of blood platelets	N/A
Incidence of tumor	0			Production of reactive oxygen species	N/A
Respiratory system tumor	0			Cell movement of mononuclear leukocytes	N/A
Aortic occlusive disease	0			Binding of neutrophils	N/A
Prostatic intraepithelial tumor	3.08019			Permeability of vascular system	N/A
Allergy	0			Quantity of endothelial cells	N/A
Morphology of lymph node	0			Quantity of epithelial tissue	N/A
Chemotaxis of myeloid cells	0			Vaso-occlusion	N/A
Abnormal morphology of body cavity	0			Accumulation of cells	N/A
Engulfment of cells	2.71951			Fibrosis of liver	N/A
Lung tumor	0			Recruitment of cells	N/A
Quantity of muscle	0			Binding of myeloid cells	N/A
Chemotaxis of phagocytes	0			Quantity of blood vessel	N/A
Autosomal recessive inborn error of metabolism	0			Formation of focal adhesions	N/A
Activation of macrophages	2.23457			Permeability of vasculature	N/A
Secretion of triacylglycerol	1.89908			Migration of myeloid cells	N/A
Hereditary myopathy	0			Activation of antigen presenting cells	N/A
Abnormal morphology of rod bipolar cells	2.40929			Formation of blood vessel	N/A
Nonexudative age-related macular degeneration	2.40929			Recruitment of myeloid cells	N/A
Malignant genitourinary solid tumor	0			Migration of endothelial cells	N/A
Injury of cells	0			Adhesion of blood platelets	N/A
Damage of kidney	2.4346			Endothelial cell development	N/A
Quantity of phagocytes	1.71585			Binding of antigen presenting cells	N/A
Damage of endothelial tissue	0			Blood clot	N/A
Efflux of phospholipid	0			Stroke	N/A
Injury of central nervous system	0			Hemostasis	N/A
Endothelial cell development	0			Cell movement of leukocytes	N/A
Homeostasis of sphingolipid	0			Glucose metabolism disorder	N/A
Development of carcinoma	0			Apoptosis	N/A
Acute myocardial infarction	0			Edema of skin	N/A
Non-melanoma solid tumor	0			Recruitment of leukocytes	N/A
Rheumatoid arthritis	0			Contact growth inhibition of fibroblasts	N/A
Quantity of ldl cholesterol in blood	1.85692			Hereditary bleeding disorder	N/A
Formation of actin filaments	0			Chronic renal impairment	N/A
Abdominal cancer	0			Exudative age-related macular degeneration	N/A
Cell movement of epithelial cell lines	0			Specific granule deficiency	N/A
Preeclampsia	1.67942			Hematoma	N/A
Fibrosis	0			Adhesion of phosphatidylserine vesicles	N/A
Invasive tumor	0			Congenital anomaly of aortic arch	N/A
Lung cancer	0			Preservation of smooth muscle cells	N/A
Abdominal carcinoma	0			Recurrent infection by bacteria	N/A
Familial heart disease	0			Nodule	N/A
Area of lesion	0			Familial combined hyperlipidemia	N/A
Digestive system cancer	0			Transverse myelitis	N/A
Acute lung injury	0			Abnormal morphology of glomerular capillary	N/A
Organization of extracellular matrix	0			Pigment dispersion syndrome	N/A
Uptake of Streptococcus pneumoniae serotype 35A	3.48779			Healing of wound	N/A
Basal laminar drusen	3.48779			Recruitment of endothelial progenitor cells	N/A
Disorganization of rod outer segments	3.48779			Cell rolling of peripheral blood leukocytes	N/A
Susceptibility to age-related macular degeneration type 4	3.48779			Compulsive gambling	N/A
Morphology of lymphoid tissue	0			Portal vein thrombosis	N/A
Recruitment of leukocytes	0			Abnormal morphology of vasculature	N/A
Edema	0			Hereditary systemic amyloidosis	N/A
Transport of phospholipid	0			Autosomal recessive familial Alzheimer disease 1	N/A
Binding of lipopolysaccharide	0			Familial Alzheimer disease	N/A
Activation of carbohydrate	0			Acute ST-elevation myocardial infarction	N/A
Intracranial thrombosis	0			Activation of dermal fibroblasts	N/A
Formation of cellular protrusions	0			Autosomal dominant familial Alzheimer disease	N/A
Quantity of blood vessel	0			Morphology of lymphoid organ	N/A
Binding of fibroblasts	0			Contraction of carcinoma cell lines	N/A
Migration of mononuclear leukocytes	0			Degeneration of organ of Corti	N/A
Neoplasia of blood cells	0			Degeneration of neuroglia	N/A
Complement-dependent cytotoxicity	2.23357			Development of dentate gyrus	N/A
Familial venous thrombosis	0			Lifespan of organism	N/A
Familial cardiac amyloidosis	0			Angiogenesis of cornea	N/A
Finnish type amyloidosis	0			Thrombosis of artery	N/A
Area of atherosclerotic lesion	0			Size of lymph node	N/A
Concentration of cholesterol ester	1.77494			Formation of cell-associated matrix	N/A
Export of molecule	0			Regeneration of bone	N/A
Familial Alzheimer disease	0			Adhesion of high endothelial postcapillary venule	N/A
Hematologic cancer	0			Injury of aorta	N/A
Myeloid or lymphoid neoplasm	0			Complement-dependent cytotoxicity	N/A
Fatty lesion	0			Generation of reactive oxygen species	N/A
Organization of cytoskeleton	0			Ullrich congenital muscular dystrophy	N/A
Disorder of lipid metabolism	0			Abnormal morphology of stria vascularis of cochlea	N/A
Binding of connective tissue cells	0			Mass of organism	N/A
Carcinoma	0			Morphology of lymphoid tissue	N/A
Liver Damage	0			Metabolism of triacylglycerol	N/A
Adenocarcinoma	0			Accumulation of monocytes	N/A
Cell movement of granulocytes	0			Heinz body anemia	N/A
Organismal death	0			Quantity of 1-palmitoyl-2-glutaroyl-sn-glycero-3-phosphorylcholine	N/A
Morphology of lymphoid organ	0			Infection of monocyte-derived dendritic cells	N/A
Cerebral venous thrombosis	0			Serous adenocarcinoma	N/A
Autosomal dominant amyloidosis	0			Paramyotonia congenita	N/A
Extracranial solid tumor	0			Preeclampsia	N/A
Quantity of muscle cells	0			Recruitment of phospholipid	N/A
Dyslipidemia	0			Postoperative hemorrhage	N/A
Adhesion of lymphatic system cells	0			Light chain associated amyloidosis	N/A
Binding of lymphatic system cells	0			Abnormality of aortic arch	N/A
Lymphoreticular neoplasm	0			Prothrombin time of plasma	N/A
Malignant solid tumor	0			Formation of microfilaments	N/A
Interaction of lymphocytes	0			Apoptosis of acinar gland cells	N/A
Microtubule dynamics	0			Killing of Streptococcus pyogenes strain AP1	N/A
Hypercholesterolemia	0			Lymphadenopathy of skin	N/A
Detachment of cells	0			Quantity of fibrous plaque	N/A
Brain damage	0			Breast or colorectal cancer	N/A
Injury of neuroblastoma cell lines	3.18682			Storage of cholesterol	N/A
Advanced age-related macular degeneration	3.18682			Hemorrhagic disease	N/A
Abnormality of heart ventricle	0			Fragmentation of elastic lamina	N/A
Ischemia of heart	0			Generalized myasthenia gravis	N/A
Familial hemolytic anemia	0			Progressive neuromuscular disease	N/A
Lymphocyte migration	0			High-altitude pulmonary edema	N/A
Glandular intraepithelial neoplasm	0			Apoptosis of retinal ganglion cells	N/A
Renal vascular disorder	0			Atherosclerosis of aorta wall	N/A
Formation of solid tumor	0			Oxidative stress response of liver	N/A
Development of epithelial tissue	0			Hypolipoproteinemia	N/A
Formation of actin stress fibers	0			Disaggregation of amyloid fibrils	N/A
Migration of tumor cell lines	0			Acute myocardial infarction	N/A
Sepsis	0			Childhood hypertension	N/A
Recruitment of phagocytes	0			Adhesion of monocyte-derived macrophages	N/A
Portal vein thrombosis	0			Skin carcinoma	N/A
Fatty acid metabolism	0			Abnormal quantity of selenium	N/A
Cell death of liver	0			Cell rolling of naive T lymphocytes	N/A
Organization of plasma membrane	0			Autosomal dominant myopathy	N/A
Abnormality of aortic arch	0			Quantity of dendrites	N/A
Breast or colorectal cancer	0			Tumorigenesis of epithelial neoplasm	N/A
T-cell non-Hodgkin lymphoma	0			C3 glomerulopathy	N/A
Invasion by Streptococcus pneumoniae serotype 35A	3.01079			Autoimmune arthritis	N/A
Interaction of T lymphocytes	0			Activation of superior temporal gyrus	N/A
Cell movement of melanoma cells	0			Quantity of axons	N/A
Hereditary bleeding disorder	0			Insulin-dependent diabetes mellitus	N/A
Disorder of blood pressure	0			Deep vein thrombosis	N/A
Morphology of blood vessel	0			Familial hemolytic anemia	N/A
Morphology of vasculature	0			Psoriasis	N/A
Cellular infiltration by mononuclear leukocytes	0			Morphology of lymph node	N/A
Permeability of vasculature	0			Hypertrophy of lymph node	N/A
Morphology of cardiovascular system	0			Lesioning of abdominal aorta	N/A
Formation of focal adhesions	0			Membranoproliferative glomerulonephritis with complement factor H deficiency	N/A
Hyperlipidemia	0			Formation of terminal end bud	N/A
Degranulation of granulocytes	0			Cytolysis	N/A
Organization of intercellular junctions	0			Uptake of Streptococcus pneumoniae serotype 35A	N/A
Invasion of cancer cells	0			Stimulation of osteoblasts	N/A
Cellular infiltration by myeloid cells	0			Disruption of microtubules	N/A
Damage of connective tissue	0			Melanoma	N/A
Severe sepsis	0			Guillain-Barré syndrome	N/A
Adhesion of blood platelets	0			Size of atherosclerotic lesion	N/A
Cerebral hemorrhage	0			Chronic inflammatory disorder	N/A
Hypertrophy of lymph node	2.88592			Cell death of liver cells	N/A
Blurred vision	2.88592			Mature T-cell neoplasm	N/A
Degranulation of phagocytes	0			Body mass index	N/A
Metabolism of triacylglycerol	2.99005			Antibody response	N/A
Aggregation of leukocytes	0			Familial hemolytic uremic syndrome	N/A
Damage of genitourinary system	0			Atherosclerosis of aortic sinus	N/A
Degranulation of myeloid cells	0			Wiskott-Aldrich syndrome	N/A
Invasion of tumor	0			Lipidosis of renal glomerulus	N/A
Binding of smooth muscle cells	0			Organization of plasma membrane	N/A
Susceptibility to age related macular degeneration	0			Central venous catheter-associated thrombosis	N/A
Cerebral ischemia	0			Small cell lung carcinoma	N/A
Breast or ovarian carcinoma	0			Primary anxiety disorder	N/A
Advanced stage peripheral arterial disease	2.91378			Abnormal morphology of retinal pigment epithelium	N/A
Binding of lymphocytes	0			Degeneration of retinal cone cells	N/A
Familial autoimmune disease	0			Inflammation of pancreas	N/A
Cellularity of renal glomerulus	2.78907			Cellularity	N/A
Activation of complement factor	2.78907			Adhesion of B-lymphocyte derived cell lines	N/A
Permeability of endothelial cells	0			Cerebral amyloid angiopathy	N/A
Peripheral T-cell lymphoma	0			Clearance of vaccinia virus	N/A
Synthesis of fatty acid	0			Cleavage of mRNA	N/A
Sliding of myofilaments	0			Regulation of cholesterol	N/A
Invasion of tumor cells	0			Recurrent deep vein thrombosis	N/A
Migration of granulocytes	0			Proliferation of mesangial cells	N/A
Intermediate disease stage peripheral arterial disease	2.86815			Polyglandular autoimmune syndrome type 1	N/A
Membranoproliferative glomerulonephritis	0			Morphology of spleen	N/A
Quantity of protein lipid complex in blood	0			Synaptic transmission of synapse	N/A
Lymphatic system tumor	0			Infiltration by CD3 positive T-lymphocytes	N/A
Cerebral disorder	0			Production of superoxide	N/A
Factor H-associated hemolytic uremic syndrome	2.70995			Transmigration of smooth muscle cells	N/A
Autosomal dominant myopathy	0			Secondary glaucoma	N/A
Acute ST-elevation myocardial infarction	0			Size of spongiotrophoblasts	N/A
Short bowel syndrome	0			Female genital neoplasm	N/A
Lysis of blood clot	0			Abnormal quantity of regulatory T lymphocytes	N/A
Familial cardiomyopathy	0			Breast or gynecological cancer	N/A
Permeability of blood-brain barrier	0			Abnormal morphology of cardiovascular system	N/A
Adhesion of lymphocytes	0			Binding of chondroitin sulfate proteoglycan	N/A
Abnormal morphology of abdomen	0			Crohn disease	N/A
Disorder of pregnancy	2.41822			Concentration of creatine	N/A
Cell movement of monocytes	0			Adhesion of natural killer cells	N/A
Weight loss	0			Papillary adenocarcinoma	N/A
Quantity of mononuclear leukocytes	0			Angiogenesis of wound	N/A
Metabolism of cholesterol	0			Oxidation of protein	N/A
Disruption of filaments	0			Immune response of myeloid cells	N/A
Damage of blood vessel	0			Meningeal amyloidosis	N/A
Movement of blood platelets	0			Degranulation of granulocytes	N/A
Vascular injury	0			Destruction of elastic lamina	N/A
Injury of endothelial cells	0			Basal laminar drusen	N/A
Contraction of carcinoma cell lines	0			Hemoglobin D disease	N/A
Central venous catheter-associated thrombosis	0			Complement activation	N/A
Recurrent deep vein thrombosis	0			Activated partial thromboplastin time of plasma	N/A
Idiopathic cerebral vein thrombosis	0			Abnormal quantity of synaptic vesicles	N/A
Accumulation of thrombus	0			Disruption of elastic lamina	N/A
Left atrial appendage thrombosis	0			Abnormal morphology of basilar membrane	N/A
Cell viability of HCSM cells	0			Adhesion of Streptococcus pneumoniae	N/A
Permeability of carcinoma cell lines	0			Length of dendrites	N/A
Quantity of lymphatic fluid	0			Abnormal morphology of synaptic vesicles	N/A
Permeability of lung cancer cell lines	0			Immune protection of organism	N/A
Recurrent pulmonary embolism	0			Length of microvilli	N/A
Migration of antigen presenting cells	0			Sequestration of G-actin	N/A
Clearance by phagocytes	2.64306			Susceptibility to atypical hemolytic uremic syndrome type 5	N/A
Abnormality of cerebrum	0			Factor H-associated hemolytic uremic syndrome	N/A
Damage of lung	0			Clear-cell adenocarcinoma	N/A
Binding of carbohydrate	5.06156			Thigmotaxis	N/A
Organization of cellular membrane	0			Endothelial dysfunction	N/A
Development of genital tumor	0			Gelatinous drop-like corneal dystrophy	N/A
Head and neck tumor	0			Unverricht-Lundborg syndrome	N/A
Neoplasia of cells	0			CGMP-mediated signaling	N/A
Quantity of filaments	0			Steroid dependent nephrotic syndrome	N/A
Organization of synapse	0			Dengue fever	N/A
Familial combined hyperlipidemia	0			Hypercholesterolemia	N/A
Mature T-cell neoplasm	0			Rasmussen encephalitis	N/A
Macular degeneration	0			Killing of Escherichia coli 25922	N/A
Quantity of lymphatic system cells	0			Immunodeficiency	N/A
Cell-cell contact	0			Binding of lipid bilayer	N/A
Tubulation of endothelial cells	0			Fetal erythroblastosis	N/A
Intracranial hemorrhage	0			Cell viability of osteoblasts	N/A
Adhesion of Streptococcus pneumoniae	2.58513			Function of blood vessel	N/A
Killing of Candida albicans	2.58513			Vesicoureteral reflux type 8	N/A
Abnormal morphology of bruch membrane tissue	2.58513			Diabetes insipidus	N/A
Survival of Staphylococcus aureus	2.58513			Perfusion of cerebral hemisphere	N/A
Accumulation of sterol	0			Quantity of extracellular matrix	N/A
Abnormal morphology of aorta	0			Release of neutrophils	N/A
Cell-cell contact of blood cells	0			Adhesion of lung cancer cell lines	N/A
Cell movement	2.33063			Fibrin clot	N/A
Cell movement of fibroblast cell lines	0			Morphology of vasculature	N/A
Necrosis of liver	0			Damage of intestine	N/A
Recruitment of mononuclear leukocytes	0			Beta-Knossos-thalassemia	N/A
Activation of antigen presenting cells	0			Instability of atherosclerotic lesion	N/A
T-cell malignant neoplasm	0			Response of granulocytes	N/A
Cell movement of peripheral blood leukocytes	0			Phagocytosis of particle	N/A
Quantity of epithelial tissue	0			Drusenoid	N/A
Binding of T lymphocytes	0			Mild aortic stenosis	N/A
Aggregation of filaments	0			Alternative complement pathway	N/A
Invasion of tumor cell lines	0			Adhesion of Candida albicans	N/A
Apoptosis	0			Bleeding of atherosclerotic lesion	N/A
Insulin-dependent diabetes mellitus	0			Gliosis of cells	N/A
Colorectal cancer	0			Cellularity of atherosclerotic lesion	N/A
Phagocytosis	0			Inflammation of peritoneum	N/A
Abdominal adenocarcinoma	0			Astrocytosis of hippocampus	N/A
Lymphocytic cancer	0			Volume of lesion	N/A
Lymphocytic neoplasm	0			Compliance of lung	N/A
Cell movement of T lymphocytes	0			Morbidity	N/A
Growth of lesion	0			Parasitic Infection	N/A
Nephritis	0			Homeostasis of sphingolipid	N/A
Hypersensitivity reaction type III	2.53404			Metabolic alkalosis	N/A
Phagocytosis of Staphylococcus aureus	2.53404			Antifungal response	N/A
Development of adenocarcinoma	0			Severe Stevens-Johnson syndrome	N/A
Migration of vascular cells	0			Cerebral ischemia	N/A
Morphology of capillary vessel	0			Allergy	N/A
Morphology of spleen	0			Lymphocytic neoplasm	N/A
Congenital anomaly of aortic arch	0			Quantity of presynaptic terminals	N/A
Hereditary angioedema type III	0			Uptake of Filoviridae	N/A
Concentration of lipid	0			Intermediate disease stage peripheral arterial disease	N/A
Crohn disease	0			Chronic anterior uveitis	N/A
Migration of embryonic cell lines	0			Age-related macular degeneration	N/A
Melanoma	0			Mild cognitive impairment	N/A
Accumulation of cells	0			Strength of skin	N/A
Migration of fibroblast cell lines	0			Size of fat pad	N/A
Formation of amyloid fibrils	0			Fibrosis of penis	N/A
Body mass index	0			Atherosclerosis of aortic root	N/A
Skin lesion	0			Opsonization of Streptococcus pneumoniae	N/A
Breast cancer	0			X-linked agammaglobulinemia	N/A
Abnormal morphology of lymphoid organ	0			Microcytic anemia	N/A
Nodule	0			Incorporation of oleic acid	N/A
Synthesis of cholesterol	0			Mucinous ovarian carcinoma	N/A
Glomerulonephritis	0			Enlargement of spleen	N/A
Benign pelvic disease	2.69578			Leakage of lysosome	N/A
Cerebral amyloid angiopathy	0			Degranulation of neutrophils	N/A
Adhesion of microvascular endothelial cells	0			Severe toxic epidermal necrolysis	N/A
Cell movement of cancer cells	0			Genital tract cancer	N/A
Interaction of cancer cells	0			Disruption of blood-brain barrier	N/A
Binding of lymphoma cell lines	0			Severe sepsis	N/A
Atypical hemolytic uremic syndrome	0			Pelvic cancer	N/A
Abnormal morphology of vasculature	0			Incorporation of L-methionine	N/A
Phosphorylation of L-tyrosine	0			Quantity of amyloid fibrils	N/A
Abnormal morphology of blood vessel	0			Binding of polysaccharide	N/A
Abnormal morphology of spleen	0			Lesioning of aortic arch	N/A
Exudative age-related macular degeneration	2.44702			T-cell lymphopenia of CD8+ T lymphocyte	N/A
Homeostasis of neutrophils	2.44702			Infection of cells	N/A
Cell movement of melanoma cell lines	0			Activation of bone marrow cell lines	N/A
Adhesion of monocytes	0			Adhesion of bone marrow-derived neutrophils	N/A
Migration of myeloid cells	0			Non-small cell lung carcinoma	N/A
Adhesion of lung cells	0			Lymphatic system tumor	N/A
Adhesion of smooth muscle cells	0			Formation of fibrous plaque	N/A
Quantity of lymphocytes	0			Adhesion of peripheral blood neutrophils	N/A
Cell-cell adhesion	0			Coagulation factor deficiency syndrome	N/A
Bladder cancer	0			Metabolism of retinoid	N/A
Metabolism of retinoid	0			Binding of lipopolysaccharide	N/A
Supra-aortic artery disease	0			Quantity of 12-hydroxyeicosatetraenoic acid	N/A
Recruitment of myeloid cells	0			Plasticity of neuronal synapse	N/A
Liquid tumor	0			Focal necrosis of liver	N/A
Recruitment of phospholipid	0			Colorectal adenoma	N/A
Formation of microfilaments	0			Breast cancer	N/A
Meningeal amyloidosis	0			Vascular injury	N/A
Cap disease	0			Formation of microaneurysm	N/A
Density of fibrils	0			Cellular infiltration of dendritic cells	N/A
Quantity of platelet activating factor	0			Pure red cell aplasia	N/A
Progression of atherosclerotic lesion	2.40929			Deposition of extracellular matrix	N/A
Cell movement of kidney cell lines	0			Phagocytosis of bacteria	N/A
Accumulation of lipid	0			Area of lumen	N/A
Respiratory burst	0			Disorder of pregnancy	N/A
Neoplasia of leukocytes	0			Biogenesis of cholesterol	N/A
Binding of antigen presenting cells	0			Size of Peyer's patches	N/A
Non-small cell lung carcinoma	0			Transport of long chain fatty acid	N/A
Transmigration of tumor cell lines	0			Hypersensitivity reaction type II	N/A
Inflammation of pancreas	0			Tauopathy	N/A
Movement of vascular endothelial cells	0			Nephrosis	N/A
Neuroendocrine tumor	0			Opsonization of cardiomyocytes	N/A
Innate immune response	0			Basilar-type migraine	N/A
Concentration of phospholipid	0			Mixed cell carcinoma	N/A
Hypolipoproteinemia	0			Cellular infiltration by cytotoxic T cells	N/A
Growth of organism	0			Atherogenesis	N/A
Hematoma	0			Abnormal morphology of mesangial matrix	N/A
Aggregation of neutrophils	0			Elimination of T lymphocytes	N/A
Migration of fibroblasts	0			Atypical hemolytic uremic syndrome	N/A
Activation of neuroglia	0			Advanced extracranial solid tumor	N/A
Accumulation of blood cells	0			Beta thalassemia, dominant inclusion body type	N/A
Cancer of secretory structure	0			Apoptosis of neuroblastoma cell lines	N/A
Cellular homeostasis	0			Adhesion of lung cells	N/A
Collagen disease	0			Muscularization of peripheral pulmonary artery	N/A
Fibrosis of liver	0			Lower respiratory tract disorder	N/A
Organization of actin cytoskeleton	0			Quantity of lysosome	N/A
Proliferation of neuronal cells	0			Myeloid or lymphoid neoplasm	N/A
Immune response of cells	0			Acute angle closure glaucoma	N/A
Phagocytosis of cells	0			Quantity of phosphatidylinositol 4-phosphate	N/A
Adhesion of peripheral blood neutrophils	2.34247			Adhesion of HCAEC cells	N/A
Adhesion of T lymphocytes	0			Hypertrophy of heart	N/A
Abnormal morphology of mesangial matrix	4.4579			Abnormal morphology of blood vessel	N/A
Export of metal	0			Microalbuminuria	N/A
Remodeling of cytoskeleton	0			Lung carcinoma	N/A
Concentration of creatine	2.31257			Localization of neutrophils	N/A
Adhesion of bacteria	0			Size of infarct	N/A
Cytolysis	0			Injury of endothelial cells	N/A
Response of granulocytes	0			Cellularity of renal glomerulus	N/A
Abnormal morphology of disorganized photoreceptor outer segments	2.2846			Quantity of fibrous layer of blood vessel	N/A
Cellular infiltration of dendritic cells	4.31311			Fibrinolysis	N/A
Quantity of CD3 positive T-lymphocytes	2.25833			Formation of fibrils	N/A
Development of retinal rods	2.23357			Severe drug-induced hypersensitivity syndrome	N/A
Hyperplasia of mesangial cells	2.23357			Uptake of bacteria	N/A
Clearance of triacylglycerol	2.21015			Migration of granulocytes	N/A
Adhesion of endothelial tissue	0			Whooping cough	N/A
Disruption of blood-brain barrier	0			Cutaneous melanoma	N/A
Female genital tract adenocarcinoma	1.86379			Hypersensitivity reaction type III	N/A
Hereditary Eye Disease	1.75282			Pregnancy in diabetics	N/A
Abnormal morphology of capillary vessel	4.04096			Function of leukocytes	N/A
Synthesis of reactive oxygen species	0			Export of autophagosomes	N/A
Serous ovarian adenocarcinoma	3.97909			Schizophrenia	N/A
Adhesion of eosinophils	0			Killing of Candida albicans	N/A
Recruitment of cells	0			Entrance of Hepatitis C virus	N/A
Function of blood vessel	3.80434			Quantity of ganglioside GM2	N/A
Abnormality of choroid	3.80434			Transmission of HIV	N/A
Chemotaxis of leukocytes	0			Ovarian cancer	N/A
Transport of bicarbonate	0			Uptake of cholesterol ester	N/A
Mucinous ovarian carcinoma	3.71995			Systemic autoimmune syndrome	N/A
Chemotaxis of neutrophils	0			Migration of peripheral blood neutrophils	N/A
Uptake of bacteria	0			Adhesion of acute myeloid leukemia blast cells	N/A
Age-related macular degeneration	3.65545			Membranoproliferative glomerulonephritis type 2	N/A
Microcytic anemia	0			Hemoglobin E/beta thalassemia disease	N/A
Formation of thrombus	3.63094			Pure autonomic failure	N/A
Proteinuria	0			Hysteresivity of lung	N/A
Extrapancreatic neuroendocrine tumor	0			Thickness of aortic valve	N/A
Adhesion of leukocyte cell lines	0			Necrotizing inflammation of liver	N/A
Migration of eosinophils	0			Recruitment of mononuclear leukocytes	N/A
Respiratory burst of granulocytes	0			Survival of red blood cells	N/A
Homeostasis of blood	3.5286			Abnormal morphology of aorta	N/A
Survival of bacteria	0			Recruitment of neutrophils	N/A
Cellularity	3.49703			Concentration of epoprostenol	N/A
Infection of hepatoma cell lines	3.49703			Clearance of cholesterol	N/A
Anemia	0			Organization of extracellular matrix	N/A
Adhesion of tumor cells	0			Familial early-onset deep vein thrombosis	N/A
Prothrombin time of plasma	3.48779			Consumption of oxygen	N/A
Activation of superior temporal gyrus	3.48779			Hematuria	N/A
Binding of chondroitin sulfate proteoglycan	3.48779			Immune thrombocytopenic purpura	N/A
Drusenoid	3.48779			Running	N/A
Bleeding of atherosclerotic lesion	3.48779			Familial heart disease	N/A
Opsonization of cardiomyocytes	3.48779			Permeability of microvasculature	N/A
Familial early-onset deep vein thrombosis	3.48779			Organization of cellular membrane	N/A
Sea-blue histiocyte syndrome	3.48779			Supra-aortic artery disease	N/A
Atherosclerosis of carotid sinus	3.48779			Generation of filaments	N/A
Stenosis of spiral modiolar artery	3.48779			Quantity of sphinganine	N/A
Binding of 1,2-dioleoylphosphatidylserine	3.48779			Quantity of asialo GM2 ganglioside	N/A
Density of vasa vasorum	3.48779			Peripheral resistance	N/A
Expansion of tunica media	3.48779			Idiopathic cerebral vein thrombosis	N/A
Lesioning of aortic root	3.48779			Amyloid load of hippocampus	N/A
Microfluidity of Plasma Membrane	3.48779			Pelvic serous carcinoma	N/A
Abnormal morphology of spiral modiolar artery	3.48779			Diameter of abdominal aorta	N/A
Lipoprotein glomerulopathy	3.48779			Degranulation of cells	N/A
Homeostasis of sulfatides	3.48779			Cell-mediated response	N/A
Leakage of carotid artery	3.48779			Nucleation of amyloid fibrils	N/A
Regression of fatty lesion	3.48779			Landau Kleffner syndrome	N/A
Ingestion of thymocytes	3.48779			Catabolism of cholesterol	N/A
Thrombophilia due to histidine rich glycoprotein deficiency	3.48779			Kindling	N/A
Hypopigmentation of retinal pigment epithelium	3.48779			Long-term potentiation of hippocampal CA1 region	N/A
Hyperpigmentation of retinal pigment epithelium	3.48779			Oxidation of arachidonic acid	N/A
Mild hypertriglyceridemia	3.48779			Migration of neural stem cells	N/A
Arborization of apical processes	3.48779			Surface area of fatty lesion	N/A
Clear-cell ovarian carcinoma	3.48676			Neuritogenesis of neuroblastoma cell lines	N/A
Size of lymphoid tissue	0			Mass of placenta	N/A
Accumulation of cholesterol	3.45666			Adhesion of leukocyte cell lines	N/A
Pancreatic tumor	0			Phosphorylation of L-tyrosine	N/A
Inflammation of peritoneum	0			Sea-blue histiocyte syndrome	N/A
Binding of macrophages	3.39031			Injury of neuroblastoma cell lines	N/A
Production of reactive oxygen species	0			K/BxN serum transfer arthritis	N/A
Recruitment of granulocytes	0			Spontaneous coronary artery disease	N/A
Lymphadenopathy of skin	0			Uterine serous papillary cancer	N/A
Cell rolling of naive T lymphocytes	0			Invasion of carcinoma cell lines	N/A
Abnormal quantity of regulatory T lymphocytes	0			Chronic inflammatory demyelinating polyradiculoneuropathy	N/A
Hemoglobin D disease	0			Re-endothelialization of carotid artery	N/A
Susceptibility to atypical hemolytic uremic syndrome type 5	0			Concentration of sphingomyelin	N/A
Vesicoureteral reflux type 8	0			Disruption of filaments	N/A
Beta-Knossos-thalassemia	0			Digestive system cancer	N/A
Uptake of Filoviridae	0			Malignant genitourinary solid tumor	N/A
Strength of skin	0			Generalized social anxiety disorder	N/A
Beta thalassemia, dominant inclusion body type	0			Severe COVID-19	N/A
Dominant beta-plus-thalassemia	0			Quantity of CD3 positive T-lymphocytes	N/A
Abnormal morphology of small popliteal lymph node	0			Dominant beta-plus-thalassemia	N/A
Tenascin-X-deficiency	0			Hypokalemic periodic paralysis	N/A
Prekallikrein deficiency	0			Catabolism of proteoglycan	N/A
Dominant beta-thalassemia intermedia	0			Chronic idiopathic thrombocytopenic purpura	N/A
Size of blastocyst	0			Quantity of ganglioside GD3	N/A
Delay in hyperplasia of hepatocytes	0			Dementia	N/A
Scattering of neutrophils	0			Progressive encephalopathy	N/A
Hb SO Arab disease	0			Cancer of secretory structure	N/A
Delay in initiation of apoptosis of peripheral blood neutrophils	0			Morphology of cardiovascular system	N/A
Density of collagen fibrils	0			Activation of vascular smooth muscle cells	N/A
Delay in removal of parenchyma	0			Recruitment of granulocytes	N/A
Susceptibility to age-related macular degeneration type 9	0			Proliferation of PASMC cells	N/A
Deformation of skin	0			Acute coronary event	N/A
Complement component C3 deficiency	0			Lattice corneal dystrophy type I	N/A
Opsonization of red blood cells	0			Quantity of monocytes	N/A
Electronegativity of cell surface	0			Killing of Mycobacterium tuberculosis	N/A
Erythrocytosis type 6	0			Formation of eye	N/A
Factor VII deficiency	0			Mild hypertension	N/A
Beta-globin type methemoglobinemia	0			Respiratory burst of granulocytes	N/A
Damage of intestine	0			Morphology of cellular protrusions	N/A
Carotid artery disease	3.2634			Innate immune response	N/A
Abnormal morphology of retinal layer	3.2634			Proteinuria	N/A
Peripheral arterial disease	0			Concentration of cholesterol ester	N/A
Phagocytosis of neutrophils	0			Chronic primary immune thrombocytopenia	N/A
Wound	0			Depolymerization of microtubules	N/A
Immune response of myeloid cells	0			Resistance to malaria	N/A
Quantity of neutrophils	0			Proliferation of natural killer T lymphocytes	N/A
Preservation of smooth muscle cells	3.18682			Atherosclerotic lesion	N/A
Quantity of fibrous plaque	3.18682			Atrophy of retinal pigment epithelium	N/A
Lesioning of abdominal aorta	3.18682			Remodeling of femoral artery	N/A
Lipidosis of renal glomerulus	3.18682			Dyslipidemia	N/A
Disruption of elastic lamina	3.18682			Metabolism of cellular protein	N/A
Binding of lipid bilayer	3.18682			Activation of mononuclear leukocytes	N/A
Cellularity of atherosclerotic lesion	3.18682			Injury of intestine	N/A
Biogenesis of cholesterol	3.18682			Cerebral hemorrhage	N/A
Muscularization of peripheral pulmonary artery	3.18682			Development of retinal rods	N/A
Export of autophagosomes	3.18682			Quantity of amino acids	N/A
Nucleation of amyloid fibrils	3.18682			Morphology of intestinal tissue	N/A
Surface area of fatty lesion	3.18682			Damage of blood vessel	N/A
Morphology of intestinal tissue	3.18682			Reduction of D-glucose	N/A
Bleeding of abdominal aorta	3.18682			Inflammation of interstitial tissue	N/A
Quantity of human herpesvirus 1	3.18682			Stabilization of atherosclerotic lesion	N/A
Regression of atherosclerotic lesion	3.18682			Metabolic syndrome X	N/A
Structure of atherosclerotic lesion	3.18682			Complement activation, alternative pathway	N/A
Lesioning of thoracic aorta	3.18682			Angiogenesis of adductor muscle	N/A
Cell viability of pyramidal neurons	3.18682			Migration of bone marrow cell lines	N/A
Clearance of cholesterol ester	3.18682			Abnormal morphology of lymphoid organ	N/A
Alzheimer disease type 2	3.18682			Ovarian serous tumor	N/A
Abdominal aorta atherosclerotic lesion	3.18682			Severe acute generalized exanthematous pustulosis	N/A
Foam cell lesion	3.18682			Atherosclerosis of carotid sinus	N/A
Organization of mice	3.18682			Quantity of vascular endothelial cells	N/A
Quantity of alpha-tocopherol phosphate	3.18682			Familial autoimmune disease	N/A
Quantity of infarct	3.18682			Pulmonary vascular disease	N/A
Hyperlipidemia, combined, 2	3.18682			Stenosis of spiral modiolar artery	N/A
Psoriasis	0			Aggregation of amyloid fibrils	N/A
Malaria	0			Morphology of body cavity	N/A
Cell movement of mast cells	0			Hyper-igm immunodeficiency syndrome	N/A
Quantity of bilirubin	0			Area of atherosclerotic lesion	N/A
Phagocytosis of bacteria	0			Abnormal morphology of small popliteal lymph node	N/A
Formation of eye	3.08235			Cell cycle progression of smooth muscle cells	N/A
Activation of endothelial cells	0			Occlusion of carotid artery	N/A
Adhesion of phosphatidylserine vesicles	3.01079			Neuroendocrine gastroenteropancreatic tumor	N/A
Abnormal quantity of selenium	3.01079			Binding of 1,2-dioleoylphosphatidylserine	N/A
Destruction of elastic lamina	3.01079			Morphogenesis of artery	N/A
Abnormal morphology of basilar membrane	3.01079			T-cell malignant neoplasm	N/A
Instability of atherosclerotic lesion	3.01079			Phagocytosis of photoreceptors	N/A
Lesioning of aortic arch	3.01079			Degranulation of blood platelets	N/A
Activation of bone marrow cell lines	3.01079			Synthesis of proteoglycan	N/A
Formation of fibrous plaque	3.01079			Damage of connective tissue	N/A
Hysteresivity of lung	3.01079			Short bowel syndrome	N/A
Thickness of aortic valve	3.01079			Progression of atherosclerotic lesion	N/A
Quantity of asialo GM2 ganglioside	3.01079			Albuminuria	N/A
Re-endothelialization of carotid artery	3.01079			Bleeding of abdominal aorta	N/A
Thrombosis of glomerular capillary	3.01079			Acute coronary syndrome	N/A
Nitration of L-tyrosine	3.01079			Quantity of sulfatides	N/A
Quantity of spirochete	3.01079			Embolus	N/A
Binding of triacylglycerol	3.01079			Epilepsy	N/A
Expression of cardiolipin	3.01079			Drug induced edema	N/A
Adhesion of splenocytes	3.01079			Quantity of human herpesvirus 1	N/A
Area of abdominal aorta	3.01079			Secretion of phospholipid	N/A
Accumulation of leukemia cell lines	3.01079			Density of vasa vasorum	N/A
Quantity of 1-palmitoyl-2-(5-oxovaleroyl)-sn-glycero-3-phosphorylcholine	3.01079			Bleeding of brain	N/A
Ullrich congenital muscular dystrophy	0			Intracranial thrombosis	N/A
Heinz body anemia	0			Primary periodic paralysis	N/A
Activated partial thromboplastin time of plasma	0			Macular degeneration	N/A
Fibrosis of penis	0			Shape change of neutrophils	N/A
Opsonization of Streptococcus pneumoniae	0			Degeneration of spiral ganglion	N/A
T-cell lymphopenia of CD8+ T lymphocyte	0			Polycythemia	N/A
Hemoglobin E/beta thalassemia disease	0			Size of lymphoid tissue	N/A
Pure autonomic failure	0			Uptake of DNA fragment	N/A
Uptake of DNA fragment	0			Circumference of waist	N/A
Susceptibility to venous thrombosis	0			Transport of bicarbonate	N/A
Initiation of adhesion of monocytes	0			Quantity of inflammatory monocytes	N/A
Phagocytosis of Pseudomonas aeruginosa strain RP73	0			Female genital tract cancer	N/A
Ehlers-Danlos syndrome type III	0			Vascular leak syndrome of lung	N/A
Conversion of anterior tibial muscle	0			Expansion of tunica media	N/A
Acute phase atypical hemolytic uremic syndrome	0			Growth of atherosclerotic lesion	N/A
T-cell lymphopenia of CD4+ T-lymphocytes	0			Benign pelvic disease	N/A
Uptake of phagocytes	0			Renal vascular disorder	N/A
Trafficking by naive T lymphocytes	0			Homeostasis of fatty acid	N/A
Cell rolling of lymphoma cell lines	0			Function of astrocytes	N/A
Chemoattraction of mast cells	0			Classical complement pathway	N/A
Hemophilic synovitis	0			Adhesion of endothelial tissue	N/A
Beta-zero-thalassemia	0			Delay in formation of amyloid fibrils	N/A
Adhesion of vascular endothelial tissue	0			Susceptibility to venous thrombosis	N/A
Apoptosis of neuroblastoma cell lines	2.95652			Infection by Herpesviridae	N/A
Edema of lung	0			Cell movement of mast cells	N/A
Albuminuria	0			Formation of neurofibrillary tangles	N/A
Quantity of 1-palmitoyl-2-glutaroyl-sn-glycero-3-phosphorylcholine	2.88592			Phagocytosis by dendritic cells	N/A
Fragmentation of elastic lamina	2.88592			Number of activated T lymphocyte	N/A
Atherosclerosis of aorta wall	2.88592			Phagocytosis of Staphylococcus aureus	N/A
Adhesion of monocyte-derived macrophages	2.88592			Abnormal morphology of hippocampal CA3 region	N/A
Transmigration of smooth muscle cells	2.88592			Survival of bacteria	N/A
Quantity of fibrous layer of blood vessel	2.88592			Formation of rosettes	N/A
Necrotizing inflammation of liver	2.88592			Internalization of fatty acid	N/A
Oxidation of arachidonic acid	2.88592			Activation of complement factor	N/A
Spontaneous coronary artery disease	2.88592			Accumulation of thrombus	N/A
Atrophy of retinal pigment epithelium	2.88592			Hereditary persistence of fetal hemoglobin	N/A
Delay in formation of amyloid fibrils	2.88592			Ovalbumin-induced asthma	N/A
Area of carotid artery	2.88592			Clear-cell ovarian carcinoma	N/A
Progression of gastric carcinoma	2.88592			Area of carotid artery	N/A
Oversecretion of corticosterone	2.88592			Homeostasis of neutrophils	N/A
Thickness of carotid artery	2.88592			Surface area of atherosclerotic lesion	N/A
Binding of cardiolipin	2.88592			Hydrolysis of triacylglycerol	N/A
Focal necrosis of liver cells	2.88592			Hypertension	N/A
Episodic memory	2.88592			Lesioning of aortic root	N/A
Age-related macular degeneration type 1	2.88592			Catabolism of lipoprotein	N/A
Redistribution of glycosphingolipid	2.88592			Familial venous thrombosis	N/A
Attachment of Hepatitis C virus	2.88592			Microfluidity of Plasma Membrane	N/A
Area of neointima	2.88592			Abnormality of cerebrum	N/A
Immunodeficiency	0			Infection by Murine herpesvirus 4	N/A
Cell survival	0			Regression of atherosclerotic lesion	N/A
Migration of keratinocytes	0			Deposition of lipid	N/A
Hepatic injury	2.81554			Xanthoma	N/A
Activation of dermal fibroblasts	0			Tenascin-X-deficiency	N/A
Perfusion of cerebral hemisphere	0			Anemia	N/A
Incorporation of L-methionine	0			Migration of connective tissue cells	N/A
Localization of neutrophils	0			Prekallikrein deficiency	N/A
Pregnancy in diabetics	0			Injury of kidney	N/A
Ovalbumin-induced asthma	0			Disorganization of rod outer segments	N/A
Iron deficiency anemia of pregnancy	0			Malaria caused by Plasmodium falciparum	N/A
Clearance of fatty acid	0			Left atrial appendage thrombosis	N/A
Autosomal dominant familial Alzheimer disease	2.78907			Uptake of lipopolysaccharide	N/A
Injury of aorta	2.78907			Quantity of ganglioside GM3	N/A
Killing of Streptococcus pyogenes strain AP1	2.78907			Progression of gastric carcinoma	N/A
Clearance of cholesterol	2.78907			Abnormal morphology of basement membrane	N/A
Diameter of abdominal aorta	2.78907			Abnormal morphology of adrenal cortex	N/A
Remodeling of femoral artery	2.78907			Immunoglobulin G deficiency	N/A
Accumulation of monocyte-derived macrophages	2.78907			Phagocytosis of neutrophils	N/A
Late-onset late-onset familial Alzheimer disease	2.78907			Myocardial infarction	N/A
Catabolism of L-cysteine	2.78907			Function of blood-brain barrier	N/A
Binding of heparan sulfate proteoglycan	2.78907			Sliding of myofilaments	N/A
Experimentally-induced atherosclerosis	2.78907			Differentiation of epithelial cells	N/A
Fusion of small unilamellar vesicles	2.78907			Export of metal	N/A
Lifespan of organism	2.78369			Experimental autoimmune encephalomyelitis	N/A
Sickle cell anemia	0			Killing of Enterococcus faecalis 29212	N/A
Retinal degeneration	0			Damage of lung	N/A
Occlusion of blood vessel	2.73459			Pancreatic tumor	N/A
Leakage of lysosome	2.70995			Cap disease	N/A
Formation of microaneurysm	2.70995			Endocytosis by eukaryotic cells	N/A
Stabilization of atherosclerotic lesion	2.70995			Familial cardiac amyloidosis	N/A
Aggregation of amyloid fibrils	2.70995			Insulin resistance	N/A
Quantity of sulfatides	2.70995			Secretion of cholesterol	N/A
Mesangiolysis	2.70995			Carotid artery disease	N/A
Frequency of nucleus	2.70995			Dominant beta-thalassemia intermedia	N/A
Accumulation of sphingomyelin	2.70995			Extrapulmonary squamous cell carcinoma	N/A
Length of glycosaminoglycan	2.70995			Quantity of nitrate	N/A
Accumulation of foam cells	2.70995			Abnormal morphology of neurons	N/A
Hyperphagia	0			Concentration of anandamide	N/A
Specific granule deficiency	0			Activation of peritoneal mast cells	N/A
Cell rolling of peripheral blood leukocytes	0			Size of blastocyst	N/A
Clearance of vaccinia virus	0			Accumulation of mast cells	N/A
Adhesion of acute myeloid leukemia blast cells	0			Inflammatory infiltrate	N/A
Reduction of D-glucose	0			Abnormal energy expenditure	N/A
Primary periodic paralysis	0			Abnormal morphology of spiral modiolar artery	N/A
Transfusion related acute lung injury	0			Acute respiratory failure	N/A
Invasion of pneumocytes	0			Refractory thrombocytopenia	N/A
Hemophilia B	0			Lymphocytic cancer	N/A
Initiation of coagulation of blood	0			Systolic pressure of right ventricle	N/A
Sjögren syndrome	0			Structure of atherosclerotic lesion	N/A
Insulin resistance	0			Advanced age-related macular degeneration	N/A
Formation of cell-associated matrix	2.64306			Wound	N/A
Formation of terminal end bud	2.64306			Storage of triacylglycerol	N/A
Regulation of cholesterol	2.64306			Moderate aortic stenosis	N/A
Quantity of extracellular matrix	2.64306			Mesangiolysis	N/A
Quantity of presynaptic terminals	2.64306			Formation of elastic fibers	N/A
Quantity of sphinganine	2.64306			Retinal degeneration	N/A
Quantity of ganglioside GD3	2.64306			Quantity of 5,6,7,8-tetrahydrobiopterin	N/A
Angiogenesis of adductor muscle	2.64306			Infection of hepatoma cell lines	N/A
Uptake of lipopolysaccharide	2.64306			Binding of carbohydrate	N/A
Quantity of reactive astrocytes	2.64306			Coronary artery disease	N/A
Atherothrombosis	2.64306			Delay in hyperplasia of hepatocytes	N/A
Sulfation of proteoglycan	2.64306			Scattering of neutrophils	N/A
Transport of triacylglycerol	2.64306			Lipoprotein glomerulopathy	N/A
Quantity of globotriaosylceramide	2.64306			Frequency of nucleus	N/A
Binding of Hepatitis C virus	2.64306			Infarction of brain	N/A
Parasitic Infection	2.62544			Colorectal cancer	N/A
Skin carcinoma	0			Neurodegeneration of outer hair cells	N/A
Infiltration by CD3 positive T-lymphocytes	2.58513			Abnormal morphology of neutrophils	N/A
Length of microvilli	2.58513			Activation of endothelial cells	N/A
Area of lumen	2.58513			Thromboembolism	N/A
Amyloid load of hippocampus	2.58513			Hereditary angioedema type III	N/A
Growth of atherosclerotic lesion	2.58513			Aggregation of bacteria	N/A
Abnormal lung capacity	2.58513			Craniopharyngioma	N/A
Adhesion of high endothelial postcapillary venule	0			Microgliosis	N/A
Entrance of Hepatitis C virus	0			Finnish type amyloidosis	N/A
Hereditary persistence of fetal hemoglobin	0			Cell rolling of leukemia cell lines	N/A
Infection by Murine herpesvirus 4	0			Thrombosis of glomerular capillary	N/A
Killing of Enterococcus faecalis 29212	0			Formation of renal glomerulus	N/A
Damage of intestinal villus	0			Killing of Staphylococcus aureus subsp. aureus	N/A
Epilepsy	0			Quantity of neutrophils	N/A
Skin squamous cell carcinoma	0			Transport of lipid	N/A
Quantity of monocytes	0			Extraadrenal retroperitoneal tumor	N/A
Pelvic serous carcinoma	0			Graft-vs-host disease	N/A
Female genital tract serous carcinoma	0			Neonatal alloimmune thrombocytopenia	N/A
Inflammation of airway	0			Hereditary angioedema	N/A
Size of fat pad	2.53404			Chronic obstructive pulmonary disease	N/A
Quantity of ganglioside GM2	2.53404			Quantity of autoantibody	N/A
Catabolism of lipoprotein	2.53404			Density of fibrils	N/A
Morphology of trophoblast cells	2.53404			Basal laminar deposit	N/A
Monocytosis	2.53404			Survival of CD4+ T-lymphocytes	N/A
Graft-vs-host disease	0			Female genital tract serous carcinoma	N/A
Nephrosis	0			Lesioning of thoracic aorta	N/A
Recruitment of endothelial progenitor cells	0			Abnormal morphology of tectorial membrane	N/A
Paramyotonia congenita	0			Liquid tumor	N/A
Killing of Escherichia coli 25922	0			Antibody mediated rejection	N/A
Release of neutrophils	0			Skin squamous cell carcinoma	N/A
Phagocytosis of particle	0			Organization of synapse	N/A
Size of Peyer's patches	0			Quantity of reactive astrocytes	N/A
Hypersensitivity reaction type II	0			Abnormal regeneration by peripheral nervous system	N/A
Elimination of T lymphocytes	0			Morphology of blood vessel	N/A
Hypokalemic periodic paralysis	0			Progressive encephalitis	N/A
Activation of peritoneal mast cells	0			Cerebral venous thrombosis	N/A
Hyperkalemic periodic paralysis	0			Pulmonary embolism	N/A
Binding of chronic lymphocytic leukemia cells	0			Formation of thrombus	N/A
Neuroendocrine gastroenteropancreatic tumor	0			Cell viability of pyramidal neurons	N/A
Autosomal recessive familial Alzheimer disease 1	2.48835			Abnormal morphology of thin inner nuclear layer	N/A
Quantity of nitrate	2.48835			Attachment of lymphocytes	N/A
Quantity of 5,6,7,8-tetrahydrobiopterin	2.48835			Quantity of ganglioside GM1	N/A
Frequency of monocytes	2.48835			Infection of central nervous system	N/A
Engulfment of lymphoma cell lines	2.48835			Cell-cell adhesion	N/A
Abnormal morphology of aorta wall	2.48835			Hb SO Arab disease	N/A
M2 polarization of bone marrow-derived macrophages	2.48835			Coronary flow rate	N/A
Thermosensitivity	2.48835			Frequency of monocytes	N/A
Abnormal morphology of adrenal medulla	2.48835			Nitration of L-tyrosine	N/A
Formation of abdominal aortic aneurysm	2.48835			Apoptosis of bladder cancer cell lines	N/A
Metabolism of reactive oxygen species	2.47651			Aggregation of filaments	N/A
Lower respiratory tract disorder	0			Engulfment of lymphoma cell lines	N/A
Cellular infiltration by cytotoxic T cells	2.44702			Staphylococcal infection	N/A
Kindling	2.44702			Accumulation of Th17 cells	N/A
Internalization of fatty acid	2.44702			Homeostasis of sulfatides	N/A
Quantity of glucosylceramide	2.44702			Initiation of adhesion of monocytes	N/A
Efflux of phosphatidylcholine	2.44702			Stage II systolic hypertension	N/A
Survival of neural stem cells	2.44702			Quantity of carbohydrate	N/A
Hyperlipoproteinemia type III	2.44702			Cerebral malaria	N/A
Quantity of proteoglycan	2.44702			Oversecretion of corticosterone	N/A
Mitogenesis of smooth muscle cells	2.44702			Phagocytosis of Pseudomonas aeruginosa strain RP73	N/A
Pancreatic acinar cell carcinoma	2.44702			X-linked hereditary disease	N/A
Polyglandular autoimmune syndrome type 1	0			Right ventricular hypertrophy	N/A
Abnormal morphology of neutrophils	0			Neoplasia of leukocytes	N/A
Adhesion of pre-B lymphocytes	0			Accumulation of natural killer cells	N/A
Attachment of endothelial cell lines	0			Morphology of vascular endothelial cells	N/A
Contraction of endothelial cells	0			Quantity of spirochete	N/A
X-linked hereditary disease	0			Abnormal morphology of body cavity	N/A
Experimental autoimmune encephalomyelitis	0			Binding of triacylglycerol	N/A
Atherosclerosis of aortic sinus	2.40929			Atherothrombosis	N/A
Cell cycle progression of smooth muscle cells	2.40929			Infection by RNA virus	N/A
Quantity of foam cells	2.40929			Abdominal cancer	N/A
Quantity of amino acids	2.40856			Ehlers-Danlos syndrome type III	N/A
Engulfment of leukocytes	2.40288			Delay in initiation of apoptosis of peripheral blood neutrophils	N/A
Migration of neutrophils	0			Quantity of glucosylceramide	N/A
Engulfment of tumor cell lines	2.38607			Efflux of phosphatidylcholine	N/A
Contact growth inhibition of fibroblasts	2.37459			Abnormal morphology of capillary vessel	N/A
Autoimmune arthritis	0			Advanced stage peripheral arterial disease	N/A
Cleavage of mRNA	0			Assembly of protein-protein complex	N/A
Sequestration of G-actin	0			Familial amyloidotic polyneuropathy	N/A
Adhesion of bone marrow-derived neutrophils	0			Disorder of coronary artery	N/A
Neuritogenesis of neuroblastoma cell lines	2.37459			Mass of fat	N/A
Activation of vascular smooth muscle cells	2.37459			Abnormal morphology of rod bipolar cells	N/A
Resistance to malaria	0			Quantity of foam cells	N/A
Inflammation of interstitial tissue	0			Leakage of carotid artery	N/A
Formation of neurofibrillary tangles	2.37459			Quantity of platelet activating factor	N/A
Abnormal morphology of hippocampal CA3 region	0			Female genital tract adenocarcinoma	N/A
Formation of rosettes	0			Invasion by Streptococcus pneumoniae serotype 35A	N/A
Acute respiratory failure	0			Inflammation of airway	N/A
Systolic pressure of right ventricle	2.37459			Thickness of carotid artery	N/A
Aggregation of bacteria	0			Clearance of cholesterol ester	N/A
Killing of Staphylococcus aureus subsp. aureus	0			Rheumatoid arthritis	N/A
Abnormal regeneration by peripheral nervous system	0			Pancreatic intraepithelial neoplasm	N/A
Quantity of ganglioside GM1	2.37459			Density of collagen fibrils	N/A
Scrapie	0			Metabolism of glutathione	N/A
Transport of oxygen	0			Accumulation of vesicles	N/A
Abnormal morphology of horizontal cells	0			Systemic lupus erythematosus	N/A
Concentration of lipopolysaccharide	0			Function of osteoblasts	N/A
Inflammation of ankle joint	2.37459			Engulfment of tumor cell lines	N/A
Advanced stage amyotrophic lateral sclerosis	2.37459			Differentiation of photoreceptors	N/A
Reticulocytosis	0			Function of phagocytes	N/A
Uptake of Francisella tularensis	0			Infarction of cerebrum	N/A
Cell death of liver cells	2.36689			Function of cytotoxic T cells	N/A
Non-insulin-dependent diabetes mellitus	0			Transfusion related acute lung injury	N/A
Concentration of cyclic AMP	2.35346			Invasion of pneumocytes	N/A
Progressive neuromuscular disease	0			Hemophilia B	N/A
Small cell lung carcinoma	0			Engulfment of leukocytes	N/A
Degeneration of neuroglia	2.34247			Abnormal function of skeleton	N/A
Abnormal morphology of synaptic vesicles	2.34247			Malignant hypertension	N/A
Astrocytosis of hippocampus	2.34247			Development of adenocarcinoma	N/A
Catabolism of cholesterol	2.34247			Cell spreading of leukemia cell lines	N/A
Abnormal morphology of tectorial membrane	2.34247			Severe encephalitis	N/A
Abnormal morphology of thin inner nuclear layer	2.34247			Activation of peritoneal macrophages	N/A
Coronary flow rate	2.34247			Hereditary connective tissue disorder	N/A
Binding of liposome	2.34247			Thrombosis of kidney	N/A
Cerebrotendinous xanthomatosis	2.34247			Fatty lesion	N/A
Killing of cells	2.33241			Length of filopodia	N/A
Recurrent infection by bacteria	0			Metabolism of reactive oxygen species	N/A
Killing of Mycobacterium tuberculosis	0			Abdominal carcinoma	N/A
Chronic primary immune thrombocytopenia	0			Breast or ovarian cancer	N/A
Immunoglobulin G deficiency	0			Mixed intestinal and diffuse adenocarcinoma-unclassifiable	N/A
Neutrophilia of blood	0			Chemotaxis of neutrophils	N/A
Recurrent sinopulmonary infection	0			Delay in removal of parenchyma	N/A
Detachment of leukocytes	0			Synthesis of 6-keto-prostaglandin F1 alpha	N/A
Disruption of actin stress fibers	0			Scrapie	N/A
Activation of inflammatory leukocytes	0			Breast or pancreatic cancer	N/A
Assembly of protein-protein complex	2.31697			Frequency of tumor	N/A
Antibody response	0			Cell proliferation of T lymphocytes	N/A
Function of astrocytes	2.31257			Morphology of intestine	N/A
Hyperhomocysteinemia	2.31257			Neovascularization	N/A
Metabolic syndrome X	0			Tuberculosis	N/A
Schizophrenia	0			Apoptosis of mesangial cells	N/A
Infection of cells	2.30977			Endometriosis	N/A
Uptake of cholesterol ester	2.2846			Morphology of trophoblast cells	N/A
Quantity of autophagosomes	2.2846			Regression of fatty lesion	N/A
Excretion of cholesterol	2.2846			Hyperplasia of mesangial cells	N/A
Pigment dispersion syndrome	0			Ischemia of brain	N/A
Stimulation of osteoblasts	0			Abdominal adenocarcinoma	N/A
Alternative complement pathway	0			Abnormal morphology of collagen fibrils	N/A
Quantity of phosphatidylinositol 4-phosphate	0			Size of spleen	N/A
Refractory thrombocytopenia	0			Development of genital tumor	N/A
Severe hypogammaglobulinemia	0			Accumulation of monocyte-derived macrophages	N/A
Abnormal morphology of stria vascularis of cochlea	2.25833			Binding of cardiolipin	N/A
Apoptosis of retinal ganglion cells	2.25833			Killing of Pseudomonas aeruginosa	N/A
Quantity of lactosylceramide	2.25833			Transport of oxygen	N/A
Pulmonary vascular disease	0			Damage of intestinal villus	N/A
Mixed cell carcinoma	0			Accumulation of sphingomyelin	N/A
Injury of kidney	0			Respiratory burst	N/A
Tuberculosis	0			Hereditary Eye Disease	N/A
Fetal erythroblastosis	0			Iron deficiency anemia of pregnancy	N/A
Adhesion of HCAEC cells	0			Sulfation of proteoglycan	N/A
Whooping cough	0			Late-onset late-onset familial Alzheimer disease	N/A
Attachment of lymphocytes	0			Size of macrophages	N/A
Accumulation of Th17 cells	0			Systemic amyloidosis	N/A
Disseminated intravascular coagulation	0			Susceptibility to age-related macular degeneration type 9	N/A
Lipogenesis by adipocytes	0			Focal necrosis of liver cells	N/A
Cellular infiltration by monocyte-derived macrophages	0			Episodic memory	N/A
Seizures	0			Conversion of anterior tibial muscle	N/A
Quantity of atherosclerotic lesion	2.23357			Survival of neural stem cells	N/A
Morphology of enterocytes	2.23357			Cytolysis of red blood cells	N/A
Damage of tubulointerstitium	2.23357			Abnormal morphology of retinal layer	N/A
Healing of wound	0			Production of extracellular matrix	N/A
Production of superoxide	0			Quantity of atherosclerotic lesion	N/A
Neovascularization	0			Quantity of autophagosomes	N/A
Adenoma	0			Hyperlipoproteinemia type III	N/A
Abnormal morphology of cardiovascular system	2.21651			Adhesion of microvascular endothelial cells	N/A
Atherosclerosis of aortic root	2.21015			Neuroendocrine tumor	N/A
Catabolism of proteoglycan	2.21015			Growth of Escherichia coli 25922	N/A
Secretion of phospholipid	2.21015			Abnormal lung capacity	N/A
Homeostasis of fatty acid	2.21015			Hematologic cancer	N/A
Abnormal morphology of sciatic nerve	2.21015			Abnormal morphology of aorta wall	N/A
Activation of mononuclear leukocytes	0			Hyperphagia	N/A
Transverse myelitis	0			Ischemic injury of brain	N/A
Guillain-Barré syndrome	0			Cellular infiltration by monocytes	N/A
Secondary glaucoma	0			Ovarian adenocarcinoma	N/A
Size of spongiotrophoblasts	0			Ingestion of thymocytes	N/A
Adhesion of natural killer cells	0			Angiogenesis of connective tissue	N/A
Angiogenesis of wound	0			Abnormal quantity of lymphocytes	N/A
Immune protection of organism	0			Morphology of enterocytes	N/A
Unverricht-Lundborg syndrome	0			Susceptibility to age-related macular degeneration type 4	N/A
Acute angle closure glaucoma	0			Breast or ovarian carcinoma	N/A
Concentration of epoprostenol	0			Diabetes mellitus	N/A
Chronic idiopathic thrombocytopenic purpura	0			Area of lesion	N/A
Drug induced edema	0			Migration of neutrophils	N/A
Formation of elastic fibers	0			Nonexudative age-related macular degeneration	N/A
Cell rolling of leukemia cell lines	0			Degranulation of phagocytes	N/A
Neonatal alloimmune thrombocytopenia	0			Neutrophilia of blood	N/A
Survival of CD4+ T-lymphocytes	0			Monocytosis	N/A
Severe encephalitis	0			Development of genitourinary system	N/A
Length of filopodia	0			Neoplasia of blood cells	N/A
Mixed intestinal and diffuse adenocarcinoma-unclassifiable	0			Mild aortic regurgitation	N/A
Production of extracellular matrix	0			Adenocarcinoma	N/A
Injury of podocytes	0			Expression of cardiolipin	N/A
Postpoliomyelitis syndrome	0			Glandular intraepithelial neoplasm	N/A
Generation of reactive oxygen species	2.19409			Thrombophilia due to histidine rich glycoprotein deficiency	N/A
Oxidative stress response of liver	2.18794			Nephritis	N/A
Disruption of microtubules	2.18794			Hyperkalemic periodic paralysis	N/A
Quantity of ganglioside GM3	2.18794			Oxidative stress response of cerebral cortex	N/A
Quantity of hyaluronic acid	2.18794			Ruffling of fibroblast cell lines	N/A
Pancreatic intraepithelial neoplasm	0			Bladder cancer	N/A
Transport of lipid	2.17673			Quantity of homocysteine	N/A
Abnormal morphology of glomerular capillary	2.16681			Disseminated intravascular coagulation	N/A
Storage of cholesterol	2.16681			Accumulation of myeloid cells	N/A
Peripheral resistance	2.16681			Homeostasis of blood	N/A
Abnormal morphology of adrenal cortex	2.16681			Excretion of cholesterol	N/A
Abnormal quantity of cholesterol	2.16681			Catabolism of L-cysteine	N/A
Infection of liver	2.16681			Abnormal morphology of sciatic nerve	N/A
Infection of monocyte-derived dendritic cells	0			M2 polarization of bone marrow-derived macrophages	N/A
Postoperative hemorrhage	0			Genital tumor	N/A
Apoptosis of acinar gland cells	0			Abnormal morphology of horizontal cells	N/A
Generalized myasthenia gravis	0			Quantity of lactosylceramide	N/A
Steroid dependent nephrotic syndrome	0			Autosomal dominant amyloidosis	N/A
Transmission of HIV	0			Adhesion of eosinophils	N/A
Landau Kleffner syndrome	0			Alzheimer disease type 2	N/A
Phagocytosis of photoreceptors	0			Nonfamilial Alzheimer disease	N/A
Accumulation of mast cells	0			Autosomal recessive inborn error of metabolism	N/A
Inflammatory infiltrate	0			Deformation of skin	N/A
Progressive encephalitis	0			Extrapancreatic neuroendocrine tumor	N/A
Infection by Herpesviridae	0			Hereditary myopathy	N/A
Cell viability	0			Aggregation of neutrophils	N/A
Invasion of carcinoma cell lines	2.14928			Binding of liposome	N/A
Synthesis of 6-keto-prostaglandin F1 alpha	2.14667			Alzheimer disease	N/A
Cell death of pyramidal neurons	2.14667			Pneumococcal infection	N/A
High-altitude pulmonary edema	0			Peripheral arterial disease	N/A
Quantity of inflammatory monocytes	0			Adhesion of tumor cells	N/A
Accumulation of natural killer cells	0			Abnormal morphology of spleen	N/A
Killing of Pseudomonas aeruginosa	0			Complement component C3 deficiency	N/A
Growth of Escherichia coli 25922	0			Age-related macular degeneration type 1	N/A
Ruffling of fibroblast cell lines	0			Damage of tubulointerstitium	N/A
Degeneration of organ of Corti	2.12742			Formation of fatty lesion	N/A
Accumulation of monocytes	2.12742			Opsonization of red blood cells	N/A
Gliosis of cells	2.12742			Cell viability of HCSM cells	N/A
Glycemic control	2.12742			Infection of vascular endothelial cells	N/A
Accumulation of myeloid cells	0			Concentration of lipopolysaccharide	N/A
Cutaneous melanoma	0			Loss of dendritic spines	N/A
Chronic renal impairment	0			Lipogenesis by adipocytes	N/A
Quantity of 12-hydroxyeicosatetraenoic acid	2.109			Acute phase atypical hemolytic uremic syndrome	N/A
Migration of peripheral blood neutrophils	2.109			Lysis of blood clot	N/A
Quantity of vascular endothelial cells	2.109			Gastrointestinal tract cancer	N/A
Concentration of anandamide	2.109			Transmission of lipid	N/A
Storage of triacylglycerol	2.109			Moderate aortic regurgitation	N/A
Mass of fat	2.109			Occlusion of blood vessel	N/A
Angiogenesis of connective tissue	2.109			Permeability of carcinoma cell lines	N/A
Loss of dendritic spines	2.109			Injury of podocytes	N/A
Length of dendritic spines	2.109			Thickness of cortical bone	N/A
Accumulation of mitochondria	2.109			Quantity of proteoglycan	N/A
Regeneration of bone	0			Hyperlipidemia	N/A
Rasmussen encephalitis	0			Quantity of microglia	N/A
Chronic anterior uveitis	0			Concentration of cyclic AMP	N/A
Permeability of microvasculature	0			Diuretic-induced hypokalemia	N/A
Hyper-igm immunodeficiency syndrome	0			Recurrent sinopulmonary infection	N/A
Malaria caused by Plasmodium falciparum	0			Binding of heparin	N/A
Cerebral malaria	0			Detachment of leukocytes	N/A
Infection of vascular endothelial cells	0			Formation of capillary vessel	N/A
Diuretic-induced hypokalemia	0			Degeneration of retinal rods	N/A
Plasticity of neuronal synapse	2.09134			Clearance of triacylglycerol	N/A
Occlusion of carotid artery	2.09134			Mitogenesis of smooth muscle cells	N/A
Function of blood-brain barrier	2.09134			Redistribution of glycosphingolipid	N/A
Activation of peritoneal macrophages	2.09134			Disorder of blood pressure	N/A
Catabolism of hydrogen peroxide	2.09134			Malaria	N/A
Epileptic seizure	0			Non-insulin-dependent diabetes mellitus	N/A
Recruitment of neutrophils	0			Peripheral T-cell lymphoma	N/A
Morphology of cellular protrusions	2.07968			T-cell lymphopenia of CD4+ T-lymphocytes	N/A
Migration of connective tissue cells	0			Binding of macrophages	N/A
Chronic obstructive pulmonary disease	0			Infection by Zaire ebolavirus	N/A
Primary anxiety disorder	0			Abnormal morphology of myelin sheath	N/A
Severe Stevens-Johnson syndrome	0			Length of dendritic spines	N/A
Severe toxic epidermal necrolysis	0			Accumulation of cholesterol	N/A
Basilar-type migraine	0			Abdominal aorta atherosclerotic lesion	N/A
Severe drug-induced hypersensitivity syndrome	0			Thermosensitivity	N/A
Running	0			Intracranial hemorrhage	N/A
Migration of neural stem cells	0			Atherosclerosis of aortic arch	N/A
Chronic inflammatory demyelinating polyradiculoneuropathy	0			Epileptic seizure	N/A
Severe acute generalized exanthematous pustulosis	0			Foam cell lesion	N/A
Phagocytosis by dendritic cells	0			Accumulation of mitochondria	N/A
Abnormal morphology of collagen fibrils	0			Familial epilepsy	N/A
Chemotaxis of macrophage cancer cell lines	0			Abnormal morphology of disorganized photoreceptor outer segments	N/A
Compliance of lung	2.07436			Development of carcinoma	N/A
Apoptosis of mesangial cells	2.07436			Thrombophilia	N/A
Cytolysis of red blood cells	2.07436			Sickle cell anemia	N/A
Transmission of lipid	2.07436			Adhesion of bacteria	N/A
Neurodegeneration of inner hair cells	2.07436			Size of vascular lesion	N/A
Uterine serous papillary cancer	0			Quantity of lymphatic fluid	N/A
Deposition of extracellular matrix	2.05803			Abnormal morphology of bruch membrane tissue	N/A
Hematuria	2.05803			Organization of intercellular junctions	N/A
Morphogenesis of artery	2.05803			Inflammation of ankle joint	N/A
Abnormal morphology of myelin sheath	2.05803			Hypopigmentation of retinal pigment epithelium	N/A
Familial epilepsy	0			Cerebral amyloid angiopathy of leptomeningeal vessel	N/A
Morbidity	0			Abnormal quantity of cholesterol	N/A
X-linked agammaglobulinemia	0			Abnormal morphology of adrenal medulla	N/A
Incorporation of oleic acid	0			Abnormality of choroid	N/A
Generalized social anxiety disorder	0			Binding of heparan sulfate proteoglycan	N/A
Quantity of dendrites	2.0423			Cellular infiltration by monocyte-derived macrophages	N/A
Mass of placenta	2.0423			Incidence of tumor	N/A
Secretion of cholesterol	2.0423			Electronegativity of cell surface	N/A
Cell-mediated response	0			Formation of fibrin clot	N/A
Differentiation of epithelial cells	2.0316			Adenoma	N/A
Injury of intestine	2.02712			Quantity of peripheral blood leukocytes	N/A
Abnormal function of skeleton	2.02712			Uptake of phagocytes	N/A
Thrombosis of carotid artery	2.02712			Ischemia of heart	N/A
Colorectal adenoma	0			Accumulation of cholesterol ester	N/A
Cell viability of osteoblasts	0			Adhesion of endothelial cell lines	N/A
Focal necrosis of liver	0			Transport of triacylglycerol	N/A
Infection of central nervous system	0			Synthesis of cholesterol	N/A
Devic syndrome	0			Locomotor activity	N/A
Migration of fibroblast-like synoviocytes	0			Advanced stage amyotrophic lateral sclerosis	N/A
Infectious conjunctivitis	0			Adhesion of smooth muscle cells	N/A
Enlargement of spleen	0			Protection of pericytes	N/A
Quantity of lysosome	2.01246			Membranoproliferative glomerulonephritis	N/A
Proliferation of PASMC cells	2.01246			Glycemic control	N/A
Proliferation of natural killer T lymphocytes	2.01246			Lupus erythematosus	N/A
Differentiation of photoreceptors	2.01246			Thickening of bruch membrane tissue	N/A
Quantity of homocysteine	2.01246			Adhesion of splenocytes	N/A
Accumulation of cholesterol ester	2.01246			Attachment of Hepatitis C virus	N/A
Permeability of vascular tissue	2.01246			Devic syndrome	N/A
Polycythemia	0			Initiation of coagulation of blood	N/A
Clear-cell adenocarcinoma	2.00423			Quantity of Th2 cells	N/A
Degeneration of retinal cone cells	0			Pancreatic acinar cell carcinoma	N/A
Adhesion of B-lymphocyte derived cell lines	0			Migration of keratinocytes	N/A
Diabetes insipidus	0			Trafficking by naive T lymphocytes	N/A
Vascular leak syndrome of lung	0			Metabolism of ATP	N/A
Number of activated T lymphocyte	0			Experimentally-induced atherosclerosis	N/A
Stage II systolic hypertension	0			Neovascularization of choroid	N/A
Degeneration of retinal rods	0			Sjögren syndrome	N/A
Infection of leukocyte cell lines	0			Cell viability of hippocampal neurons	N/A
Congenital hemolytic anemia	0			Hyperhomocysteinemia	N/A
Circumference of waist	1.99828			Formation of abdominal aortic aneurysm	N/A
Abnormal morphology of basement membrane	1.99828			Area of abdominal aorta	N/A
Light chain associated amyloidosis	1.98456			Abnormal number of leukocytes	N/A
Adhesion of lung cancer cell lines	1.98456			Erythrocytosis type 6	N/A
Antifungal response	1.98456			Synthesis of bile acid	N/A
Generation of filaments	1.98456			Size of lesion	N/A
Degeneration of spiral ganglion	1.98456			Thrombosis of vein	N/A
Formation of renal glomerulus	1.98456			Venous thromboembolism	N/A
Homeostasis of triacylglycerol	1.98456			Head and neck tumor	N/A
Compulsive gambling	0			Hepatic injury	N/A
Childhood hypertension	0			Factor VII deficiency	N/A
Wiskott-Aldrich syndrome	0			Permeability of lung cancer cell lines	N/A
Mild aortic stenosis	0			Area of neointima	N/A
K/BxN serum transfer arthritis	0			Infection of leukocyte cell lines	N/A
Mild hypertension	0			Hyperpigmentation of retinal pigment epithelium	N/A
Abnormal energy expenditure	0			Degranulation of myeloid cells	N/A
Moderate aortic stenosis	0			Non-traumatic arthropathy	N/A
Malignant hypertension	0			Postpoliomyelitis syndrome	N/A
Mild aortic regurgitation	0			Cerebrotendinous xanthomatosis	N/A
Moderate aortic regurgitation	0			Prostatic intraepithelial tumor	N/A
Infection by Zaire ebolavirus	0			Accumulation of leukemia cell lines	N/A
Ischemic injury of brain	1.97126			Seizures	N/A
Extrapulmonary squamous cell carcinoma	0			Reticulocytosis	N/A
Consumption of oxygen	0			Serous adenocarcinoma in ovary	N/A
Quantity of carbohydrate	0			Killing of cells	N/A
Morphology of intestine	0			Dengue hemorrhagic fever	N/A
CGMP-mediated signaling	1.95835			Quantity of 1-palmitoyl-2-(5-oxovaleroyl)-sn-glycero-3-phosphorylcholine	N/A
Quantity of autoantibody	1.95835			Cell death of pyramidal neurons	N/A
Microalbuminuria	0			Disorder of lipid metabolism	N/A
Immune thrombocytopenic purpura	0			Anogenital cancer	N/A
Antibody mediated rejection	0			Disruption of actin stress fibers	N/A
Staphylococcal infection	0			Cellular infiltration by mast cells	N/A
Cell spreading of leukemia cell lines	0			Adhesion of pre-B lymphocytes	N/A
Cellular infiltration by mast cells	0			Organization of mice	N/A
Development of genitourinary system	1.94925			Disruption of DMPC vesicles	N/A
Transport of long chain fatty acid	1.94582			Migration of fibroblast-like synoviocytes	N/A
Neuromuscular activity of organism	1.94582			Familial amyloidosis	N/A
Serous adenocarcinoma in ovary	0			Mild hypertriglyceridemia	N/A
Metabolic alkalosis	0			Tumorigenesis of reproductive tract	N/A
Pure red cell aplasia	0			Adhesion of monocytes	N/A
Survival of red blood cells	0			Congenital hemolytic anemia	N/A
Migration of bone marrow cell lines	0			Neuromuscular activity of organism	N/A
Shape change of neutrophils	0			Hereditary thrombophilia	N/A
Craniopharyngioma	0			Migration of eosinophils	N/A
Pneumococcal infection	0			Arborization of apical processes	N/A
Advanced extracranial solid tumor	0			T-cell non-Hodgkin lymphoma	N/A
Neurodegeneration of outer hair cells	1.93365			Survival of Staphylococcus aureus	N/A
Right ventricular hypertrophy	1.93365			Collagen disease	N/A
Function of phagocytes	0			Activation of inflammatory leukocytes	N/A
Binding of heparin	1.92181			Primary open-angle glaucoma	N/A
Formation of capillary vessel	1.92181			Familial vascular disease	N/A
Cell proliferation of T lymphocytes	0			Cell rolling of lymphoma cell lines	N/A
Abnormal quantity of synaptic vesicles	0			Length of glycosaminoglycan	N/A
Hypertrophy of heart	1.91644			Intraabdominal organ tumor	N/A
Quantity of amyloid fibrils	1.91029			Susceptibility to age related macular degeneration	N/A
Endometriosis	1.91025			Chemoattraction of mast cells	N/A
Thigmotaxis	1.89908			Fusion of small unilamellar vesicles	N/A
Function of osteoblasts	1.89908			Clearance by phagocytes	N/A
Nonfamilial Alzheimer disease	1.89908			Beta-globin type methemoglobinemia	N/A
Quantity of Th2 cells	1.89908			Hemophilic synovitis	N/A
Papillary adenocarcinoma	1.89196			Familial hypercholesterolemia	N/A
Oxidation of protein	1.88814			Infection of liver	N/A
Quantity of peripheral blood leukocytes	1.88814			Severe hypogammaglobulinemia	N/A
Mass of organism	1.88446			Attachment of endothelial cell lines	N/A
Concentration of sphingomyelin	1.87748			Quantity of alpha-tocopherol phosphate	N/A
Cellular infiltration by monocytes	1.87748			Quantity of infarct	N/A
Abnormal morphology of retinal pigment epithelium	1.86708			Lymphoreticular neoplasm	N/A
Xanthoma	1.86708			Quantity of hyaluronic acid	N/A
Apoptosis of bladder cancer cell lines	1.85692			Familial cardiomyopathy	N/A
Function of cytotoxic T cells	1.85692			Binding of chronic lymphocytic leukemia cells	N/A
Size of spleen	1.85692			Abnormality of heart ventricle	N/A
Hydrolysis of triacylglycerol	1.8373			Homeostasis of triacylglycerol	N/A
Metabolism of glutathione	1.8373			Uptake of Francisella tularensis	N/A
Quantity of microglia	1.8373			Permeability of vascular tissue	N/A
Endocytosis by eukaryotic cells	1.82275			Glomerulonephritis	N/A
Metabolism of ATP	1.80945			Quantity of globotriaosylceramide	N/A
Development of dentate gyrus	1.80056			Beta-zero-thalassemia	N/A
Angiogenesis of cornea	1.80056			Reverse cholesterol transport	N/A
Touch abnormality	1.80056			Edema of lung	N/A
Microgliosis	1.79185			Sepsis	N/A
Morphology of vascular endothelial cells	1.79185			Quantity of bilirubin	N/A
Length of dendrites	1.78331			Cell-cell contact of blood cells	N/A
Cell viability of hippocampal neurons	1.78331			Cardiac output	N/A
Adhesion of endothelial cell lines	1.77494			Serous ovarian adenocarcinoma	N/A
Locomotor activity	1.76673			Binding of Hepatitis C virus	N/A
Cardiac output	1.75867			Clearance of fatty acid	N/A
Accumulation of vesicles	1.75077			Accumulation of foam cells	N/A
Abnormal number of leukocytes	1.75077			Morphology of capillary vessel	N/A
Primary open-angle glaucoma	1.75077			Acute lung injury	N/A
Function of leukocytes	1.74904			Pelvic tumor	N/A
Synthesis of proteoglycan	1.743			Abnormal morphology of abdomen	N/A
Quantity of axons	1.73538			Development of malignant tumor	N/A
Endothelial dysfunction	1.73538			Touch abnormality	N/A
Deposition of lipid	1.73538			Infectious conjunctivitis	N/A
Synaptic transmission of synapse	1.72788			Neurodegeneration of inner hair cells	N/A
Thickness of cortical bone	1.72052			Recurrent pulmonary embolism	N/A
Long-term potentiation of hippocampal CA1 region	1.71329			Contraction of endothelial cells	N/A
Synthesis of bile acid	1.71329			Blurred vision	N/A
Neovascularization of choroid	1.69917			Thrombosis of carotid artery	N/A
Proliferation of mesangial cells	1.69228			Adhesion of vascular endothelial tissue	N/A
Formation of fibrils	1.6855			Catabolism of hydrogen peroxide	N/A
Depolymerization of microtubules	1.6855			COVID-19	N/A
Abnormal quantity of lymphocytes	1.6855			Chemotaxis of macrophage cancer cell lines	N/A
Mild cognitive impairment	1.67883			Familial glomerulopathy	N/A
Abnormal morphology of neurons	1.67712			Hyperlipidemia, combined, 2	N/A

## Sheet: Reg eff
© 2000-2021 QIAGEN. All rights reserved.
Analysis	ID	Consistency Score	Node Total	Regulator Total	Regulators	Target Total	Target Molecules in Dataset	Disease & Function Total	Diseases & Functions	Known Regulator-Disease/Function Relationship

## Sheet: Netw
© 2000-2021 QIAGEN. All rights reserved.
ID	Analysis	Molecules in Network	Score	Focus Molecules	Top Diseases and Functions
1	PRGF lyo/PRGF	1-palmitoyl-2-linoleoyl-sn-glycero-3-phosphocholine,27-hydroxycholesterol,8-epi-prostaglandin F2alpha,AFM,APOBEC1,Apoc1,APOE,APOH,APP,CDHR2,CFH,CFHR5,cholesteryl oleate,elovanoid N32,GPX3,HDL,HRG,Hspg,hyodeoxycholic acid,IgG,IgG1 kappa,IgG4 kappa,Immunoglobulin,LCAT,LDL,nitrogen,non-esterified fatty acid,PCYOX1,phosphorylcholine,Pzp,SCAVENGER receptor CLASS A,sulfatides,TAGLN2,TGFB1,VLDL	24	8	[Infectious Diseases, Lipid Metabolism, Small Molecule Biochemistry]
