# Supplementary material for: Differential Protein Content between Fresh and Freeze-Dried Plasma Rich in Growth Factors Eye Drops
Source: Biomolecules. 2022 Sep 1;12(9):1215. doi: 10.3390/biom12091215 (PMC9496081; doi:10.3390/biom12091215)
Supplement: Supplementary file 1 [file biomolecules-12-01215-s001.zip › Supplementary File S4.xlsx]

## Sheet: HK_PRGF vs PRGF lyo
T: Accession	T: Protein	T: Peptides	T: Razor + unique peptides	T: Unique peptides	C: Student's T-test Significant PRGF_PRGF lyo	C: Student's T-test significant	N: -Log Student's T-test p-value PRGF_PRGF lyo	N: Student's T-test Difference PRGF_PRGF lyo	p value	PRGF lyo/PRGF	N: Student's T-test Test statistic PRGF_PRGF lyo	HK_1PRGF	HK_1PRGF lyo	HK_2PRGF	HK_2PRGF lyo	HK_3PRGF	HK_3PRGF lyo
Q96H20	SNF8_HUMAN Vacuolar-sorting protein SNF8 OS=Homo sapiens OX=9606 GN=SNF8 PE=1 SV=1	3	3	3	+	*	2.28828	3.05135	0.00514897	0.120629	5.55232	19.1298	15.505	18.1932	14.6561	18.2259	16.2338
O14727	APAF_HUMAN Apoptotic protease-activating factor 1 OS=Homo sapiens OX=9606 GN=APAF1 PE=1 SV=2	2	2	2	+	*	2.45363	2.9825	0.0035186	0.126525	6.16294	18.6976	14.9213	18.9911	15.6411	18.2357	16.4144
Q13257	MD2L1_HUMAN Mitotic spindle assembly checkpoint protein MAD2A OS=Homo sapiens OX=9606 GN=MAD2L1 PE=1 SV=1	2	2	2	+	*	2.49518	2.44361	0.00319757	0.183823	6.3249	18.5839	15.4041	17.6528	15.8982	17.5792	15.1828
Q68EM7	RHG17_HUMAN Rho GTPase-activating protein 17 OS=Homo sapiens OX=9606 GN=ARHGAP17 PE=1 SV=1	7	7	7	+	*	2.69852	2.35936	0.00200207	0.194878	7.17118	17.0386	14.588	17.7644	14.8903	17.1677	15.4144
P08651	NFIC_HUMAN Nuclear factor 1 C-type OS=Homo sapiens OX=9606 GN=NFIC PE=1 SV=2	3	3	3	+	*	3.36693	2.28518	0.000429606	0.20516	10.7169	17.1351	14.8563	17.6242	15.3966	17.4836	15.1346
Q9NY61	AATF_HUMAN Protein AATF OS=Homo sapiens OX=9606 GN=AATF PE=1 SV=1	5	5	5	+	*	2.42675	1.91031	0.00374326	0.266035	6.06005	17.0934	15.2026	17.1028	15.4334	16.6697	14.499
P13995	MTDC_HUMAN Bifunctional methylenetetrahydrofolate dehydrogenase/cyclohydrolase, mitochondrial OS=Homo sapiens OX=9606 GN=MTHFD2 PE=1 SV=2	5	5	5	+	*	1.49671	1.55605	0.0318632	0.340081	3.23371	16.8531	16.0055	17.2196	14.5411	16.4243	15.2822
Q9H0E2	TOLIP_HUMAN Toll-interacting protein OS=Homo sapiens OX=9606 GN=TOLLIP PE=1 SV=1	3	3	3	+	*	1.86579	1.54767	0.013621	0.342062	4.2068	18.0178	16.8496	17.5156	15.7288	17.6921	16.004
Q9H0P0	5NT3A_HUMAN Cytosolic 5-nucleotidase 3A OS=Homo sapiens OX=9606 GN=NT5C3A PE=1 SV=3	2	2	2	+	*	1.40027	1.53102	0.039786	0.346033	3.00398	17.2619	15.3787	16.8153	15.0128	17.4793	16.5718
Q10469	MGAT2_HUMAN Alpha-1,6-mannosyl-glycoprotein 2-beta-N-acetylglucosaminyltransferase OS=Homo sapiens OX=9606 GN=MGAT2 PE=1 SV=1	4	4	4	+	*	1.51512	1.44184	0.0305408	0.368098	3.2786	15.7507	14.8213	16.9924	14.7997	16.7027	15.4992
O43172	PRP4_HUMAN U4/U6 small nuclear ribonucleoprotein Prp4 OS=Homo sapiens OX=9606 GN=PRPF4 PE=1 SV=2	8	8	8	+	*	1.75353	1.41968	0.0176388	0.373795	3.89346	17.6985	16.7408	17.5081	16.1772	17.4733	15.5029
Q16718	NDUA5_HUMAN NADH dehydrogenase [ubiquinone] 1 alpha subcomplex subunit 5 OS=Homo sapiens OX=9606 GN=NDUFA5 PE=1 SV=3	4	4	4	+	*	1.64624	1.18083	0.0225819	0.441098	3.60873	16.3254	14.5826	16.2719	15.6994	16.2245	14.9974
Q7Z3B4	NUP54_HUMAN Nucleoporin p54 OS=Homo sapiens OX=9606 GN=NUP54 PE=1 SV=2	5	5	5	+	*	2.40048	0.840734	0.00397667	0.558359	5.96088	17.709	16.8533	17.9312	16.7878	17.4695	16.9465
Q9UHR5	S30BP_HUMAN SAP30-binding protein OS=Homo sapiens OX=9606 GN=SAP30BP PE=1 SV=1	2	2	2	+	*	1.41961	0.790815	0.0380531	0.578017	3.04933	15.8088	14.7402	16.0246	15.5568	16.135	15.2989
Q9H857	NT5D2_HUMAN 5-nucleotidase domain-containing protein 2 OS=Homo sapiens OX=9606 GN=NT5DC2 PE=1 SV=1	7	7	7	+	*	1.36557	0.764314	0.0430953	0.588733	2.92343	16.4709	16.0918	16.4997	15.8748	16.5116	15.2227
P78357	CNTP1_HUMAN Contactin-associated protein 1 OS=Homo sapiens OX=9606 GN=CNTNAP1 PE=1 SV=1	12	12	12	+	*	2.276	0.730107	0.00529663	0.602859	5.50905	17.1466	16.6446	17.5155	16.5362	17.4681	16.759
Q9NQY0	BIN3_HUMAN Bridging integrator 3 OS=Homo sapiens OX=9606 GN=BIN3 PE=1 SV=1	2	2	2	+	*	1.50083	0.622734	0.0315624	0.649439	3.24374	15.9465	14.988	15.6277	14.9179	15.6291	15.4292
P42126	ECI1_HUMAN Enoyl-CoA delta isomerase 1, mitochondrial OS=Homo sapiens OX=9606 GN=ECI1 PE=1 SV=1	5	5	5	+	*	1.73778	0.620087	0.0182903	0.650632	3.8508	18.3176	18.0522	18.429	17.5677	18.5878	17.8542
Q16850	CP51A_HUMAN Lanosterol 14-alpha demethylase OS=Homo sapiens OX=9606 GN=CYP51A1 PE=1 SV=3	10	10	10	+	*	3.18918	0.606763	0.000646874	0.656668	9.64284	19.2729	18.7381	19.2621	18.5668	19.1737	18.5835
P17936	IBP3_HUMAN Insulin-like growth factor-binding protein 3 OS=Homo sapiens OX=9606 GN=IGFBP3 PE=1 SV=2	2	2	2	+	*	1.68807	0.592397	0.0205083	0.66324	3.71811	15.4332	15.0545	15.7799	15.0693	15.9311	15.243
O75937	DNJC8_HUMAN DnaJ homolog subfamily C member 8 OS=Homo sapiens OX=9606 GN=DNAJC8 PE=1 SV=2	6	6	6	+	*	1.76059	0.563891	0.0173544	0.676475	3.91269	18.6146	18.1441	18.6598	18.2127	19.0519	18.2779
P48723	HSP13_HUMAN Heat shock 70 kDa protein 13 OS=Homo sapiens OX=9606 GN=HSPA13 PE=1 SV=1	7	7	7	+	*	1.35247	0.487267	0.044415	0.713375	2.8933	17.1518	16.5308	16.9197	16.8099	17.0068	16.2759
Q9ULC3	RAB23_HUMAN Ras-related protein Rab-23 OS=Homo sapiens OX=9606 GN=RAB23 PE=1 SV=1	6	6	6	+	*	2.11526	0.479525	0.00766902	0.717214	4.96677	18.3267	17.9575	18.2793	17.6691	18.3862	17.927
P61289	PSME3_HUMAN Proteasome activator complex subunit 3 OS=Homo sapiens OX=9606 GN=PSME3 PE=1 SV=1	10	10	10	+	*	1.5777	0.411737	0.0264423	0.751718	3.43384	19.607	19.3599	19.5659	19.294	19.7134	18.9972
Q14694	UBP10_HUMAN Ubiquitin carboxyl-terminal hydrolase 10 OS=Homo sapiens OX=9606 GN=USP10 PE=1 SV=2	11	11	11	+	*	1.42964	0.395066	0.0371843	0.760455	3.07299	18.7488	18.6944	19.0075	18.5	18.9729	18.3496
P62899	RL31_HUMAN 60S ribosomal protein L31 OS=Homo sapiens OX=9606 GN=RPL31 PE=1 SV=1	2	2	2	+	*	1.39077	0.376948	0.0406659	0.770065	2.98182	21.6256	21.1172	21.2099	20.9811	21.4333	21.0396
Q9NY12	GAR1_HUMAN H/ACA ribonucleoprotein complex subunit 1 OS=Homo sapiens OX=9606 GN=GAR1 PE=1 SV=1	2	2	2	+	*	1.33067	0.371775	0.0467014	0.772831	2.8435	18.0399	17.8528	18.2563	17.7363	17.9442	17.5358
P0C0L4	CO4A_HUMAN Complement C4-A OS=Homo sapiens OX=9606 GN=C4A PE=1 SV=2	56	4	4	+	*	1.52339	0.310457	0.0299647	0.806386	3.29889	19.5885	19.3596	19.7544	19.3798	19.8554	19.5276
Q96HY6	DDRGK_HUMAN DDRGK domain-containing protein 1 OS=Homo sapiens OX=9606 GN=DDRGK1 PE=1 SV=2	8	8	8	+	*	1.621	0.288011	0.0239332	0.81903	3.54373	18.5113	18.2316	18.6932	18.4137	18.5462	18.2414
P15170	ERF3A_HUMAN Eukaryotic peptide chain release factor GTP-binding subunit ERF3A OS=Homo sapiens OX=9606 GN=GSPT1 PE=1 SV=1	17	17	10	+	*	1.73549	0.269976	0.018387	0.829333	3.84461	20.1319	19.7994	20.0944	19.7109	19.9452	19.8513
O14929	HAT1_HUMAN Histone acetyltransferase type B catalytic subunit OS=Homo sapiens OX=9606 GN=HAT1 PE=1 SV=1	9	9	9	+	*	2.20671	0.256811	0.00621284	0.836936	5.26985	18.9494	18.7268	18.9593	18.6091	18.9689	18.7713
Q6UB35	C1TM_HUMAN Monofunctional C1-tetrahydrofolate synthase, mitochondrial OS=Homo sapiens OX=9606 GN=MTHFD1L PE=1 SV=1	13	13	13	+	*	1.61601	0.247941	0.0242097	0.842097	3.53095	17.8361	17.7446	18.0394	17.634	17.8912	17.6443
P01008	ANT3_HUMAN Antithrombin-III OS=Homo sapiens OX=9606 GN=SERPINC1 PE=1 SV=1	18	18	18	+	*	1.64433	0.247764	0.0226814	0.842201	3.6038	21.3336	21.1031	21.4407	21.1361	21.4827	21.2745
Q96P48	ARAP1_HUMAN Arf-GAP with Rho-GAP domain, ANK repeat and PH domain-containing protein 1 OS=Homo sapiens OX=9606 GN=ARAP1 PE=1 SV=3	8	8	8	+	*	1.3099	0.240025	0.0489892	0.846731	2.79644	16.4776	16.1925	16.3962	16.365	16.4931	16.0893
O15118	NPC1_HUMAN NPC intracellular cholesterol transporter 1 OS=Homo sapiens OX=9606 GN=NPC1 PE=1 SV=2	11	11	11	+	*	1.46475	0.214602	0.0342965	0.861784	3.15658	18.5895	18.4685	18.6298	18.315	18.4983	18.2902
Q7L5N1	CSN6_HUMAN COP9 signalosome complex subunit 6 OS=Homo sapiens OX=9606 GN=COPS6 PE=1 SV=1	11	11	11	+	*	2.75589	0.205896	0.00175432	0.867	7.42719	19.1125	18.8459	19.0742	18.9313	19.0818	18.8737
P60174	TPIS_HUMAN Triosephosphate isomerase OS=Homo sapiens OX=9606 GN=TPI1 PE=1 SV=3	15	15	15	+	*	1.47287	0.202332	0.0336612	0.869145	3.17608	22.415	22.2203	22.3043	22.0952	22.4486	22.2454
Q14103	HNRPD_HUMAN Heterogeneous nuclear ribonucleoprotein D0 OS=Homo sapiens OX=9606 GN=HNRNPD PE=1 SV=1	13	13	13	+	*	1.92815	0.199569	0.0117991	0.870811	4.38821	21.6595	21.4336	21.5329	21.3444	21.5715	21.3872
P22392	NDKB_HUMAN Nucleoside diphosphate kinase B OS=Homo sapiens OX=9606 GN=NME2 PE=1 SV=1	9	9	2	+	*	1.70648	0.187241	0.0196571	0.878284	3.7669	21.7789	21.6941	21.9107	21.6056	21.7941	21.6223
Q8N163	CCAR2_HUMAN Cell cycle and apoptosis regulator protein 2 OS=Homo sapiens OX=9606 GN=CCAR2 PE=1 SV=2	17	17	17	+	*	1.34072	0.179488	0.0456331	0.883016	2.86642	19.0566	18.8714	18.9091	18.7822	19.0906	18.8643
Q9H4M9	EHD1_HUMAN EH domain-containing protein 1 OS=Homo sapiens OX=9606 GN=EHD1 PE=1 SV=2	26	26	17	+	*	1.58287	0.167064	0.0261294	0.890653	3.44687	20.3143	20.163	20.3286	20.0739	20.3355	20.2403
Q96EY1	DNJA3_HUMAN DnaJ homolog subfamily A member 3, mitochondrial OS=Homo sapiens OX=9606 GN=DNAJA3 PE=1 SV=2	3	3	3	+	*	1.37201	-0.10037	0.042461	1.07205	-2.93831	16.9085	16.9649	16.9196	16.9898	16.9017	17.0763
Q9Y2Q3	GSTK1_HUMAN Glutathione S-transferase kappa 1 OS=Homo sapiens OX=9606 GN=GSTK1 PE=1 SV=3	9	9	9	+	*	2.05742	-0.131233	0.00876153	1.09523	-4.78218	19.3357	19.4484	19.3745	19.4739	19.2834	19.465
Q13618	CUL3_HUMAN Cullin-3 OS=Homo sapiens OX=9606 GN=CUL3 PE=1 SV=2	13	13	13	+	*	1.53376	-0.144457	0.0292577	1.10531	-3.32443	17.773	17.866	17.7211	17.978	17.8191	17.9026
O60784	TOM1_HUMAN Target of Myb protein 1 OS=Homo sapiens OX=9606 GN=TOM1 PE=1 SV=2	11	11	11	+	*	1.32487	-0.148767	0.0473293	1.10862	-2.83033	18.5437	18.5774	18.4513	18.5962	18.3745	18.6422
P21964	COMT_HUMAN Catechol O-methyltransferase OS=Homo sapiens OX=9606 GN=COMT PE=1 SV=2	12	12	12	+	*	1.94846	-0.153146	0.01126	1.11199	-4.44846	20.2476	20.3566	20.2729	20.4339	20.279	20.4684
Q92905	CSN5_HUMAN COP9 signalosome complex subunit 5 OS=Homo sapiens OX=9606 GN=COPS5 PE=1 SV=4	13	13	13	+	*	3.89666	-0.16354	0.000126864	1.12003	-14.6337	19.0597	19.2372	19.0932	19.2443	19.0886	19.2506
Q9Y6E2	BZW2_HUMAN Basic leucine zipper and W2 domain-containing protein 2 OS=Homo sapiens OX=9606 GN=BZW2 PE=1 SV=1	3	3	3	+	*	1.40199	-0.173389	0.0396287	1.1277	-3.00798	19.3649	19.6174	19.4349	19.6376	19.4015	19.4665
P46734	MP2K3_HUMAN Dual specificity mitogen-activated protein kinase kinase 3 OS=Homo sapiens OX=9606 GN=MAP2K3 PE=1 SV=2	8	8	8	+	*	1.50156	-0.174181	0.0315094	1.12832	-3.24551	17.9896	18.0776	17.8617	18.1148	17.841	18.0225
Q12841	FSTL1_HUMAN Follistatin-related protein 1 OS=Homo sapiens OX=9606 GN=FSTL1 PE=1 SV=1	10	10	10	+	*	1.49345	-0.203367	0.0321033	1.15138	-3.2258	17.7328	17.801	17.626	17.8938	17.7134	17.9874
Q9NR45	SIAS_HUMAN Sialic acid synthase OS=Homo sapiens OX=9606 GN=NANS PE=1 SV=2	12	12	12	+	*	1.55002	-0.212405	0.0281825	1.15862	-3.36466	19.0198	19.1909	18.8558	19.2137	18.9767	19.0849
Q9BXP5	SRRT_HUMAN Serrate RNA effector molecule homolog OS=Homo sapiens OX=9606 GN=SRRT PE=1 SV=1	12	12	12	+	*	1.31387	-0.216101	0.0485434	1.16159	-2.80541	18.3847	18.4803	18.1946	18.4353	18.1328	18.4449
Q07866	KLC1_HUMAN Kinesin light chain 1 OS=Homo sapiens OX=9606 GN=KLC1 PE=1 SV=2	14	14	10	+	*	2.86391	-0.26479	0.00136801	1.20146	-7.93132	18.2252	18.465	18.1436	18.4316	18.2289	18.4954
Q92879	CELF1_HUMAN CUGBP Elav-like family member 1 OS=Homo sapiens OX=9606 GN=CELF1 PE=1 SV=2	6	6	5	+	*	1.3628	-0.265857	0.0433711	1.20235	-2.91706	16.9779	17.124	16.7624	17.0076	16.7033	17.1096
Q13423	NNTM_HUMAN NAD(P) transhydrogenase, mitochondrial OS=Homo sapiens OX=9606 GN=NNT PE=1 SV=3	14	14	14	+	*	2.72034	-0.266164	0.00190397	1.20261	-7.26764	18.8616	19.1361	18.8661	19.1958	18.8755	19.0698
Q9P266	JCAD_HUMAN Junctional protein associated with coronary artery disease OS=Homo sapiens OX=9606 GN=JCAD PE=1 SV=3	5	5	5	+	*	2.24162	-0.274675	0.00573297	1.20972	-5.38931	16.1026	16.3705	16.1646	16.4908	16.1063	16.3363
P04181	OAT_HUMAN Ornithine aminotransferase, mitochondrial OS=Homo sapiens OX=9606 GN=OAT PE=1 SV=1	15	15	15	+	*	1.35252	-0.277746	0.0444099	1.2123	-2.89343	19.6666	19.8308	19.6741	20.1264	19.635	19.8518
O95361	TRI16_HUMAN Tripartite motif-containing protein 16 OS=Homo sapiens OX=9606 GN=TRIM16 PE=1 SV=3	9	9	9	+	*	1.66777	-0.283361	0.0214897	1.21703	-3.66477	17.0603	17.2619	16.8815	17.3524	16.9757	17.1533
Q16832	DDR2_HUMAN Discoidin domain-containing receptor 2 OS=Homo sapiens OX=9606 GN=DDR2 PE=1 SV=2	8	8	8	+	*	1.52999	-0.285028	0.0295128	1.21843	-3.31512	16.3915	16.623	16.3181	16.5127	16.3695	16.7984
Q9Y2B0	CNPY2_HUMAN Protein canopy homolog 2 OS=Homo sapiens OX=9606 GN=CNPY2 PE=1 SV=1	8	8	8	+	*	1.42485	-0.286891	0.0375967	1.22001	-3.06168	19.2531	19.3936	19.2894	19.7146	19.2841	19.5791
P11717	MPRI_HUMAN Cation-independent mannose-6-phosphate receptor OS=Homo sapiens OX=9606 GN=IGF2R PE=1 SV=3	46	46	46	+	*	1.43654	-0.291592	0.0365982	1.22399	-3.08934	19.0502	19.1576	18.9371	19.3493	18.8073	19.1625
O00505	IMA4_HUMAN Importin subunit alpha-4 OS=Homo sapiens OX=9606 GN=KPNA3 PE=1 SV=2	12	12	10	+	*	1.34702	-0.303161	0.0449759	1.23384	-2.88082	19.0851	19.1182	18.9497	19.3136	18.9239	19.4363
Q13188	STK3_HUMAN Serine/threonine-protein kinase 3 OS=Homo sapiens OX=9606 GN=STK3 PE=1 SV=2	6	6	3	+	*	1.31395	-0.307509	0.0485344	1.23757	-2.80558	17.4945	17.6554	17.3164	17.5201	17.222	17.78
Q14738	2A5D_HUMAN Serine/threonine-protein phosphatase 2A 56 kDa regulatory subunit delta isoform OS=Homo sapiens OX=9606 GN=PPP2R5D PE=1 SV=1	11	11	8	+	*	1.3719	-0.311375	0.0424717	1.24089	-2.93804	18.3315	18.5995	18.5319	18.6488	18.3059	18.8551
Q9BVJ6	UT14A_HUMAN U3 small nucleolar RNA-associated protein 14 homolog A OS=Homo sapiens OX=9606 GN=UTP14A PE=1 SV=1	6	6	6	+	*	1.56459	-0.313743	0.0272527	1.24293	-3.40097	16.4164	16.6787	16.2687	16.8088	16.5548	16.6937
O95394	AGM1_HUMAN Phosphoacetylglucosamine mutase OS=Homo sapiens OX=9606 GN=PGM3 PE=1 SV=1	14	14	14	+	*	3.13502	-0.344496	0.000732791	1.26971	-9.33612	19.8689	20.2445	19.8459	20.2072	19.829	20.1258
Q99715	COCA1_HUMAN Collagen alpha-1(XII) chain OS=Homo sapiens OX=9606 GN=COL12A1 PE=1 SV=2	44	44	44	+	*	1.47239	-0.344859	0.0336985	1.27003	-3.17492	18.3789	18.9542	18.6275	18.9705	18.6957	18.812
P49756	RBM25_HUMAN RNA-binding protein 25 OS=Homo sapiens OX=9606 GN=RBM25 PE=1 SV=3	10	10	10	+	*	1.68715	-0.349297	0.0205518	1.27394	-3.71569	17.7381	17.9751	17.7935	17.9936	17.5702	18.181
Q9UBT2	SAE2_HUMAN SUMO-activating enzyme subunit 2 OS=Homo sapiens OX=9606 GN=UBA2 PE=1 SV=2	15	15	14	+	*	1.51357	-0.364681	0.03065	1.2876	-3.27482	18.8158	19.0708	18.6551	19.2018	18.5981	18.8904
Q9Y2J2	E41L3_HUMAN Band 4.1-like protein 3 OS=Homo sapiens OX=9606 GN=EPB41L3 PE=1 SV=2	17	15	14	+	*	1.40647	-0.365801	0.039222	1.2886	-3.01846	17.7043	17.8833	17.7636	17.9898	17.4647	18.1568
Q12965	MYO1E_HUMAN Unconventional myosin-Ie OS=Homo sapiens OX=9606 GN=MYO1E PE=1 SV=2	13	13	13	+	*	1.44499	-0.368825	0.035893	1.2913	-3.10938	16.7884	17.3003	16.6341	17.0739	16.7748	16.9296
P12109	CO6A1_HUMAN Collagen alpha-1(VI) chain OS=Homo sapiens OX=9606 GN=COL6A1 PE=1 SV=3	31	31	31	+	*	2.01491	-0.378822	0.00966251	1.30028	-4.64986	21.1344	21.6126	21.0969	21.6036	21.2707	21.4222
P20908	CO5A1_HUMAN Collagen alpha-1(V) chain OS=Homo sapiens OX=9606 GN=COL5A1 PE=1 SV=3	14	14	14	+	*	1.61712	-0.41165	0.0241479	1.33021	-3.53379	18.4307	18.6352	18.0658	18.5591	18.1629	18.7001
Q12849	GRSF1_HUMAN G-rich sequence factor 1 OS=Homo sapiens OX=9606 GN=GRSF1 PE=1 SV=3	7	7	7	+	*	1.34746	-0.412864	0.0449304	1.33133	-2.88183	18.4272	18.5533	18.1453	18.7243	17.9874	18.5209
P52434	RPAB3_HUMAN DNA-directed RNA polymerases I, II, and III subunit RPABC3 OS=Homo sapiens OX=9606 GN=POLR2H PE=1 SV=4	5	5	5	+	*	1.32201	-0.434719	0.047642	1.35165	-2.82383	17.9254	18.163	18.03	18.2411	17.6889	18.5443
Q6XQN6	PNCB_HUMAN Nicotinate phosphoribosyltransferase OS=Homo sapiens OX=9606 GN=NAPRT PE=1 SV=2	6	6	6	+	*	2.35482	-0.453758	0.00441754	1.3696	-5.79173	16.7847	17.3098	16.9756	17.4583	16.9498	17.3032
Q6DKJ4	NXN_HUMAN Nucleoredoxin OS=Homo sapiens OX=9606 GN=NXN PE=1 SV=2	10	10	10	+	*	1.30782	-0.479216	0.0492244	1.39399	-2.79175	17.8463	18.3624	18.2446	18.3283	17.7583	18.5961
Q9Y371	SHLB1_HUMAN Endophilin-B1 OS=Homo sapiens OX=9606 GN=SH3GLB1 PE=1 SV=1	6	6	6	+	*	1.33757	-0.502701	0.0459653	1.41686	-2.85923	18.1993	18.3988	17.6096	18.3131	17.8231	18.4283
Q9UHQ9	NB5R1_HUMAN NADH-cytochrome b5 reductase 1 OS=Homo sapiens OX=9606 GN=CYB5R1 PE=1 SV=1	6	6	6	+	*	1.63386	-0.518239	0.0232349	1.43221	-3.57675	18.2907	18.9707	18.7748	19.0382	18.4647	19.0761
Q96SB3	NEB2_HUMAN Neurabin-2 OS=Homo sapiens OX=9606 GN=PPP1R9B PE=1 SV=3	8	8	8	+	*	1.71148	-0.649701	0.0194321	1.56884	-3.78021	16.1426	16.4451	15.8851	16.5625	15.561	16.5302
Q9UKF6	CPSF3_HUMAN Cleavage and polyadenylation specificity factor subunit 3 OS=Homo sapiens OX=9606 GN=CPSF3 PE=1 SV=1	6	6	6	+	*	1.78839	-0.667003	0.0162783	1.58777	-3.98901	15.9369	16.3338	15.8315	16.7682	15.6584	16.3258
Q8WXF7	ATLA1_HUMAN Atlastin-1 OS=Homo sapiens OX=9606 GN=ATL1 PE=1 SV=1	4	4	4	+	*	1.3702	-0.703684	0.0426383	1.62866	-2.93411	15.8433	16.0376	15.3909	16.3285	15.7386	16.7177
P37235	HPCL1_HUMAN Hippocalcin-like protein 1 OS=Homo sapiens OX=9606 GN=HPCAL1 PE=1 SV=3	7	7	7	+	*	1.52744	-0.709365	0.0296866	1.63508	-3.30885	16.7914	17.1467	16.6644	17.2898	16.1076	17.2551
Q9BV44	THUM3_HUMAN THUMP domain-containing protein 3 OS=Homo sapiens OX=9606 GN=THUMPD3 PE=1 SV=1	5	5	5	+	*	1.56845	-0.768345	0.0270116	1.70331	-3.41064	16.3451	16.7227	15.8088	16.5868	15.6125	16.7619
Q13201	MMRN1_HUMAN Multimerin-1 OS=Homo sapiens OX=9606 GN=MMRN1 PE=1 SV=3	11	11	11	+	*	1.6636	-0.790448	0.021697	1.72961	-3.65389	16.5332	16.8823	16.2812	17.121	15.8322	17.0148
O60613	SEP15_HUMAN Selenoprotein F OS=Homo sapiens OX=9606 GN=SELENOF PE=1 SV=4	2	2	2	+	*	2.67694	-0.807091	0.00210407	1.74968	-7.07694	15.2686	16.1169	15.5237	16.0501	15.2308	16.2773
Q969G3	SMCE1_HUMAN SWI/SNF-related matrix-associated actin-dependent regulator of chromatin subfamily E member 1 OS=Homo sapiens OX=9606 GN=SMARCE1 PE=1 SV=2	2	2	2	+	*	1.54975	-0.823443	0.0282001	1.76962	-3.364	15.7096	15.9924	15.5167	16.3015	15.0024	16.4051
P04114	APOB_HUMAN Apolipoprotein B-100 OS=Homo sapiens OX=9606 GN=APOB PE=1 SV=2	131	131	131	+	*	1.42862	-1.05617	0.0372718	2.0794	-3.07058	20.0121	20.4639	19.8709	20.8484	19.8844	21.6235
P10114	RAP2A_HUMAN Ras-related protein Rap-2a OS=Homo sapiens OX=9606 GN=RAP2A PE=1 SV=1	4	2	2	+	*	1.40533	-1.19233	0.0393251	2.28522	-3.01581	15.4709	16.6171	14.9263	15.7445	15.3387	16.9513
O00635	TRI38_HUMAN E3 ubiquitin-protein ligase TRIM38 OS=Homo sapiens OX=9606 GN=TRIM38 PE=1 SV=1	5	5	5	+	*	1.63005	-1.24752	0.0234396	2.37433	-3.56695	14.9706	15.7027	13.8916	15.7977	14.8531	15.9574
Q99426	TBCB_HUMAN Tubulin-folding cofactor B OS=Homo sapiens OX=9606 GN=TBCB PE=1 SV=2	3	3	3	+	*	1.70176	-1.3246	0.0198719	2.50463	-3.75434	14.0258	16.2418	14.9179	15.4246	14.4363	15.6874
O75962	TRIO_HUMAN Triple functional domain protein OS=Homo sapiens OX=9606 GN=TRIO PE=1 SV=2	21	21	21	+	*	1.77393	-1.35148	0.0168295	2.55174	-3.9492	16.4766	16.9883	15.6472	17.166	15.6106	17.6346
Q8ND24	RN214_HUMAN RING finger protein 214 OS=Homo sapiens OX=9606 GN=RNF214 PE=1 SV=2	4	4	4	+	*	1.33417	-1.36105	0.0463266	2.56872	-2.85149	15.5965	16.8274	14.4663	16.7819	15.2457	15.7824
Q9HA77	SYCM_HUMAN Probable cysteine--tRNA ligase, mitochondrial OS=Homo sapiens OX=9606 GN=CARS2 PE=1 SV=1	4	4	4	+	*	1.53226	-1.54092	0.0293589	2.9098	-3.32072	16.2248	16.6806	14.7732	17.3286	15.5821	17.1937
Q68E01	INT3_HUMAN Integrator complex subunit 3 OS=Homo sapiens OX=9606 GN=INTS3 PE=1 SV=1	5	5	5	+	*	1.64491	-1.82251	0.0226511	3.53696	-3.60531	15.096	15.8666	14.301	17.0113	15.2129	17.1996
P02649	APOE_HUMAN Apolipoprotein E OS=Homo sapiens OX=9606 GN=APOE PE=1 SV=1	11	11	11	+	*	1.81924	-1.85976	0.0151621	3.62947	-4.07488	18.2265	19.9074	18.5078	20.2051	19.0106	21.2116
P35249	RFC4_HUMAN Replication factor C subunit 4 OS=Homo sapiens OX=9606 GN=RFC4 PE=1 SV=2	3	3	3	+	*	2.58375	-1.93426	0.00260765	3.82182	-6.68226	15.5593	18.0647	15.7513	17.7575	15.829	17.1202
Q96Q11	TRNT1_HUMAN CCA tRNA nucleotidyltransferase 1, mitochondrial OS=Homo sapiens OX=9606 GN=TRNT1 PE=1 SV=2	5	5	5	+	*	1.54993	-1.95985	0.0281884	3.89022	-3.36444	15.1253	15.9844	14.9954	17.9964	15.04	17.0595
Q9H490	PIGU_HUMAN Phosphatidylinositol glycan anchor biosynthesis class U protein OS=Homo sapiens OX=9606 GN=PIGU PE=1 SV=3	2	2	2	+	*	2.42049	-3.15029	0.00379761	8.87834	-6.0363	16.3126	18.6486	15.3966	19.7212	15.4869	18.2772
Q02750	MP2K1_HUMAN Dual specificity mitogen-activated protein kinase kinase 1 OS=Homo sapiens OX=9606 GN=MAP2K1 PE=1 SV=2	7	4	4	+	*	2.53237	-3.65725	0.00293515	12.6166	-6.47289	16.4784	19.2383	15.2306	19.1596	14.5915	18.8743
Q8IZF6	AGRG4_HUMAN Adhesion G-protein coupled receptor G4 OS=Homo sapiens OX=9606 GN=ADGRG4 PE=2 SV=2	2	2	2	+	*	3.98448	-3.77251	0.000103638	13.6659	-15.4039	15.3309	19.065	15.0452	19.3911	15.7853	19.0228
P12081	HARS1_HUMAN Histidine--tRNA ligase, cytoplasmic OS=Homo sapiens OX=9606 GN=HARS1 PE=1 SV=2	16	16	14			1.30049	0.0882537	0.0500622	0.940661	2.77522	20.1386	19.9625	20.0591	20.0301	20.0807	20.0209
Q6Y7W6	GGYF2_HUMAN GRB10-interacting GYF protein 2 OS=Homo sapiens OX=9606 GN=GIGYF2 PE=1 SV=1	11	11	10			1.28929	-0.363176	0.0513701	1.28625	-2.75008	17.6707	17.9692	17.843	18.0772	17.407	17.9638
P52948	NUP98_HUMAN Nuclear pore complex protein Nup98-Nup96 OS=Homo sapiens OX=9606 GN=NUP98 PE=1 SV=4	14	14	14			1.28885	-0.333511	0.0514221	1.26008	-2.74909	17.1994	17.4251	17.122	17.5194	16.8837	17.2611
Q15208	STK38_HUMAN Serine/threonine-protein kinase 38 OS=Homo sapiens OX=9606 GN=STK38 PE=1 SV=1	4	4	4			1.28702	-0.396418	0.0516393	1.31624	-2.74499	17.0604	17.2125	16.942	17.4036	16.6284	17.2041
O60879	DIAP2_HUMAN Protein diaphanous homolog 2 OS=Homo sapiens OX=9606 GN=DIAPH2 PE=1 SV=1	10	10	10			1.27987	-1.09916	0.0524965	2.1423	-2.72901	15.7122	17.0028	15.0959	16.9956	15.9634	16.0706
Q93050	VPP1_HUMAN V-type proton ATPase 116 kDa subunit a isoform 1 OS=Homo sapiens OX=9606 GN=ATP6V0A1 PE=1 SV=3	8	8	8			1.27935	-0.929003	0.0525594	1.90396	-2.72784	17.3597	17.55	16.9676	18.1004	16.3269	17.7909
Q15185	TEBP_HUMAN Prostaglandin E synthase 3 OS=Homo sapiens OX=9606 GN=PTGES3 PE=1 SV=1	5	5	5			1.27781	-0.255688	0.0527461	1.1939	-2.72441	20.9493	21.0771	20.9887	21.3406	20.8336	21.121
O43390	HNRPR_HUMAN Heterogeneous nuclear ribonucleoprotein R OS=Homo sapiens OX=9606 GN=HNRNPR PE=1 SV=1	17	15	15			1.27279	-0.239529	0.0533593	1.18061	-2.71323	20.8197	21.0814	20.641	21.0599	20.8718	20.9098
P49006	MRP_HUMAN MARCKS-related protein OS=Homo sapiens OX=9606 GN=MARCKSL1 PE=1 SV=2	7	7	7			1.25897	0.774302	0.0550846	0.584671	2.68251	20.1659	19.5847	20.7064	20.1808	20.618	19.402
P49720	PSB3_HUMAN Proteasome subunit beta type-3 OS=Homo sapiens OX=9606 GN=PSMB3 PE=1 SV=2	8	8	8			1.24843	-0.423554	0.0564378	1.34123	-2.6592	19.6929	20.0114	19.805	20.039	19.7736	20.4918
P01861	IGHG4_HUMAN Immunoglobulin heavy constant gamma 4 OS=Homo sapiens OX=9606 GN=IGHG4 PE=1 SV=1	7	3	2			1.24419	-2.87091	0.0569915	7.31526	-2.64985	14.8776	18.5378	14.5997	15.6152	15.1268	19.0639
Q13263	TIF1B_HUMAN Transcription intermediary factor 1-beta OS=Homo sapiens OX=9606 GN=TRIM28 PE=1 SV=5	23	23	23			1.23325	0.1367	0.0584454	0.909597	2.62576	20.5679	20.4136	20.5879	20.4867	20.492	20.3375
Q9NQS3	NECT3_HUMAN Nectin-3 OS=Homo sapiens OX=9606 GN=NECTIN3 PE=1 SV=1	5	5	5			1.22834	1.12416	0.0591099	0.458769	2.61498	18.7964	17.2801	18.3976	16.6919	17.5366	17.386
O75094	SLIT3_HUMAN Slit homolog 3 protein OS=Homo sapiens OX=9606 GN=SLIT3 PE=2 SV=3	9	9	9			1.22416	-0.294468	0.0596815	1.22643	-2.60583	16.5136	16.8234	16.5995	16.7361	16.2486	16.6857
Q14204	DYHC1_HUMAN Cytoplasmic dynein 1 heavy chain 1 OS=Homo sapiens OX=9606 GN=DYNC1H1 PE=1 SV=5	170	170	169			1.22409	-0.102552	0.0596912	1.07367	-2.60568	20.5201	20.5869	20.5398	20.7141	20.5618	20.6283
P55769	NH2L1_HUMAN NHP2-like protein 1 OS=Homo sapiens OX=9606 GN=SNU13 PE=1 SV=3	3	3	3			1.22141	0.35526	0.0600606	0.781729	2.59979	18.6416	18.4053	18.6468	18.0873	18.7852	18.5152
P29279	CCN2_HUMAN CCN family member 2 OS=Homo sapiens OX=9606 GN=CCN2 PE=1 SV=2	11	11	11			1.22026	0.730245	0.0602199	0.602802	2.59729	17.8256	17.4476	18.13	16.6813	17.5441	17.1802
O43707	ACTN4_HUMAN Alpha-actinin-4 OS=Homo sapiens OX=9606 GN=ACTN4 PE=1 SV=2	55	36	35			1.2194	0.181837	0.0603393	0.88158	2.5954	21.8815	21.7395	21.7639	21.5652	21.7677	21.5629
Q92665	RT31_HUMAN 28S ribosomal protein S31, mitochondrial OS=Homo sapiens OX=9606 GN=MRPS31 PE=1 SV=3	6	6	6			1.21898	0.263357	0.0603976	0.833147	2.59449	17.9701	17.805	17.9699	17.4927	17.9312	17.7833
Q9Y295	DRG1_HUMAN Developmentally-regulated GTP-binding protein 1 OS=Homo sapiens OX=9606 GN=DRG1 PE=1 SV=1	11	11	11			1.21861	0.172948	0.0604491	0.887028	2.59368	19.024	18.9417	19.1949	18.9778	19.0587	18.8392
A1X283	SPD2B_HUMAN SH3 and PX domain-containing protein 2B OS=Homo sapiens OX=9606 GN=SH3PXD2B PE=1 SV=3	11	11	11			1.2182	0.530593	0.0605062	0.69227	2.59278	18.6606	18.5364	18.929	18.4078	18.866	17.9195
P49588	SYAC_HUMAN Alanine--tRNA ligase, cytoplasmic OS=Homo sapiens OX=9606 GN=AARS1 PE=1 SV=2	34	34	34			1.20867	-0.110738	0.0618486	1.07978	-2.572	20.3568	20.3816	20.2383	20.4285	20.2455	20.3627
P52732	KIF11_HUMAN Kinesin-like protein KIF11 OS=Homo sapiens OX=9606 GN=KIF11 PE=1 SV=2	17	17	17			1.20862	0.23803	0.0618557	0.847902	2.57189	17.4701	17.3618	17.5941	17.4509	17.6625	17.2
P41221	WNT5A_HUMAN Protein Wnt-5a OS=Homo sapiens OX=9606 GN=WNT5A PE=1 SV=2	11	11	9			1.2029	-0.381963	0.0626758	1.30311	-2.55943	18.0404	18.344	18.0356	18.6769	17.9732	18.1742
Q15036	SNX17_HUMAN Sorting nexin-17 OS=Homo sapiens OX=9606 GN=SNX17 PE=1 SV=1	10	10	10			1.20067	-0.383954	0.0629985	1.30491	-2.55458	17.6336	17.6902	17.4381	18.1142	17.3708	17.79
Q01433	AMPD2_HUMAN AMP deaminase 2 OS=Homo sapiens OX=9606 GN=AMPD2 PE=1 SV=2	14	14	14			1.19139	-0.575512	0.0643591	1.49021	-2.53444	17.5952	17.5821	17.2645	18.0359	16.9708	17.9392
P07357	CO8A_HUMAN Complement component C8 alpha chain OS=Homo sapiens OX=9606 GN=C8A PE=1 SV=2	11	11	11			1.18561	1.25515	0.0652214	0.41895	2.52195	17.8105	16.5917	17.7547	17.5248	18.9699	16.6531
P23368	MAOM_HUMAN NAD-dependent malic enzyme, mitochondrial OS=Homo sapiens OX=9606 GN=ME2 PE=1 SV=1	16	16	16			1.17996	-0.50849	0.0660754	1.42256	-2.50975	18.2928	18.7589	18.4432	18.9733	17.954	18.4833
P04406	G3P_HUMAN Glyceraldehyde-3-phosphate dehydrogenase OS=Homo sapiens OX=9606 GN=GAPDH PE=1 SV=3	16	16	16			1.17704	0.188413	0.0665212	0.877571	2.50344	25.0964	24.9015	24.9635	24.7305	24.9114	24.7741
P98194	AT2C1_HUMAN Calcium-transporting ATPase type 2C member 1 OS=Homo sapiens OX=9606 GN=ATP2C1 PE=1 SV=3	10	10	10			1.17241	0.523446	0.0672342	0.695708	2.49347	18.3065	17.9222	18.3467	17.7728	17.9631	17.351
O00442	RTCA_HUMAN RNA 3-terminal phosphate cyclase OS=Homo sapiens OX=9606 GN=RTCA PE=1 SV=1	8	8	8			1.17224	-0.219358	0.0672605	1.16422	-2.4931	18.0636	18.1156	18.1021	18.2936	17.9673	18.3819
Q96CW5	GCP3_HUMAN Gamma-tubulin complex component 3 OS=Homo sapiens OX=9606 GN=TUBGCP3 PE=1 SV=2	6	6	6			1.1686	-0.812227	0.0678266	1.75592	-2.48529	16.0846	16.2519	15.2013	16.3857	15.0649	16.1499
O15269	SPTC1_HUMAN Serine palmitoyltransferase 1 OS=Homo sapiens OX=9606 GN=SPTLC1 PE=1 SV=1	7	7	7			1.16832	-0.177191	0.0678703	1.13068	-2.48468	18.1619	18.4056	18.154	18.1829	18.074	18.333
P25445	TNR6_HUMAN Tumor necrosis factor receptor superfamily member 6 OS=Homo sapiens OX=9606 GN=FAS PE=1 SV=1	6	6	6			1.16728	-0.669737	0.0680331	1.59078	-2.48244	16.4701	17.203	16.4146	17.1065	15.9417	16.5261
P52594	AGFG1_HUMAN Arf-GAP domain and FG repeat-containing protein 1 OS=Homo sapiens OX=9606 GN=AGFG1 PE=1 SV=2	3	3	3			1.15992	1.41186	0.0691958	0.375827	2.46664	15.2256	14.9754	17.0205	14.9844	16.8481	14.8988
P16930	FAAA_HUMAN Fumarylacetoacetase OS=Homo sapiens OX=9606 GN=FAH PE=1 SV=2	9	9	9			1.1597	0.127118	0.0692309	0.915659	2.46616	18.6215	18.4113	18.5337	18.4134	18.5966	18.5457
Q96SU4	OSBL9_HUMAN Oxysterol-binding protein-related protein 9 OS=Homo sapiens OX=9606 GN=OSBPL9 PE=1 SV=2	5	5	4			1.15846	0.92977	0.0694289	0.524942	2.4635	16.627	15.362	16.7726	15.4488	16.7283	16.5277
Q9NVH6	TMLH_HUMAN Trimethyllysine dioxygenase, mitochondrial OS=Homo sapiens OX=9606 GN=TMLHE PE=1 SV=1	3	3	3			1.15362	0.50831	0.0702069	0.703046	2.45314	16.1513	15.6506	15.742	15.1505	15.7073	15.2745
Q4G176	ACSF3_HUMAN Malonate--CoA ligase ACSF3, mitochondrial OS=Homo sapiens OX=9606 GN=ACSF3 PE=1 SV=3	2	2	2			1.15337	1.75317	0.0702474	0.296649	2.45262	16.6218	14.0494	15.6683	14.0417	16.9249	15.8644
Q969S3	ZN622_HUMAN Zinc finger protein 622 OS=Homo sapiens OX=9606 GN=ZNF622 PE=1 SV=1	4	4	4			1.15024	-0.357037	0.0707555	1.28079	-2.44593	16.7789	16.9438	16.9824	17.2483	16.6474	17.2877
Q6IAN0	DRS7B_HUMAN Dehydrogenase/reductase SDR family member 7B OS=Homo sapiens OX=9606 GN=DHRS7B PE=1 SV=2	4	4	4			1.14609	-0.917375	0.0714348	1.88868	-2.43706	14.6544	16.0618	15.6478	16.6027	15.5106	15.9004
Q9Y2V7	COG6_HUMAN Conserved oligomeric Golgi complex subunit 6 OS=Homo sapiens OX=9606 GN=COG6 PE=1 SV=2	5	5	5			1.14518	-1.18469	0.0715847	2.27315	-2.43512	15.3051	16.7592	15.2155	15.9105	14.2206	15.6256
Q9BVC6	TM109_HUMAN Transmembrane protein 109 OS=Homo sapiens OX=9606 GN=TMEM109 PE=1 SV=1	2	2	2			1.14307	-2.57084	0.0719333	5.94155	-2.43062	15.212	19.4503	15.861	18.7915	15.5071	16.0507
P10321	HLAC_HUMAN HLA class I histocompatibility antigen, C alpha chain OS=Homo sapiens OX=9606 GN=HLA-C PE=1 SV=3	7	2	2			1.14205	-2.50149	0.0721024	5.6627	-2.42843	18.1158	18.4851	14.9436	18.4489	15.15	18.78
Q13107	UBP4_HUMAN Ubiquitin carboxyl-terminal hydrolase 4 OS=Homo sapiens OX=9606 GN=USP4 PE=1 SV=3	4	4	3			1.14156	-0.409233	0.0721838	1.32798	-2.4274	15.7063	16.3271	15.9691	16.537	16.024	16.063
Q8NDH3	PEPL1_HUMAN Probable aminopeptidase NPEPL1 OS=Homo sapiens OX=9606 GN=NPEPL1 PE=1 SV=3	2	2	2			1.13729	-0.318102	0.0728971	1.24669	-2.4183	16.8462	16.9533	16.5541	17.1722	16.6138	16.8429
P47755	CAZA2_HUMAN F-actin-capping protein subunit alpha-2 OS=Homo sapiens OX=9606 GN=CAPZA2 PE=1 SV=3	13	11	11			1.13345	-0.170975	0.0735445	1.12582	-2.41012	18.3647	18.5746	18.4967	18.7333	18.4864	18.5528
Q9Y613	FHOD1_HUMAN FH1/FH2 domain-containing protein 1 OS=Homo sapiens OX=9606 GN=FHOD1 PE=1 SV=3	17	17	17			1.13329	-0.249016	0.0735716	1.1884	-2.40979	20.9702	21.2243	20.8998	21.3942	21.1329	21.1315
Q92930	RAB8B_HUMAN Ras-related protein Rab-8B OS=Homo sapiens OX=9606 GN=RAB8B PE=1 SV=2	4	3	3			1.13327	-0.243203	0.073575	1.18362	-2.40974	17.9158	17.9908	17.6392	18.0549	17.6559	17.8947
Q9UNN5	FAF1_HUMAN FAS-associated factor 1 OS=Homo sapiens OX=9606 GN=FAF1 PE=1 SV=2	3	3	3			1.12938	1.83821	0.0742369	0.279669	2.40148	18.0417	17.4116	17.781	16.1518	18.0327	14.7774
P29992	GNA11_HUMAN Guanine nucleotide-binding protein subunit alpha-11 OS=Homo sapiens OX=9606 GN=GNA11 PE=1 SV=2	9	9	7			1.12758	0.184985	0.0745453	0.879658	2.39765	18.3919	18.3092	18.4054	18.0854	18.2885	18.1363
Q7L2E3	DHX30_HUMAN ATP-dependent RNA helicase DHX30 OS=Homo sapiens OX=9606 GN=DHX30 PE=1 SV=1	14	14	14			1.12433	-0.278982	0.0751052	1.21334	-2.39076	18.417	18.4163	18.223	18.7688	18.2888	18.5807
Q8WTS6	SETD7_HUMAN Histone-lysine N-methyltransferase SETD7 OS=Homo sapiens OX=9606 GN=SETD7 PE=1 SV=1	4	4	4			1.12387	1.69316	0.0751848	0.309249	2.38978	17.8278	15.9227	17.5874	14.8625	17.7472	17.2978
Q9H2J4	PDCL3_HUMAN Phosducin-like protein 3 OS=Homo sapiens OX=9606 GN=PDCL3 PE=1 SV=1	9	9	9			1.12279	0.286219	0.075372	0.820048	2.38749	16.8997	16.7788	17.0668	16.7444	16.8694	16.4541
Q8NBU5	ATAD1_HUMAN ATPase family AAA domain-containing protein 1 OS=Homo sapiens OX=9606 GN=ATAD1 PE=1 SV=1	6	6	6			1.12088	1.00314	0.0757042	0.498913	2.38346	16.866	16.8343	16.931	15.6603	17.4219	15.715
O75718	CRTAP_HUMAN Cartilage-associated protein OS=Homo sapiens OX=9606 GN=CRTAP PE=1 SV=1	10	10	10			1.11563	-0.154709	0.0766249	1.1132	-2.37234	20.656	20.6843	20.6438	20.7807	20.6043	20.9032
P11169	GTR3_HUMAN Solute carrier family 2, facilitated glucose transporter member 3 OS=Homo sapiens OX=9606 GN=SLC2A3 PE=1 SV=1;sp	4	4	4			1.11553	-1.48603	0.0766426	2.80117	-2.37214	16.8337	17.3591	15.765	17.0871	14.6822	17.2928
Q96PK6	RBM14_HUMAN RNA-binding protein 14 OS=Homo sapiens OX=9606 GN=RBM14 PE=1 SV=2	9	9	9			1.11439	0.50632	0.076844	0.704016	2.36973	18.612	18.3142	18.68	17.6751	18.3716	18.1553
P22033	MUTA_HUMAN Methylmalonyl-CoA mutase, mitochondrial OS=Homo sapiens OX=9606 GN=MMUT PE=1 SV=4	12	12	12			1.11393	0.541776	0.0769254	0.686925	2.36876	17.4964	16.9139	17.5722	16.5997	17.4476	17.3772
O60763	USO1_HUMAN General vesicular transport factor p115 OS=Homo sapiens OX=9606 GN=USO1 PE=1 SV=2	24	24	24			1.11318	-0.177445	0.0770584	1.13088	-2.36716	20.1535	20.1634	20.0523	20.2354	20.0503	20.3897
P48637	GSHB_HUMAN Glutathione synthetase OS=Homo sapiens OX=9606 GN=GSS PE=1 SV=1	11	11	11			1.11068	0.217239	0.0775033	0.86021	2.36189	18.8523	18.6843	18.9207	18.7797	18.8255	18.4828
Q9NVA2	SEP11_HUMAN Septin-11 OS=Homo sapiens OX=9606 GN=SEPTIN11 PE=1 SV=3	14	14	9			1.10919	-0.149376	0.0777696	1.10909	-2.35875	20.7714	21.0492	20.881	20.894	20.7534	20.9106
Q9P0V9	SEP10_HUMAN Septin-10 OS=Homo sapiens OX=9606 GN=SEPTIN10 PE=1 SV=2	8	7	7			1.10889	-0.788045	0.0778234	1.72673	-2.35811	18.3627	19.7467	18.7206	19.647	18.7084	18.7621
Q9BUL8	PDC10_HUMAN Programmed cell death protein 10 OS=Homo sapiens OX=9606 GN=PDCD10 PE=1 SV=1	5	5	5			1.10732	-0.608936	0.0781052	1.52513	-2.35481	17.7213	17.831	17.4083	17.9247	16.8682	18.0689
P09486	SPRC_HUMAN SPARC OS=Homo sapiens OX=9606 GN=SPARC PE=1 SV=1	11	11	11			1.10726	-0.0867933	0.078116	1.06201	-2.35467	21.531	21.6755	21.5836	21.704	21.6171	21.6125
P62913	RL11_HUMAN 60S ribosomal protein L11 OS=Homo sapiens OX=9606 GN=RPL11 PE=1 SV=2	6	6	6			1.10681	0.434294	0.078197	0.740056	2.35372	21.8923	21.7856	22.0552	21.3381	22.2663	21.7872
P35269	T2FA_HUMAN General transcription factor IIF subunit 1 OS=Homo sapiens OX=9606 GN=GTF2F1 PE=1 SV=2	8	8	8			1.10652	-0.385265	0.0782492	1.3061	-2.3531	17.5	17.5689	17.1525	17.9446	17.2606	17.5554
O75431	MTX2_HUMAN Metaxin-2 OS=Homo sapiens OX=9606 GN=MTX2 PE=1 SV=1	4	4	4			1.10247	0.293076	0.0789823	0.81616	2.34457	17.6092	17.4866	17.5087	17.0709	17.5417	17.2229
Q6P996	PDXD1_HUMAN Pyridoxal-dependent decarboxylase domain-containing protein 1 OS=Homo sapiens OX=9606 GN=PDXDC1 PE=1 SV=2	25	25	24			1.10106	-0.317415	0.0792392	1.2461	-2.34161	18.7878	18.7482	18.4448	18.9259	18.3958	18.9065
P53004	BIEA_HUMAN Biliverdin reductase A OS=Homo sapiens OX=9606 GN=BLVRA PE=1 SV=2	7	7	7			1.09964	0.206274	0.0794987	0.866773	2.33861	18.3133	18.2196	18.2153	17.9449	18.343	18.0882
Q96T23	RSF1_HUMAN Remodeling and spacing factor 1 OS=Homo sapiens OX=9606 GN=RSF1 PE=1 SV=2	3	3	3			1.09721	-0.532526	0.0799448	1.44646	-2.33351	15.1328	15.1485	14.4078	15.3708	14.826	15.4449
Q6PIU2	NCEH1_HUMAN Neutral cholesterol ester hydrolase 1 OS=Homo sapiens OX=9606 GN=NCEH1 PE=1 SV=3	8	8	8			1.09609	-0.61664	0.0801512	1.5333	-2.33114	15.6534	16.4921	15.3898	16.4248	15.7643	15.7406
O76071	CIAO1_HUMAN Probable cytosolic iron-sulfur protein assembly protein CIAO1 OS=Homo sapiens OX=9606 GN=CIAO1 PE=1 SV=1	9	9	9			1.09579	-0.300104	0.0802066	1.23123	-2.33051	17.9171	18.0365	18.0243	18.3644	18.0025	18.4433
P28838	AMPL_HUMAN Cytosol aminopeptidase OS=Homo sapiens OX=9606 GN=LAP3 PE=1 SV=3	16	16	16			1.09233	0.136297	0.0808481	0.909851	2.32325	18.8218	18.5381	18.7282	18.6548	18.6562	18.6044
P43686	PRS6B_HUMAN 26S proteasome regulatory subunit 6B OS=Homo sapiens OX=9606 GN=PSMC4 PE=1 SV=2	16	16	16			1.09157	-0.205383	0.0809897	1.15299	-2.32164	19.9388	19.9257	19.8378	20.1828	19.7733	20.0576
Q9Y4F1	FARP1_HUMAN FERM, ARHGEF and pleckstrin domain-containing protein 1 OS=Homo sapiens OX=9606 GN=FARP1 PE=1 SV=1	9	9	9			1.08947	-0.790063	0.0813823	1.72915	-2.31724	14.7558	15.7562	14.8073	16.2577	15.3973	15.3167
Q5GLZ8	HERC4_HUMAN Probable E3 ubiquitin-protein ligase HERC4 OS=Homo sapiens OX=9606 GN=HERC4 PE=1 SV=1	28	28	28			1.08887	-0.44088	0.0814948	1.35743	-2.31599	18.6603	18.942	18.6266	18.7276	18.1962	19.1362
Q96T60	PNKP_HUMAN Bifunctional polynucleotide phosphatase/kinase OS=Homo sapiens OX=9606 GN=PNKP PE=1 SV=1	2	2	2			1.08359	0.903636	0.0824917	0.534538	2.30491	15.8383	16.0118	16.4121	15.0671	16.5233	14.9839
Q9BVL2	NUP58_HUMAN Nucleoporin p58/p45 OS=Homo sapiens OX=9606 GN=NUP58 PE=1 SV=1	3	3	3			1.08345	1.25656	0.0825182	0.418541	2.30463	17.9187	16.9196	17.0397	15.2961	17.1342	16.1073
Q9H0U4	RAB1B_HUMAN Ras-related protein Rab-1B OS=Homo sapiens OX=9606 GN=RAB1B PE=1 SV=1;sp	9	9	5			1.08276	-0.304968	0.0826495	1.23539	-2.30318	21.2312	21.2189	21.1284	21.6315	21.1464	21.5704
P52788	SPSY_HUMAN Spermine synthase OS=Homo sapiens OX=9606 GN=SMS PE=1 SV=2	12	12	12			1.08268	-0.525267	0.0826647	1.4392	-2.30302	18.6301	19.1129	19.0201	19.7048	19.1078	19.5161
Q8N766	EMC1_HUMAN ER membrane protein complex subunit 1 OS=Homo sapiens OX=9606 GN=EMC1 PE=1 SV=1	17	17	17			1.08065	-0.148506	0.083052	1.10842	-2.29876	18.1397	18.3873	18.313	18.3833	18.3272	18.4548
P01031	CO5_HUMAN Complement C5 OS=Homo sapiens OX=9606 GN=C5 PE=1 SV=4	32	32	32			1.07993	1.09526	0.0831898	0.468052	2.29726	19.3106	18.2635	19.7855	19.41	20.4611	18.598
Q69YQ0	CYTSA_HUMAN Cytospin-A OS=Homo sapiens OX=9606 GN=SPECC1L PE=1 SV=2	11	11	11			1.07969	-0.395982	0.0832358	1.31584	-2.29676	15.2676	15.7527	15.7007	15.7821	15.5007	16.1222
Q9UEW8	STK39_HUMAN STE20/SPS1-related proline-alanine-rich protein kinase OS=Homo sapiens OX=9606 GN=STK39 PE=1 SV=3	11	9	9			1.07659	-0.295174	0.083832	1.22703	-2.29028	17.7147	18.1278	17.9321	18.1955	18.1141	18.3232
Q9Y2L5	TPPC8_HUMAN Trafficking protein particle complex subunit 8 OS=Homo sapiens OX=9606 GN=TRAPPC8 PE=1 SV=2	6	6	6			1.07585	-0.892358	0.083975	1.85621	-2.28873	15.0783	16.4685	16.0128	16.4921	15.0156	15.8231
Q8N0X7	SPART_HUMAN Spartin OS=Homo sapiens OX=9606 GN=SPART PE=1 SV=1	11	11	11			1.07233	0.47689	0.0846584	0.718525	2.28137	18.8477	18.1104	18.9166	18.4015	18.3222	18.144
Q9BYV8	CEP41_HUMAN Centrosomal protein of 41 kDa OS=Homo sapiens OX=9606 GN=CEP41 PE=1 SV=1	3	3	3			1.072	-0.898397	0.0847227	1.86399	-2.28068	15.9201	16.4398	15.1156	16.6507	15.0778	15.7182
P54821	PRRX1_HUMAN Paired mesoderm homeobox protein 1 OS=Homo sapiens OX=9606 GN=PRRX1 PE=1 SV=2	3	3	3			1.07082	-0.126806	0.0849533	1.09187	-2.27823	17.6234	17.8445	17.654	17.6591	17.6346	17.7888
O75347	TBCA_HUMAN Tubulin-specific chaperone A OS=Homo sapiens OX=9606 GN=TBCA PE=1 SV=3	5	5	5			1.06827	0.15836	0.0854535	0.896043	2.27291	18.1487	18.1035	18.3043	17.9973	18.1114	17.9885
P62820	RAB1A_HUMAN Ras-related protein Rab-1A OS=Homo sapiens OX=9606 GN=RAB1A PE=1 SV=3	8	4	4			1.06713	0.437205	0.0856781	0.738564	2.27053	21.726	21.3182	21.3305	20.8812	21.3504	20.8959
Q96HD1	CREL1_HUMAN Protein disulfide isomerase CRELD1 OS=Homo sapiens OX=9606 GN=CRELD1 PE=1 SV=3	3	3	3			1.06547	-1.50607	0.0860062	2.84035	-2.26707	15.4108	17.6804	15.5406	17.3401	15.1249	15.574
P62701	RS4X_HUMAN 40S ribosomal protein S4, X isoform OS=Homo sapiens OX=9606 GN=RPS4X PE=1 SV=2	12	12	8			1.06434	0.111795	0.0862303	0.925436	2.26471	22.6642	22.5673	22.6805	22.6268	22.808	22.6231
Q8NHP8	PLBL2_HUMAN Putative phospholipase B-like 2 OS=Homo sapiens OX=9606 GN=PLBD2 PE=1 SV=2	8	8	8			1.06243	-0.348662	0.0866104	1.27338	-2.26074	17.9362	18.0463	17.8937	18.2374	17.4888	18.0809
P12259	FA5_HUMAN Coagulation factor V OS=Homo sapiens OX=9606 GN=F5 PE=1 SV=4	10	10	10			1.05992	1.2656	0.0871124	0.415926	2.25552	16.6726	16.3962	16.7977	16.019	17.479	14.7373
Q9NVI7	ATD3A_HUMAN ATPase family AAA domain-containing protein 3A OS=Homo sapiens OX=9606 GN=ATAD3A PE=1 SV=2	18	18	9			1.05916	-0.391717	0.087265	1.31195	-2.25392	18.8301	18.9978	18.6229	19.4652	18.8015	18.9666
P53701	CCHL_HUMAN Cytochrome c-type heme lyase OS=Homo sapiens OX=9606 GN=HCCS PE=1 SV=1	9	9	9			1.05748	-1.52263	0.0876032	2.87314	-2.25043	16.4489	17.4676	14.7784	17.1518	16.8269	18.0027
P37268	FDFT_HUMAN Squalene synthase OS=Homo sapiens OX=9606 GN=FDFT1 PE=1 SV=1	8	8	8			1.0547	-0.55755	0.0881658	1.47177	-2.24465	18.1214	18.554	18.4822	19.0183	18.5606	19.2646
Q6ZSR9	YJ005_HUMAN Uncharacterized protein FLJ45252 OS=Homo sapiens OX=9606 PE=2 SV=2	4	4	4			1.05395	0.454521	0.0883182	0.729752	2.24311	18.1326	17.9425	18.7018	17.7488	18.106	17.8854
P02763	A1AG1_HUMAN Alpha-1-acid glycoprotein 1 OS=Homo sapiens OX=9606 GN=ORM1 PE=1 SV=1	4	4	3			1.05222	-1.9553	0.0886707	3.87797	-2.2395	15.153	15.7462	15.7212	18.2236	15.622	18.3923
Q8IVL6	P3H3_HUMAN Prolyl 3-hydroxylase 3 OS=Homo sapiens OX=9606 GN=P3H3 PE=1 SV=1	15	15	15			1.05189	0.118647	0.0887381	0.921051	2.23882	19.5505	19.3535	19.4663	19.3752	19.3789	19.3111
Q16698	DECR_HUMAN 2,4-dienoyl-CoA reductase, mitochondrial OS=Homo sapiens OX=9606 GN=DECR1 PE=1 SV=1	8	8	8			1.05188	-0.165157	0.0887401	1.12129	-2.2388	19.6101	19.7982	19.7156	19.9566	19.6634	19.7297
Q13641	TPBG_HUMAN Trophoblast glycoprotein OS=Homo sapiens OX=9606 GN=TPBG PE=1 SV=1	6	6	6			1.04646	-0.179152	0.0898545	1.13222	-2.22755	18.5111	18.5162	18.3623	18.6879	18.3195	18.5262
O14965	AURKA_HUMAN Aurora kinase A OS=Homo sapiens OX=9606 GN=AURKA PE=1 SV=2	8	8	8			1.04572	0.532437	0.0900078	0.691386	2.22603	18.1944	17.2318	18.062	17.8163	17.6872	17.2981
Q12802	AKP13_HUMAN A-kinase anchor protein 13 OS=Homo sapiens OX=9606 GN=AKAP13 PE=1 SV=2	13	13	13			1.04521	1.04809	0.0901135	0.483608	2.22497	17.1867	17.0877	17.8225	17.0515	18.4005	16.1261
P29692	EF1D_HUMAN Elongation factor 1-delta OS=Homo sapiens OX=9606 GN=EEF1D PE=1 SV=5	11	11	10			1.04112	0.373919	0.0909662	0.771683	2.21649	21.6985	21.4045	21.7934	21.1661	21.91	21.7094
Q13586	STIM1_HUMAN Stromal interaction molecule 1 OS=Homo sapiens OX=9606 GN=STIM1 PE=1 SV=3	10	10	10			1.03279	-0.378551	0.0927278	1.30004	-2.19927	17.5784	18.0495	17.4943	17.9208	17.3051	17.5431
Q16543	CDC37_HUMAN Hsp90 co-chaperone Cdc37 OS=Homo sapiens OX=9606 GN=CDC37 PE=1 SV=1	15	15	15			1.03061	0.190332	0.0931944	0.876404	2.19476	21.8198	21.7458	21.7343	21.4947	21.8975	21.6401
O75521	ECI2_HUMAN Enoyl-CoA delta isomerase 2, mitochondrial OS=Homo sapiens OX=9606 GN=ECI2 PE=1 SV=4	8	8	8			1.02888	-0.226976	0.0935664	1.17038	-2.1912	18.9087	18.9645	18.6267	18.9186	18.5816	18.9149
O43399	TPD54_HUMAN Tumor protein D54 OS=Homo sapiens OX=9606 GN=TPD52L2 PE=1 SV=2	13	13	13			1.02731	-0.203007	0.0939053	1.1511	-2.18797	19.3705	19.6316	19.3044	19.6108	19.3094	19.3508
Q9Y6K5	OAS3_HUMAN 2-5-oligoadenylate synthase 3 OS=Homo sapiens OX=9606 GN=OAS3 PE=1 SV=3	4	4	4			1.02711	-1.16374	0.0939485	2.24037	-2.18756	15.4465	16.36	15.1676	16.7953	14.396	15.3461
P25789	PSA4_HUMAN Proteasome subunit alpha type-4 OS=Homo sapiens OX=9606 GN=PSMA4 PE=1 SV=1	8	8	7			1.02547	0.324346	0.094304	0.79866	2.18417	20.0128	19.8397	20.1312	19.5217	20.1859	19.9955
P27448	MARK3_HUMAN MAP/microtubule affinity-regulating kinase 3 OS=Homo sapiens OX=9606 GN=MARK3 PE=1 SV=5;sp	4	2	2			1.02518	-0.203097	0.094367	1.15117	-2.18358	15.0765	15.0931	15.0994	15.2759	14.954	15.3702
Q9BY77	PDIP3_HUMAN Polymerase delta-interacting protein 3 OS=Homo sapiens OX=9606 GN=POLDIP3 PE=1 SV=2	4	4	4			1.02515	0.324411	0.0943735	0.798624	2.18352	17.7911	17.2872	17.6758	17.7219	17.8223	17.3069
Q8TCS8	PNPT1_HUMAN Polyribonucleotide nucleotidyltransferase 1, mitochondrial OS=Homo sapiens OX=9606 GN=PNPT1 PE=1 SV=2	10	10	10			1.02434	-0.348012	0.0945497	1.27281	-2.18185	18.1854	18.5342	18.356	18.6989	17.9618	18.3142
Q9NP61	ARFG3_HUMAN ADP-ribosylation factor GTPase-activating protein 3 OS=Homo sapiens OX=9606 GN=ARFGAP3 PE=1 SV=1	13	13	12			1.02224	-0.156591	0.095008	1.11465	-2.17752	18.875	19.0179	18.8968	19.1937	18.931	18.9609
Q8TD19	NEK9_HUMAN Serine/threonine-protein kinase Nek9 OS=Homo sapiens OX=9606 GN=NEK9 PE=1 SV=2	14	14	14			1.02094	0.312064	0.0952928	0.805489	2.17483	17.9456	17.7225	17.8057	17.6659	17.8577	17.2845
Q9UHY7	ENOPH_HUMAN Enolase-phosphatase E1 OS=Homo sapiens OX=9606 GN=ENOPH1 PE=1 SV=1	5	5	5			1.01996	-0.464674	0.0955081	1.38001	-2.17282	18.0466	18.3332	17.865	18.7369	18.4483	18.6838
Q16658	FSCN1_HUMAN Fascin OS=Homo sapiens OX=9606 GN=FSCN1 PE=1 SV=3	27	27	27			1.01918	0.176371	0.0956797	0.884926	2.17122	22.0841	22.0125	22.0712	21.78	22.1667	22.0002
Q9P0V3	SH3B4_HUMAN SH3 domain-binding protein 4 OS=Homo sapiens OX=9606 GN=SH3BP4 PE=1 SV=1	4	4	4			1.01828	-1.67141	0.0958782	3.18526	-2.16937	14.9268	17.5471	17.172	17.8313	15.137	16.8716
Q9H2P9	DPH5_HUMAN Diphthine methyl ester synthase OS=Homo sapiens OX=9606 GN=DPH5 PE=1 SV=2	2	2	2			1.01823	-0.696923	0.0958893	1.62104	-2.16927	14.9784	15.6723	15.2932	16.1761	14.7132	15.2273
Q7L311	ARMX2_HUMAN Armadillo repeat-containing X-linked protein 2 OS=Homo sapiens OX=9606 GN=ARMCX2 PE=2 SV=1	2	2	2			1.01746	1.73369	0.0960594	0.300682	2.16767	15.2653	15.0837	17.2183	15.4966	17.5056	14.2077
O43765	SGTA_HUMAN Small glutamine-rich tetratricopeptide repeat-containing protein alpha OS=Homo sapiens OX=9606 GN=SGTA PE=1 SV=1	7	7	7			1.01631	-0.12361	0.0963141	1.08946	-2.16532	18.8949	18.9182	18.7694	18.93	18.7043	18.8912
P20839	IMDH1_HUMAN Inosine-5-monophosphate dehydrogenase 1 OS=Homo sapiens OX=9606 GN=IMPDH1 PE=1 SV=2	6	6	6			1.01576	-1.28944	0.0964362	2.44433	-2.16419	15.6351	17.9006	17.6562	18.1043	16.9462	18.1008
Q96F46	I17RA_HUMAN Interleukin-17 receptor A OS=Homo sapiens OX=9606 GN=IL17RA PE=1 SV=2	2	2	2			1.01513	1.07199	0.0965762	0.475662	2.16289	17.1443	15.9515	17.3413	15.9546	15.9241	15.2877
Q9H061	T126A_HUMAN Transmembrane protein 126A OS=Homo sapiens OX=9606 GN=TMEM126A PE=1 SV=1	2	2	2			1.01092	-2.16261	0.0975169	4.47724	-2.15424	15.2987	18.3892	15.2374	18.8683	15.9617	15.7281
P17252	KPCA_HUMAN Protein kinase C alpha type OS=Homo sapiens OX=9606 GN=PRKCA PE=1 SV=4	14	14	14			1.00964	-0.313279	0.0978048	1.24253	-2.1516	17.9678	18.2159	17.785	18.3919	17.843	17.9279
P21397	AOFA_HUMAN Amine oxidase [flavin-containing] A OS=Homo sapiens OX=9606 GN=MAOA PE=1 SV=1	10	10	8			1.00883	-0.584124	0.0979873	1.49913	-2.14995	19.3061	19.5243	19.1645	19.5638	19.214	20.3488
Q99627	CSN8_HUMAN COP9 signalosome complex subunit 8 OS=Homo sapiens OX=9606 GN=COPS8 PE=1 SV=1	3	3	3			1.00621	3.39612	0.0985803	0.0949874	2.14458	15.155	14.9887	19.8568	14.6639	19.9224	15.0932
Q9Y5X3	SNX5_HUMAN Sorting nexin-5 OS=Homo sapiens OX=9606 GN=SNX5 PE=1 SV=1	11	11	11			1.00482	-0.168214	0.0988963	1.12367	-2.14172	17.8754	17.9802	17.8035	18.1613	18.0017	18.0438
O60573	IF4E2_HUMAN Eukaryotic translation initiation factor 4E type 2 OS=Homo sapiens OX=9606 GN=EIF4E2 PE=1 SV=1	2	2	2			1.00331	-1.29632	0.0992407	2.45602	-2.13863	15.3846	16.9376	15.0105	17.1705	15.1026	15.2786
Q9BVK8	TM147_HUMAN Transmembrane protein 147 OS=Homo sapiens OX=9606 GN=TMEM147 PE=1 SV=1	2	2	2			1.00312	-0.971234	0.0992842	1.96052	-2.13824	15.4537	15.5295	15.1275	17.061	15.26	16.1644
Q5SW79	CE170_HUMAN Centrosomal protein of 170 kDa OS=Homo sapiens OX=9606 GN=CEP170 PE=1 SV=1	27	27	27			0.999533	-0.186873	0.100108	1.13829	-2.13089	17.8563	18.0278	18.0033	18.2315	17.8465	18.0074
P33897	ABCD1_HUMAN ATP-binding cassette sub-family D member 1 OS=Homo sapiens OX=9606 GN=ABCD1 PE=1 SV=2	2	2	2			0.99529	1.35651	0.10109	0.390526	2.12221	15.5285	15.4128	17.7081	15.3873	16.7086	15.0756
Q5T8P6	RBM26_HUMAN RNA-binding protein 26 OS=Homo sapiens OX=9606 GN=RBM26 PE=1 SV=3	4	4	4			0.994786	-0.462571	0.101208	1.378	-2.12118	15.6459	16.089	15.6991	16.2427	15.2692	15.6703
O14976	GAK_HUMAN Cyclin-G-associated kinase OS=Homo sapiens OX=9606 GN=GAK PE=1 SV=2	9	9	9			0.992317	-0.528078	0.101785	1.44201	-2.11613	16.8844	17.4672	16.9439	17.1013	16.2618	17.1057
P55036	PSMD4_HUMAN 26S proteasome non-ATPase regulatory subunit 4 OS=Homo sapiens OX=9606 GN=PSMD4 PE=1 SV=1	9	9	7			0.990764	-0.660625	0.102149	1.58077	-2.11296	19.0796	19.0123	18.2993	19.0803	18.1867	19.4548
P29401	TKT_HUMAN Transketolase OS=Homo sapiens OX=9606 GN=TKT PE=1 SV=3	25	25	25			0.98909	-0.0935752	0.102544	1.06701	-2.10954	22.723	22.7201	22.7154	22.8321	22.631	22.798
O75368	SH3L1_HUMAN SH3 domain-binding glutamic acid-rich-like protein OS=Homo sapiens OX=9606 GN=SH3BGRL PE=1 SV=1	5	5	5			0.986069	-0.726723	0.10326	1.65488	-2.10337	17.4366	17.5986	17.3062	18.581	17.7697	18.513
Q9H0W9	CK054_HUMAN Ester hydrolase C11orf54 OS=Homo sapiens OX=9606 GN=C11orf54 PE=1 SV=1	4	4	4			0.983519	0.958229	0.103868	0.514688	2.09817	17.07	14.9762	16.5671	16.3958	16.6974	16.0878
P07711	CATL1_HUMAN Cathepsin L1 OS=Homo sapiens OX=9606 GN=CTSL PE=1 SV=2	7	7	7			0.982107	-0.379805	0.104206	1.30117	-2.09529	18.5364	18.6576	18.1096	18.7305	18.5881	18.9854
P50281	MMP14_HUMAN Matrix metalloproteinase-14 OS=Homo sapiens OX=9606 GN=MMP14 PE=1 SV=3	9	9	9			0.978969	-0.460971	0.104962	1.37647	-2.0889	19.0007	19.4163	19.0746	19.882	18.9722	19.1321
P06493	CDK1_HUMAN Cyclin-dependent kinase 1 OS=Homo sapiens OX=9606 GN=CDK1 PE=1 SV=3	8	8	7			0.978171	0.826669	0.105155	0.56383	2.08727	18.6477	16.9934	18.0575	17.6236	18.5921	18.2003
Q63HN8	RN213_HUMAN E3 ubiquitin-protein ligase RNF213 OS=Homo sapiens OX=9606 GN=RNF213 PE=1 SV=3	13	13	13			0.977332	0.401351	0.105358	0.757149	2.08556	16.124	15.7182	16.5562	16.2196	16.4025	15.9409
Q9UBS8	RNF14_HUMAN E3 ubiquitin-protein ligase RNF14 OS=Homo sapiens OX=9606 GN=RNF14 PE=1 SV=1	7	7	7			0.974322	-0.364605	0.106091	1.28753	-2.07943	17.43	17.5647	17.1183	17.5181	16.8457	17.405
Q9BXW6	OSBL1_HUMAN Oxysterol-binding protein-related protein 1 OS=Homo sapiens OX=9606 GN=OSBPL1A PE=1 SV=2	6	6	6			0.974054	0.339692	0.106156	0.79021	2.07889	16.2061	15.6536	16.1686	15.7867	16.2724	16.1878
Q3KQV9	UAP1L_HUMAN UDP-N-acetylhexosamine pyrophosphorylase-like protein 1 OS=Homo sapiens OX=9606 GN=UAP1L1 PE=1 SV=2	6	5	5			0.97286	-0.876305	0.106449	1.83567	-2.07646	15.0385	16.3489	16.0652	16.9476	15.4786	15.9147
Q8TAT6	NPL4_HUMAN Nuclear protein localization protein 4 homolog OS=Homo sapiens OX=9606 GN=NPLOC4 PE=1 SV=3	11	11	11			0.971208	-0.220072	0.106854	1.16479	-2.0731	19.6394	19.8469	19.5909	20.0535	19.7241	19.714
Q96I25	SPF45_HUMAN Splicing factor 45 OS=Homo sapiens OX=9606 GN=RBM17 PE=1 SV=1	3	3	3			0.965151	-1.11616	0.108355	2.16769	-2.06079	14.9853	16.8306	16.3928	16.7913	14.9383	16.043
P54578	UBP14_HUMAN Ubiquitin carboxyl-terminal hydrolase 14 OS=Homo sapiens OX=9606 GN=USP14 PE=1 SV=3	19	19	19			0.963977	-0.182282	0.108648	1.13468	-2.05841	19.0348	19.1486	19.2071	19.2947	19.0331	19.3785
P30044	PRDX5_HUMAN Peroxiredoxin-5, mitochondrial OS=Homo sapiens OX=9606 GN=PRDX5 PE=1 SV=4	7	7	7			0.962673	0.512916	0.108975	0.700805	2.05576	20.4902	19.9204	20.1882	19.3947	20.3658	20.1904
P14174	MIF_HUMAN Macrophage migration inhibitory factor OS=Homo sapiens OX=9606 GN=MIF PE=1 SV=4	2	2	2			0.959083	0.590764	0.10988	0.663991	2.04848	20.0645	19.7257	20.3279	19.0887	20.2269	20.0327
Q93009	UBP7_HUMAN Ubiquitin carboxyl-terminal hydrolase 7 OS=Homo sapiens OX=9606 GN=USP7 PE=1 SV=2	19	19	19			0.957535	-0.116251	0.110272	1.08391	-2.04534	18.0189	18.1037	18.0901	18.2095	17.9439	18.0884
P63165	SUMO1_HUMAN Small ubiquitin-related modifier 1 OS=Homo sapiens OX=9606 GN=SUMO1 PE=1 SV=1;sp	2	2	2			0.954031	0.153127	0.111165	0.899299	2.03825	18.2601	18.205	18.1575	18	18.2516	18.0048
Q69YN4	VIR_HUMAN Protein virilizer homolog OS=Homo sapiens OX=9606 GN=VIRMA PE=1 SV=2	7	7	6			0.953179	0.45402	0.111384	0.730006	2.03652	15.6213	14.548	15.1318	15.067	15.2593	15.0354
Q8IV08	PLD3_HUMAN 5-3 exonuclease PLD3 OS=Homo sapiens OX=9606 GN=PLD3 PE=1 SV=1	7	7	7			0.950711	-0.303172	0.112018	1.23385	-2.03152	19.4152	19.5586	19.1252	19.6312	19.0462	19.3064
Q9Y5K5	UCHL5_HUMAN Ubiquitin carboxyl-terminal hydrolase isozyme L5 OS=Homo sapiens OX=9606 GN=UCHL5 PE=1 SV=3	6	6	6			0.948169	-0.699951	0.112676	1.62445	-2.02638	16.6157	18.1447	17.2967	17.6221	17.6771	17.9225
P49441	INPP_HUMAN Inositol polyphosphate 1-phosphatase OS=Homo sapiens OX=9606 GN=INPP1 PE=1 SV=1	6	6	6			0.947485	0.247688	0.112853	0.842245	2.025	19.1915	18.899	18.9389	18.6028	18.9877	18.8733
P78356	PI42B_HUMAN Phosphatidylinositol 5-phosphate 4-kinase type-2 beta OS=Homo sapiens OX=9606 GN=PIP4K2B PE=1 SV=1	8	8	6			0.947241	-0.358519	0.112917	1.28211	-2.0245	17.4633	17.9814	17.6178	18.1353	17.5222	17.5621
Q12929	EPS8_HUMAN Epidermal growth factor receptor kinase substrate 8 OS=Homo sapiens OX=9606 GN=EPS8 PE=1 SV=1	16	16	16			0.946046	0.143664	0.113228	0.905217	2.02209	19.2266	19.1246	19.1959	19.1236	19.1729	18.9161
P06727	APOA4_HUMAN Apolipoprotein A-IV OS=Homo sapiens OX=9606 GN=APOA4 PE=1 SV=3	13	13	13			0.937605	1.46118	0.11545	0.363196	2.00504	18.0242	17.5999	17.4545	15.347	17.5039	15.6522
P08572	CO4A2_HUMAN Collagen alpha-2(IV) chain OS=Homo sapiens OX=9606 GN=COL4A2 PE=1 SV=4	6	6	5			0.935351	1.05996	0.116051	0.479645	2.00049	17.2665	15.7164	18.1684	17.2463	17.5574	16.8498
Q96AB3	ISOC2_HUMAN Isochorismatase domain-containing protein 2 OS=Homo sapiens OX=9606 GN=ISOC2 PE=1 SV=1	4	4	4			0.933074	-1.10895	0.116661	2.15689	-1.9959	15.5698	17.7953	16.3497	17.654	16.5128	16.3099
P49454	CENPF_HUMAN Centromere protein F OS=Homo sapiens OX=9606 GN=CENPF PE=1 SV=3	12	12	12			0.931794	1.37357	0.117005	0.385935	1.99332	17.3532	15.2872	17.5678	17.4919	17.6135	15.6346
O00203	AP3B1_HUMAN AP-3 complex subunit beta-1 OS=Homo sapiens OX=9606 GN=AP3B1 PE=1 SV=3	17	17	13			0.930149	-0.215774	0.117449	1.16133	-1.99001	19.0424	18.9992	18.9031	19.1729	18.7157	19.1365
O00566	MPP10_HUMAN U3 small nucleolar ribonucleoprotein protein MPP10 OS=Homo sapiens OX=9606 GN=MPHOSPH10 PE=1 SV=2	5	5	5			0.930041	2.42722	0.117479	0.185923	1.98979	17.8003	14.5058	17.7474	13.977	18.076	17.8593
O75663	TIPRL_HUMAN TIP41-like protein OS=Homo sapiens OX=9606 GN=TIPRL PE=1 SV=2	8	8	8			0.927381	-0.316344	0.1182	1.24517	-1.98443	18.3745	18.5564	18.1238	18.8035	18.2247	18.3123
P19474	RO52_HUMAN E3 ubiquitin-protein ligase TRIM21 OS=Homo sapiens OX=9606 GN=TRIM21 PE=1 SV=1	4	4	4			0.925897	-0.58994	0.118605	1.50518	-1.98145	15.1767	15.8618	15.9902	16.3446	15.2495	15.9797
Q52LW3	RHG29_HUMAN Rho GTPase-activating protein 29 OS=Homo sapiens OX=9606 GN=ARHGAP29 PE=1 SV=2	10	10	10			0.925287	0.414431	0.118772	0.750315	1.98022	16.2931	16.2204	16.6147	16.0295	16.9402	16.3548
P68431	H31_HUMAN Histone H3.1 OS=Homo sapiens OX=9606 GN=H3C1 PE=1 SV=2;sp	4	4	1			0.924206	4.8004	0.119068	0.0358869	1.97805	25.1494	22.8964	22.1071	18.4164	23.5458	15.0883
Q00765	REEP5_HUMAN Receptor expression-enhancing protein 5 OS=Homo sapiens OX=9606 GN=REEP5 PE=1 SV=3	3	3	3			0.921999	-3.07609	0.119674	8.43326	-1.97361	15.3239	15.6466	15.0559	20.3579	16.3515	19.955
Q9H2G2	SLK_HUMAN STE20-like serine/threonine-protein kinase OS=Homo sapiens OX=9606 GN=SLK PE=1 SV=1	21	21	20			0.921654	-0.324043	0.119769	1.25183	-1.97291	18.0402	18.3869	17.9122	18.4074	17.815	17.9452
Q6UVK1	CSPG4_HUMAN Chondroitin sulfate proteoglycan 4 OS=Homo sapiens OX=9606 GN=CSPG4 PE=1 SV=2	26	26	26			0.919748	-0.197882	0.120296	1.14701	-1.96908	18.4244	18.5002	18.2284	18.6342	18.5328	18.6448
Q04721	NOTC2_HUMAN Neurogenic locus notch homolog protein 2 OS=Homo sapiens OX=9606 GN=NOTCH2 PE=1 SV=3	6	6	6			0.914604	-0.618957	0.12173	1.53576	-1.95875	15.1845	15.8893	15.0689	16.3188	15.9579	15.86
P08240	SRPRA_HUMAN Signal recognition particle receptor subunit alpha OS=Homo sapiens OX=9606 GN=SRPRA PE=1 SV=2	12	12	12			0.9134	-0.214669	0.122067	1.16044	-1.95633	17.9952	18.1814	17.9243	18.3601	17.9648	17.9868
Q06481	APLP2_HUMAN Amyloid-like protein 2 OS=Homo sapiens OX=9606 GN=APLP2 PE=1 SV=2	4	4	4			0.912378	0.455075	0.122355	0.729472	1.95428	16.2564	16.0688	15.9881	15.4416	16.4824	15.8513
O14980	XPO1_HUMAN Exportin-1 OS=Homo sapiens OX=9606 GN=XPO1 PE=1 SV=1	28	28	28			0.909607	-0.160556	0.123138	1.11772	-1.94872	20.2564	20.3095	20.3343	20.5661	20.2148	20.4115
O43747	AP1G1_HUMAN AP-1 complex subunit gamma-1 OS=Homo sapiens OX=9606 GN=AP1G1 PE=1 SV=5	13	13	13			0.907284	-0.255279	0.123799	1.19357	-1.94406	17.811	18.0146	17.7416	18.3034	17.8781	17.8786
Q96K76	UBP47_HUMAN Ubiquitin carboxyl-terminal hydrolase 47 OS=Homo sapiens OX=9606 GN=USP47 PE=1 SV=3	18	18	18			0.905357	0.261262	0.124349	0.834358	1.9402	16.9103	16.8026	16.901	16.8616	17.2187	16.5821
P19623	SPEE_HUMAN Spermidine synthase OS=Homo sapiens OX=9606 GN=SRM PE=1 SV=1	16	16	16			0.900513	-0.258583	0.125744	1.1963	-1.93049	18.8546	18.9867	18.7363	19.2453	19.0928	19.2274
P0C0L5	CO4B_HUMAN Complement C4-B OS=Homo sapiens OX=9606 GN=C4B PE=1 SV=2	56	56	4			0.897007	0.182843	0.126763	0.880965	1.92348	21.2096	20.9607	21.1517	21.0821	21.3967	21.1667
P55196	AFAD_HUMAN Afadin OS=Homo sapiens OX=9606 GN=AFDN PE=1 SV=3	4	4	4			0.896895	-1.1362	0.126796	2.19801	-1.92325	15.272	15.887	16.1455	16.6054	14.2775	16.6112
Q9H307	PININ_HUMAN Pinin OS=Homo sapiens OX=9606 GN=PNN PE=1 SV=5	10	10	10			0.88838	-0.352743	0.129306	1.27699	-1.90623	17.5956	17.7524	17.2139	17.9086	17.2344	17.4411
Q8WU76	SCFD2_HUMAN Sec1 family domain-containing protein 2 OS=Homo sapiens OX=9606 GN=SCFD2 PE=1 SV=2	6	6	6			0.883886	1.16641	0.130651	0.445529	1.89726	17.0083	15.3067	17.2361	15.4068	17.1564	17.1881
P20674	COX5A_HUMAN Cytochrome c oxidase subunit 5A, mitochondrial OS=Homo sapiens OX=9606 GN=COX5A PE=1 SV=2	4	4	4			0.883271	-1.01527	0.130837	2.02128	-1.89603	15.8938	16.1923	14.6464	17.1615	15.955	16.1872
Q9Y4L1	HYOU1_HUMAN Hypoxia up-regulated protein 1 OS=Homo sapiens OX=9606 GN=HYOU1 PE=1 SV=1	30	30	30			0.883201	-0.189429	0.130858	1.14031	-1.89589	20.3444	20.6062	20.2748	20.525	20.2343	20.2906
P61962	DCAF7_HUMAN DDB1- and CUL4-associated factor 7 OS=Homo sapiens OX=9606 GN=DCAF7 PE=1 SV=1	2	2	2			0.882512	1.12018	0.131065	0.460036	1.89452	17.7644	16.6795	16.7977	15.0354	16.7814	16.268
O94760	DDAH1_HUMAN N(G),N(G)-dimethylarginine dimethylaminohydrolase 1 OS=Homo sapiens OX=9606 GN=DDAH1 PE=1 SV=3	6	6	6			0.882395	0.667639	0.131101	0.629536	1.89428	18.0863	17.6057	18.6577	17.3133	18.5239	18.346
O75534	CSDE1_HUMAN Cold shock domain-containing protein E1 OS=Homo sapiens OX=9606 GN=CSDE1 PE=1 SV=2	25	25	25			0.879156	-0.175632	0.132082	1.12946	-1.88782	19.0257	19.1666	18.8237	18.9662	18.9511	19.1947
P05455	LA_HUMAN Lupus La protein OS=Homo sapiens OX=9606 GN=SSB PE=1 SV=2	26	26	26			0.8786	-0.142375	0.132251	1.10372	-1.88672	20.9386	21.1666	20.9076	21.1733	21.0537	20.9871
P36776	LONM_HUMAN Lon protease homolog, mitochondrial OS=Homo sapiens OX=9606 GN=LONP1 PE=1 SV=2	22	22	22			0.878542	-0.267215	0.132269	1.20348	-1.8866	19.3566	19.5484	19.1457	19.4628	19.4975	19.7902
P00403	COX2_HUMAN Cytochrome c oxidase subunit 2 OS=Homo sapiens OX=9606 GN=MT-CO2 PE=1 SV=1	3	3	3			0.877652	0.321817	0.13254	0.800062	1.88482	19.6977	19.6894	20.0519	19.6099	19.7734	19.2582
P52292	IMA1_HUMAN Importin subunit alpha-1 OS=Homo sapiens OX=9606 GN=KPNA2 PE=1 SV=1	15	15	14			0.876275	0.227335	0.132961	0.854211	1.88208	20.3858	20.3015	20.3211	19.9169	20.4173	20.2239
P83436	COG7_HUMAN Conserved oligomeric Golgi complex subunit 7 OS=Homo sapiens OX=9606 GN=COG7 PE=1 SV=1	6	6	6			0.873465	-0.647138	0.133824	1.56606	-1.87648	16.0063	16.1931	15.157	16.1652	14.9984	15.7449
Q16706	MA2A1_HUMAN Alpha-mannosidase 2 OS=Homo sapiens OX=9606 GN=MAN2A1 PE=1 SV=2	17	17	17			0.872735	-0.425239	0.134049	1.34279	-1.87503	17.2118	17.8383	17.8042	18.2238	17.8051	18.0347
Q6P587	FAHD1_HUMAN Acylpyruvase FAHD1, mitochondrial OS=Homo sapiens OX=9606 GN=FAHD1 PE=1 SV=2	3	3	3			0.872246	0.849652	0.1342	0.554919	1.87405	18.7913	19.0427	19.1088	17.7592	19.1437	17.6929
P51812	KS6A3_HUMAN Ribosomal protein S6 kinase alpha-3 OS=Homo sapiens OX=9606 GN=RPS6KA3 PE=1 SV=1	6	6	6			0.86768	-0.425205	0.135619	1.34276	-1.86497	17.2919	17.8152	16.7968	17.577	17.3119	17.284
Q96M27	PRRC1_HUMAN Protein PRRC1 OS=Homo sapiens OX=9606 GN=PRRC1 PE=1 SV=1	6	6	6			0.866882	-0.257978	0.135868	1.1958	-1.86338	18.265	18.2657	18.2724	18.465	18.1396	18.7203
P01024	CO3_HUMAN Complement C3 OS=Homo sapiens OX=9606 GN=C3 PE=1 SV=2	54	54	53			0.866522	0.45735	0.135981	0.728323	1.86266	20.889	20.6624	21.2729	21.0941	21.449	20.4823
P13674	P4HA1_HUMAN Prolyl 4-hydroxylase subunit alpha-1 OS=Homo sapiens OX=9606 GN=P4HA1 PE=1 SV=2	20	20	20			0.865369	-0.184526	0.136342	1.13644	-1.86037	20.1042	20.4319	20.1621	20.4124	20.1544	20.1301
Q86VN1	VPS36_HUMAN Vacuolar protein-sorting-associated protein 36 OS=Homo sapiens OX=9606 GN=VPS36 PE=1 SV=1	3	3	3			0.865149	0.649052	0.136412	0.637699	1.85993	16.1978	16.1332	15.9763	14.9817	16.2516	15.3635
P10643	CO7_HUMAN Complement component C7 OS=Homo sapiens OX=9606 GN=C7 PE=1 SV=2	23	23	23			0.864854	1.02953	0.136504	0.48987	1.85934	17.6031	16.6535	18.4267	17.9518	19.0073	17.3433
Q0IIM8	TBC8B_HUMAN TBC1 domain family member 8B OS=Homo sapiens OX=9606 GN=TBC1D8B PE=1 SV=2	2	2	2			0.864255	-0.739576	0.136693	1.66969	-1.85815	14.973	16.3575	16.2814	16.5225	15.5165	16.1096
Q15149	PLEC_HUMAN Plectin OS=Homo sapiens OX=9606 GN=PLEC PE=1 SV=3	227	227	222			0.861314	0.0660197	0.137621	0.95527	1.8523	21.9786	21.9216	21.9269	21.8474	21.898	21.8365
O60462	NRP2_HUMAN Neuropilin-2 OS=Homo sapiens OX=9606 GN=NRP2 PE=1 SV=3	4	4	4			0.85997	0.946668	0.138048	0.518829	1.84963	17.4559	16.5805	16.9988	16.0795	16.3009	15.2555
Q9Y333	LSM2_HUMAN U6 snRNA-associated Sm-like protein LSm2 OS=Homo sapiens OX=9606 GN=LSM2 PE=1 SV=1	3	3	3			0.859502	0.180634	0.138197	0.882315	1.8487	18.6869	18.4287	18.773	18.7431	18.7941	18.5404
P19634	SL9A1_HUMAN Sodium/hydrogen exchanger 1 OS=Homo sapiens OX=9606 GN=SLC9A1 PE=1 SV=2	4	4	4			0.859325	0.3327	0.138253	0.794049	1.84835	15.6103	14.9473	15.5541	15.2406	15.5895	15.5679
Q9P0L0	VAPA_HUMAN Vesicle-associated membrane protein-associated protein A OS=Homo sapiens OX=9606 GN=VAPA PE=1 SV=3	10	10	9			0.859086	-0.350986	0.138329	1.27543	-1.84788	19.6094	20.1533	19.6457	20.281	19.8194	19.6931
Q5VZ89	DEN4C_HUMAN DENN domain-containing protein 4C OS=Homo sapiens OX=9606 GN=DENND4C PE=1 SV=3	3	3	3			0.856514	-0.595715	0.139151	1.51122	-1.84277	14.9288	15.9484	15.7664	16.2261	15.2005	15.5085
Q15386	UBE3C_HUMAN Ubiquitin-protein ligase E3C OS=Homo sapiens OX=9606 GN=UBE3C PE=1 SV=3	10	10	9			0.856485	-0.747911	0.13916	1.67936	-1.84271	17.8002	18.0408	17.9181	18.1394	17.446	19.2278
Q9UEU0	VTI1B_HUMAN Vesicle transport through interaction with t-SNAREs homolog 1B OS=Homo sapiens OX=9606 GN=VTI1B PE=1 SV=3	5	5	5			0.854606	0.129372	0.139764	0.914229	1.83898	18.0577	18.0285	18.2062	17.878	18.0528	18.0221
Q00537	CDK17_HUMAN Cyclin-dependent kinase 17 OS=Homo sapiens OX=9606 GN=CDK17 PE=1 SV=2;sp	4	4	4			0.854318	-1.53675	0.139856	2.9014	-1.83841	15.6889	17.6617	15.343	17.3377	14.5707	15.2135
Q16531	DDB1_HUMAN DNA damage-binding protein 1 OS=Homo sapiens OX=9606 GN=DDB1 PE=1 SV=1	27	27	27			0.854264	-0.252171	0.139874	1.191	-1.8383	18.9892	19.3135	19.157	19.4963	18.975	19.0679
Q8WXX5	DNJC9_HUMAN DnaJ homolog subfamily C member 9 OS=Homo sapiens OX=9606 GN=DNAJC9 PE=1 SV=1	7	7	7			0.854257	0.555535	0.139876	0.680405	1.83829	17.9665	17.8843	18.7283	18.0352	18.9477	18.0564
Q8N111	CEND_HUMAN Cell cycle exit and neuronal differentiation protein 1 OS=Homo sapiens OX=9606 GN=CEND1 PE=1 SV=1	2	2	2			0.851657	-1.05453	0.140716	2.07704	-1.83313	14.3053	16.4444	15.1786	16.5173	15.3844	15.0703
P31040	SDHA_HUMAN Succinate dehydrogenase [ubiquinone] flavoprotein subunit, mitochondrial OS=Homo sapiens OX=9606 GN=SDHA PE=1 SV=2	19	19	19			0.848212	-0.193482	0.141836	1.14352	-1.82629	19.9051	20.0725	19.8674	20.1982	19.777	19.8594
Q03135	CAV1_HUMAN Caveolin-1 OS=Homo sapiens OX=9606 GN=CAV1 PE=1 SV=4	6	6	6			0.84813	-0.269826	0.141863	1.20566	-1.82613	21.7067	21.7821	21.4351	22.0609	21.8557	21.964
Q99439	CNN2_HUMAN Calponin-2 OS=Homo sapiens OX=9606 GN=CNN2 PE=1 SV=4	13	13	12			0.8472	0.269998	0.142167	0.829321	1.82429	20.9165	20.7241	20.9239	20.4718	21.1036	20.9381
P34932	HSP74_HUMAN Heat shock 70 kDa protein 4 OS=Homo sapiens OX=9606 GN=HSPA4 PE=1 SV=4	46	46	43			0.845235	-0.0506865	0.142812	1.03576	-1.82039	21.2725	21.3673	21.3247	21.3935	21.3388	21.3274
Q13643	FHL3_HUMAN Four and a half LIM domains protein 3 OS=Homo sapiens OX=9606 GN=FHL3 PE=1 SV=4	3	3	3			0.844583	-1.01747	0.143027	2.02437	-1.8191	14.2813	16.1676	15.1842	16.5376	15.1524	14.965
O14672	ADA10_HUMAN Disintegrin and metalloproteinase domain-containing protein 10 OS=Homo sapiens OX=9606 GN=ADAM10 PE=1 SV=1	8	8	8			0.843673	0.297223	0.143327	0.813817	1.8173	17.2459	17.1832	17.535	16.8652	17.086	16.9268
P42285	MTREX_HUMAN Exosome RNA helicase MTR4 OS=Homo sapiens OX=9606 GN=MTREX PE=1 SV=3	7	7	7			0.843308	-0.794788	0.143447	1.73482	-1.81657	17.4648	18.1065	18.173	18.5084	17.9933	19.4006
Q14139	UBE4A_HUMAN Ubiquitin conjugation factor E4 A OS=Homo sapiens OX=9606 GN=UBE4A PE=1 SV=2	5	5	5			0.84328	0.538031	0.143456	0.68871	1.81652	16.9261	16.7503	16.5857	15.7911	16.8365	16.1929
C4AMC7	WASH3_HUMAN Putative WAS protein family homolog 3 OS=Homo sapiens OX=9606 GN=WASH3P PE=1 SV=2;sp	5	5	1			0.842946	-0.290314	0.143567	1.22291	-1.81586	17.4785	17.5165	16.9512	17.5863	17.2201	17.4179
O94874	UFL1_HUMAN E3 UFM1-protein ligase 1 OS=Homo sapiens OX=9606 GN=UFL1 PE=1 SV=2	19	19	19			0.841775	-0.0920219	0.143954	1.06586	-1.81354	18.5039	18.5203	18.4649	18.5658	18.5224	18.6811
Q8IY17	PLPL6_HUMAN Patatin-like phospholipase domain-containing protein 6 OS=Homo sapiens OX=9606 GN=PNPLA6 PE=1 SV=3	6	6	6			0.841352	-1.18403	0.144095	2.27211	-1.8127	17.4331	17.5903	15.1976	17.4973	16.5775	17.6725
O94776	MTA2_HUMAN Metastasis-associated protein MTA2 OS=Homo sapiens OX=9606 GN=MTA2 PE=1 SV=1	11	11	10			0.839178	0.266294	0.144818	0.831453	1.80839	17.8267	17.6412	17.7251	17.7401	17.9197	17.2914
Q53H82	LACB2_HUMAN Endoribonuclease LACTB2 OS=Homo sapiens OX=9606 GN=LACTB2 PE=1 SV=2	8	8	8			0.83552	-0.202354	0.146043	1.15057	-1.80115	17.5519	17.886	17.4329	17.5848	17.436	17.5572
P21283	VATC1_HUMAN V-type proton ATPase subunit C 1 OS=Homo sapiens OX=9606 GN=ATP6V1C1 PE=1 SV=4	13	13	13			0.831863	-0.494616	0.147278	1.40895	-1.79391	17.4335	18.0701	17.8701	18.6894	18.0668	18.0947
Q9H2W6	RM46_HUMAN 39S ribosomal protein L46, mitochondrial OS=Homo sapiens OX=9606 GN=MRPL46 PE=1 SV=1	3	3	3			0.831792	0.753713	0.147302	0.593075	1.79377	16.2098	16.564	17.1007	15.6352	17.244	16.0943
O94813	SLIT2_HUMAN Slit homolog 2 protein OS=Homo sapiens OX=9606 GN=SLIT2 PE=1 SV=1	16	16	16			0.828892	-0.534532	0.148289	1.44847	-1.78804	15.1043	15.9083	15.2815	15.5913	14.6336	15.1233
Q9BV20	MTNA_HUMAN Methylthioribose-1-phosphate isomerase OS=Homo sapiens OX=9606 GN=MRI1 PE=1 SV=1	4	4	4			0.826831	0.610147	0.148994	0.65513	1.78397	16.9218	16.0812	16.9085	16.9379	16.8258	15.8065
Q9NYB0	TE2IP_HUMAN Telomeric repeat-binding factor 2-interacting protein 1 OS=Homo sapiens OX=9606 GN=TERF2IP PE=1 SV=1	2	2	2			0.826128	-0.453768	0.149235	1.36961	-1.78258	15.3766	15.4648	15.3267	15.5446	14.6093	15.6645
Q9UQ80	PA2G4_HUMAN Proliferation-associated protein 2G4 OS=Homo sapiens OX=9606 GN=PA2G4 PE=1 SV=3	19	19	19			0.824807	0.162602	0.14969	0.893412	1.77997	20.9126	20.765	20.7338	20.528	20.7383	20.6039
Q15363	TMED2_HUMAN Transmembrane emp24 domain-containing protein 2 OS=Homo sapiens OX=9606 GN=TMED2 PE=1 SV=1	6	6	6			0.824542	-0.519283	0.149781	1.43324	-1.77944	19.8966	20.7841	20.4451	21.1171	20.2856	20.2839
Q5VSL9	STRP1_HUMAN Striatin-interacting protein 1 OS=Homo sapiens OX=9606 GN=STRIP1 PE=1 SV=1	5	5	5			0.82389	0.902941	0.150006	0.534795	1.77816	17.7279	16.5226	16.8503	17.1982	17.5597	15.7082
P37837	TALDO_HUMAN Transaldolase OS=Homo sapiens OX=9606 GN=TALDO1 PE=1 SV=2	12	12	12			0.823334	0.220979	0.150199	0.857983	1.77706	20.8607	20.9625	21.0509	20.6244	20.9701	20.6318
O43847	NRDC_HUMAN Nardilysin OS=Homo sapiens OX=9606 GN=NRDC PE=1 SV=3	22	22	22			0.822379	-0.206177	0.150529	1.15363	-1.77517	18.1044	18.4416	18.2422	18.5812	18.287	18.2293
P03915	NU5M_HUMAN NADH-ubiquinone oxidoreductase chain 5 OS=Homo sapiens OX=9606 GN=MT-ND5 PE=1 SV=2	4	4	4			0.821612	-0.345081	0.150795	1.27022	-1.77365	15.2922	15.8971	15.3857	15.9129	15.9094	15.8126
P00387	NB5R3_HUMAN NADH-cytochrome b5 reductase 3 OS=Homo sapiens OX=9606 GN=CYB5R3 PE=1 SV=3	13	13	13			0.821511	-0.214214	0.15083	1.16007	-1.77346	21.2233	21.3719	21.2874	21.6881	21.2103	21.3037
Q9Y625	GPC6_HUMAN Glypican-6 OS=Homo sapiens OX=9606 GN=GPC6 PE=1 SV=1	3	3	3			0.82051	-0.915449	0.151178	1.88616	-1.77148	15.6636	16.7965	15.4825	17.0709	15.3951	15.4202
P48147	PPCE_HUMAN Prolyl endopeptidase OS=Homo sapiens OX=9606 GN=PREP PE=1 SV=2	24	24	24			0.819779	-0.134724	0.151433	1.09788	-1.77004	19.6671	19.8199	19.6541	19.8883	19.6204	19.6376
O14737	PDCD5_HUMAN Programmed cell death protein 5 OS=Homo sapiens OX=9606 GN=PDCD5 PE=1 SV=3	3	3	3			0.819106	1.76568	0.151668	0.294088	1.76871	17.4701	17.5856	17.1891	15.2072	17.6983	14.2676
Q9UKS6	PACN3_HUMAN Protein kinase C and casein kinase substrate in neurons protein 3 OS=Homo sapiens OX=9606 GN=PACSIN3 PE=1 SV=2	5	5	5			0.816498	-0.79306	0.152582	1.73275	-1.76356	17.5131	17.4018	16.8694	17.446	16.5684	18.4822
P54289	CA2D1_HUMAN Voltage-dependent calcium channel subunit alpha-2/delta-1 OS=Homo sapiens OX=9606 GN=CACNA2D1 PE=1 SV=3	14	14	14			0.816278	-0.210889	0.152659	1.1574	-1.76313	17.3359	17.7251	17.7158	17.7908	17.4702	17.6387
Q96BW9	TAM41_HUMAN Phosphatidate cytidylyltransferase, mitochondrial OS=Homo sapiens OX=9606 GN=TAMM41 PE=1 SV=2	2	2	2			0.815965	-0.128081	0.152769	1.09284	-1.76251	16.8717	16.9195	16.873	16.8964	16.7993	17.1124
Q9Y2G5	OFUT2_HUMAN GDP-fucose protein O-fucosyltransferase 2 OS=Homo sapiens OX=9606 GN=POFUT2 PE=1 SV=3	3	3	3			0.814098	-1.62034	0.153427	3.07447	-1.75883	14.8709	16.023	16.0895	18.1977	14.2748	15.8756
Q9C0B1	FTO_HUMAN Alpha-ketoglutarate-dependent dioxygenase FTO OS=Homo sapiens OX=9606 GN=FTO PE=1 SV=3	10	10	10			0.813018	0.341975	0.153809	0.788961	1.75669	18.5068	17.8316	18.3281	18.0492	17.899	17.8273
Q07960	RHG01_HUMAN Rho GTPase-activating protein 1 OS=Homo sapiens OX=9606 GN=ARHGAP1 PE=1 SV=1	15	15	15			0.810738	-0.145986	0.154619	1.10649	-1.7522	20.2411	20.2663	20.1497	20.4146	20.0531	20.201
O75223	GGCT_HUMAN Gamma-glutamylcyclotransferase OS=Homo sapiens OX=9606 GN=GGCT PE=1 SV=1	5	5	5			0.810589	2.19051	0.154672	0.219074	1.7519	16.1115	14.5517	15.9077	15.5039	19.6645	15.0565
Q9H2K8	TAOK3_HUMAN Serine/threonine-protein kinase TAO3 OS=Homo sapiens OX=9606 GN=TAOK3 PE=1 SV=2	8	7	7			0.806375	0.551312	0.15618	0.682399	1.7436	16.4252	15.8327	15.8027	15.2433	15.6611	15.1591
P23743	DGKA_HUMAN Diacylglycerol kinase alpha OS=Homo sapiens OX=9606 GN=DGKA PE=1 SV=3	8	8	8			0.806231	0.617464	0.156232	0.651816	1.74332	18.2432	16.9319	17.4297	16.8533	17.6196	17.6549
Q14919	NC2A_HUMAN Dr1-associated corepressor OS=Homo sapiens OX=9606 GN=DRAP1 PE=1 SV=3	2	2	2			0.805668	1.88313	0.156434	0.271095	1.74221	19.6682	19.667	19.9186	16.0207	20.1817	18.4313
Q14790	CASP8_HUMAN Caspase-8 OS=Homo sapiens OX=9606 GN=CASP8 PE=1 SV=1	3	3	3			0.804907	-0.861096	0.156709	1.81642	-1.74071	17.1406	17.1312	16.1172	17.0984	15.4406	17.0521
Q9NRX5	SERC1_HUMAN Serine incorporator 1 OS=Homo sapiens OX=9606 GN=SERINC1 PE=1 SV=1	2	2	2			0.804478	-0.205318	0.156864	1.15294	-1.73986	18.1012	18.4879	18.0012	18.2818	18.1665	18.1152
Q8WU90	ZC3HF_HUMAN Zinc finger CCCH domain-containing protein 15 OS=Homo sapiens OX=9606 GN=ZC3H15 PE=1 SV=1	9	9	9			0.803357	-0.199251	0.157269	1.1481	-1.73765	17.258	17.4423	17.5111	17.7231	17.4576	17.659
O95239	KIF4A_HUMAN Chromosome-associated kinesin KIF4A OS=Homo sapiens OX=9606 GN=KIF4A PE=1 SV=3;sp	4	4	4			0.80308	-0.32657	0.157369	1.25403	-1.73711	15.5209	16.0555	15.7779	16.2669	16.1281	16.0842
Q02218	ODO1_HUMAN 2-oxoglutarate dehydrogenase, mitochondrial OS=Homo sapiens OX=9606 GN=OGDH PE=1 SV=3	25	25	24			0.802294	0.12893	0.157654	0.914509	1.73556	19.6159	19.5846	19.6319	19.519	19.5832	19.3406
Q9UJ70	NAGK_HUMAN N-acetyl-D-glucosamine kinase OS=Homo sapiens OX=9606 GN=NAGK PE=1 SV=4	11	11	11			0.798786	-0.123377	0.158933	1.08928	-1.72865	19.0498	19.2356	19.0524	19.162	19.2274	19.3022
Q9BTU6	P4K2A_HUMAN Phosphatidylinositol 4-kinase type 2-alpha OS=Homo sapiens OX=9606 GN=PI4K2A PE=1 SV=1	8	8	7			0.798458	-0.551098	0.159053	1.4652	-1.72801	16.9923	16.682	16.4527	17.3368	16.5014	17.5808
P04632	CPNS1_HUMAN Calpain small subunit 1 OS=Homo sapiens OX=9606 GN=CAPNS1 PE=1 SV=1	9	9	9			0.793871	0.272554	0.160742	0.827853	1.71898	21.0174	21.1041	21.0973	20.7258	21.3903	20.8574
Q9H0V9	LMA2L_HUMAN VIP36-like protein OS=Homo sapiens OX=9606 GN=LMAN2L PE=1 SV=1	2	2	2			0.792111	0.497593	0.161395	0.708288	1.71552	16.2192	15.382	16.4685	16.1789	16.5728	16.2068
O00267	SPT5H_HUMAN Transcription elongation factor SPT5 OS=Homo sapiens OX=9606 GN=SUPT5H PE=1 SV=1	13	13	13			0.790955	-0.274124	0.161825	1.20926	-1.71324	17.5504	17.6208	17.406	17.8456	17.1535	17.4659
O43491	E41L2_HUMAN Band 4.1-like protein 2 OS=Homo sapiens OX=9606 GN=EPB41L2 PE=1 SV=1	19	19	17			0.790566	-0.146281	0.16197	1.10671	-1.71248	18.641	18.7091	18.6046	18.9513	18.6705	18.6945
Q9BTE7	DCNL5_HUMAN DCN1-like protein 5 OS=Homo sapiens OX=9606 GN=DCUN1D5 PE=1 SV=1	3	3	3			0.790376	-1.64131	0.162041	3.11949	-1.71211	15.867	18.2364	18.1267	18.1259	14.9899	17.5453
Q9NYU2	UGGG1_HUMAN UDP-glucose:glycoprotein glucosyltransferase 1 OS=Homo sapiens OX=9606 GN=UGGT1 PE=1 SV=3	43	43	43			0.7874	-0.0691725	0.163155	1.04911	-1.70625	19.3593	19.459	19.3965	19.4621	19.3177	19.3599
O60831	PRAF2_HUMAN PRA1 family protein 2 OS=Homo sapiens OX=9606 GN=PRAF2 PE=1 SV=1	4	4	4			0.785508	1.37995	0.163867	0.384232	1.70254	15.6616	14.5988	17.4556	15.3455	17.4507	16.4837
Q96A35	RM24_HUMAN 39S ribosomal protein L24, mitochondrial OS=Homo sapiens OX=9606 GN=MRPL24 PE=1 SV=1	4	4	4			0.782073	1.64547	0.165168	0.319642	1.69579	18.2769	17.5881	17.797	14.6485	16.7656	15.6666
Q8TC07	TBC15_HUMAN TBC1 domain family member 15 OS=Homo sapiens OX=9606 GN=TBC1D15 PE=1 SV=2	11	11	11			0.781735	-0.311633	0.165297	1.24111	-1.69512	16.9388	17.4673	17.4979	17.3708	16.9914	17.5249
P61224	RAP1B_HUMAN Ras-related protein Rap-1b OS=Homo sapiens OX=9606 GN=RAP1B PE=1 SV=1;sp	10	10	5			0.780108	-0.123665	0.165917	1.0895	-1.69193	21.8324	21.898	21.7178	21.9207	21.9276	22.0302
Q00341	VIGLN_HUMAN Vigilin OS=Homo sapiens OX=9606 GN=HDLBP PE=1 SV=2	44	44	43			0.778839	0.0714544	0.166403	0.951678	1.68944	21.3082	21.2675	21.2557	21.1981	21.3794	21.2634
Q15126	PMVK_HUMAN Phosphomevalonate kinase OS=Homo sapiens OX=9606 GN=PMVK PE=1 SV=3	4	4	4			0.778074	-0.318989	0.166696	1.24746	-1.68793	17.1472	17.7068	17.5061	17.9313	17.7475	17.7197
P53990	IST1_HUMAN IST1 homolog OS=Homo sapiens OX=9606 GN=IST1 PE=1 SV=1	5	5	5			0.777668	-0.190188	0.166852	1.14091	-1.68714	18.3688	18.7031	18.7492	18.7896	18.5643	18.7602
Q9UMR2	DD19B_HUMAN ATP-dependent RNA helicase DDX19B OS=Homo sapiens OX=9606 GN=DDX19B PE=1 SV=1	12	3	3			0.777269	-0.532953	0.167006	1.44689	-1.68635	16.0945	16.9536	16.0728	17.1273	16.5354	16.2207
Q8WYA6	CTBL1_HUMAN Beta-catenin-like protein 1 OS=Homo sapiens OX=9606 GN=CTNNBL1 PE=1 SV=1	4	4	4			0.775492	0.793895	0.16769	0.576785	1.68287	16.7272	17.0002	17.0819	15.7748	16.8521	15.5045
Q3V6T2	GRDN_HUMAN Girdin OS=Homo sapiens OX=9606 GN=CCDC88A PE=1 SV=2	9	9	9			0.775225	1.09968	0.167793	0.46662	1.68234	16.9192	15.7518	17.5534	17.2167	16.9238	15.129
Q9BWD1	THIC_HUMAN Acetyl-CoA acetyltransferase, cytosolic OS=Homo sapiens OX=9606 GN=ACAT2 PE=1 SV=2	12	12	12			0.774982	-0.268066	0.167887	1.20419	-1.68186	19.868	19.9451	19.7993	20.181	19.4784	19.8239
P14735	IDE_HUMAN Insulin-degrading enzyme OS=Homo sapiens OX=9606 GN=IDE PE=1 SV=4	7	7	7			0.774853	0.134837	0.167937	0.910773	1.68161	17.381	17.0524	17.2755	17.3071	17.3084	17.2008
P12111	CO6A3_HUMAN Collagen alpha-3(VI) chain OS=Homo sapiens OX=9606 GN=COL6A3 PE=1 SV=5	120	120	120			0.77402	-0.230029	0.16826	1.17286	-1.67998	21.8425	22.0902	21.8242	22.0291	22.1156	22.353
P13671	CO6_HUMAN Complement component C6 OS=Homo sapiens OX=9606 GN=C6 PE=1 SV=3	21	21	21			0.77381	1.25313	0.168341	0.419537	1.67956	18.7058	17.7083	20.1612	19.2231	20.6782	18.8544
P49327	FAS_HUMAN Fatty acid synthase OS=Homo sapiens OX=9606 GN=FASN PE=1 SV=3	86	86	86			0.772661	-0.0854925	0.168787	1.06105	-1.67731	21.8739	21.9632	21.9882	21.9785	21.9074	22.0842
Q9Y230	RUVB2_HUMAN RuvB-like 2 OS=Homo sapiens OX=9606 GN=RUVBL2 PE=1 SV=3	17	17	17			0.771104	0.156562	0.169393	0.89716	1.67425	19.8764	19.8992	20.0414	19.7095	19.8369	19.6763
Q96K37	S35E1_HUMAN Solute carrier family 35 member E1 OS=Homo sapiens OX=9606 GN=SLC35E1 PE=1 SV=2	2	2	2			0.770147	0.79054	0.169767	0.578128	1.67238	15.454	15.3847	17.0423	15.6855	16.2543	15.3087
Q9UIQ6	LCAP_HUMAN Leucyl-cystinyl aminopeptidase OS=Homo sapiens OX=9606 GN=LNPEP PE=1 SV=3	8	8	8			0.769647	-0.470371	0.169962	1.38547	-1.6714	18.0389	18.1789	18.2379	18.9666	18.4098	18.9523
P05091	ALDH2_HUMAN Aldehyde dehydrogenase, mitochondrial OS=Homo sapiens OX=9606 GN=ALDH2 PE=1 SV=2	13	12	12			0.769218	-0.0788326	0.17013	1.05616	-1.67055	18.657	18.7942	18.6169	18.7099	18.7529	18.7591
Q99720	SGMR1_HUMAN Sigma non-opioid intracellular receptor 1 OS=Homo sapiens OX=9606 GN=SIGMAR1 PE=1 SV=1	2	2	2			0.768235	1.94746	0.170516	0.259272	1.66863	18.3629	16.1667	18.8847	15.1544	18.9227	19.0068
P48556	PSMD8_HUMAN 26S proteasome non-ATPase regulatory subunit 8 OS=Homo sapiens OX=9606 GN=PSMD8 PE=1 SV=2	5	5	5			0.766928	-0.186433	0.17103	1.13795	-1.66606	19.0968	19.2432	19.2384	19.535	19.1012	19.2176
Q6NUQ4	TM214_HUMAN Transmembrane protein 214 OS=Homo sapiens OX=9606 GN=TMEM214 PE=1 SV=2	13	13	13			0.766727	0.175945	0.171109	0.885188	1.66567	19.5175	19.3085	19.3893	19.2035	19.224	19.0909
Q9H9A5	CNO10_HUMAN CCR4-NOT transcription complex subunit 10 OS=Homo sapiens OX=9606 GN=CNOT10 PE=1 SV=1	5	5	5			0.766703	-0.935524	0.171119	1.91259	-1.66562	15.4054	15.5192	13.532	15.1516	14.5712	15.6443
P01042	KNG1_HUMAN Kininogen-1 OS=Homo sapiens OX=9606 GN=KNG1 PE=1 SV=2	6	6	6			0.766284	0.451902	0.171284	0.731078	1.6648	17.0275	16.9515	16.669	16.2119	17.0959	16.2732
Q68D91	MBLC2_HUMAN Metallo-beta-lactamase domain-containing protein 2 OS=Homo sapiens OX=9606 GN=MBLAC2 PE=1 SV=3	3	3	3			0.765929	-0.82703	0.171424	1.77403	-1.6641	15.7945	16.5753	14.4261	15.8254	15.2982	15.599
O95218	ZRAB2_HUMAN Zinc finger Ran-binding domain-containing protein 2 OS=Homo sapiens OX=9606 GN=ZRANB2 PE=1 SV=2	4	4	4			0.764826	0.809168	0.17186	0.570711	1.66194	15.8089	15.2902	16.7923	15.7	17.1068	16.2903
P51884	LUM_HUMAN Lumican OS=Homo sapiens OX=9606 GN=LUM PE=1 SV=2	5	5	5			0.760609	0.318747	0.173537	0.801766	1.65368	15.9277	15.4588	15.6792	15.5627	15.4704	15.0996
P00736	C1R_HUMAN Complement C1r subcomponent OS=Homo sapiens OX=9606 GN=C1R PE=1 SV=2	5	5	5			0.760588	0.710283	0.173545	0.6112	1.65363	17.1133	16.9919	17.3985	16.4822	16.7558	15.6626
Q96PY5	FMNL2_HUMAN Formin-like protein 2 OS=Homo sapiens OX=9606 GN=FMNL2 PE=1 SV=3	6	6	4			0.758786	-0.369643	0.174267	1.29203	-1.6501	16.1449	16.4123	15.7238	16.4451	15.7694	15.8896
P54709	AT1B3_HUMAN Sodium/potassium-transporting ATPase subunit beta-3 OS=Homo sapiens OX=9606 GN=ATP1B3 PE=1 SV=1	8	8	8			0.758009	-0.114631	0.174579	1.0827	-1.64858	19.9162	19.9555	19.8046	19.9711	19.972	20.1101
Q01628	IFM3_HUMAN Interferon-induced transmembrane protein 3 OS=Homo sapiens OX=9606 GN=IFITM3 PE=1 SV=2;sp	2	2	2			0.757841	-1.52419	0.174646	2.87625	-1.64825	15.9489	15.3719	13.8613	17.1038	15.6213	17.5283
P63104	1433Z_HUMAN 14-3-3 protein zeta/delta OS=Homo sapiens OX=9606 GN=YWHAZ PE=1 SV=1	19	15	15			0.757442	0.0870889	0.174807	0.94142	1.64747	23.877	23.8641	23.9815	23.7918	23.9859	23.9271
Q99714	HCD2_HUMAN 3-hydroxyacyl-CoA dehydrogenase type-2 OS=Homo sapiens OX=9606 GN=HSD17B10 PE=1 SV=3	12	12	12			0.756045	-0.143898	0.17537	1.10489	-1.64473	19.5585	19.512	19.3464	19.6306	19.3106	19.5045
Q6WCQ1	MPRIP_HUMAN Myosin phosphatase Rho-interacting protein OS=Homo sapiens OX=9606 GN=MPRIP PE=1 SV=3	21	21	20			0.752913	-0.736983	0.176639	1.66669	-1.6386	16.0337	16.7913	17.1201	16.9856	16.154	17.7418
P15374	UCHL3_HUMAN Ubiquitin carboxyl-terminal hydrolase isozyme L3 OS=Homo sapiens OX=9606 GN=UCHL3 PE=1 SV=1	9	9	9			0.752748	-0.153702	0.176706	1.11242	-1.63828	19.2911	19.5476	19.5189	19.6936	19.5574	19.5873
P61160	ARP2_HUMAN Actin-related protein 2 OS=Homo sapiens OX=9606 GN=ACTR2 PE=1 SV=1	13	13	13			0.751278	-0.125753	0.177305	1.09108	-1.6354	20.5672	20.5971	20.5115	20.5329	20.426	20.752
P55145	MANF_HUMAN Mesencephalic astrocyte-derived neurotrophic factor OS=Homo sapiens OX=9606 GN=MANF PE=1 SV=3	5	5	5			0.750763	-1.4354	0.177516	2.70457	-1.63439	18.0542	18.4172	16.1049	18.2742	15.4208	17.1946
Q9Y6H1	CHCH2_HUMAN Coiled-coil-helix-coiled-coil-helix domain-containing protein 2 OS=Homo sapiens OX=9606 GN=CHCHD2 PE=1 SV=1;sp	3	3	3			0.750705	-1.82014	0.17754	3.53115	-1.63428	18.4897	18.5238	14.8516	18.5924	15.9929	17.6784
Q27J81	INF2_HUMAN Inverted formin-2 OS=Homo sapiens OX=9606 GN=INF2 PE=1 SV=2	30	30	29			0.750224	-0.144239	0.177736	1.10515	-1.63334	18.4327	18.6665	18.6155	18.7351	18.4371	18.5164
P50583	AP4A_HUMAN Bis(5-nucleosyl)-tetraphosphatase [asymmetrical] OS=Homo sapiens OX=9606 GN=NUDT2 PE=1 SV=3	3	3	3			0.749277	1.70754	0.178124	0.306182	1.63148	17.7731	18.1119	18.0318	14.5131	18.2068	16.2642
P55809	SCOT1_HUMAN Succinyl-CoA:3-ketoacid coenzyme A transferase 1, mitochondrial OS=Homo sapiens OX=9606 GN=OXCT1 PE=1 SV=1	11	11	11			0.749017	-0.0802975	0.178231	1.05724	-1.63097	18.1235	18.2306	18.143	18.1043	18.0649	18.2374
P20340	RAB6A_HUMAN Ras-related protein Rab-6A OS=Homo sapiens OX=9606 GN=RAB6A PE=1 SV=3	8	8	8			0.746658	0.335025	0.179202	0.79277	1.62636	20.4978	20.2219	20.8846	20.2596	20.8411	20.7369
Q9Y282	ERGI3_HUMAN Endoplasmic reticulum-Golgi intermediate compartment protein 3 OS=Homo sapiens OX=9606 GN=ERGIC3 PE=1 SV=1	3	3	3			0.745366	-0.808261	0.179736	1.7511	-1.62383	15.1782	16.0381	16.2619	16.2281	14.5709	16.1695
Q8WUW1	BRK1_HUMAN Protein BRICK1 OS=Homo sapiens OX=9606 GN=BRK1 PE=1 SV=1	2	2	2			0.74493	-0.594294	0.179916	1.50973	-1.62297	14.8825	15.378	14.8706	15.7287	15.7364	16.1657
P17813	EGLN_HUMAN Endoglin OS=Homo sapiens OX=9606 GN=ENG PE=1 SV=2	13	13	13			0.744229	-0.246264	0.180207	1.18613	-1.6216	19.5705	19.8713	19.5033	19.9833	19.5281	19.4861
O15498	YKT6_HUMAN Synaptobrevin homolog YKT6 OS=Homo sapiens OX=9606 GN=YKT6 PE=1 SV=1	5	5	5			0.743648	-0.257277	0.180448	1.19522	-1.62047	18.2383	18.1429	18.0392	18.6456	18.1977	18.4584
Q9NZ08	ERAP1_HUMAN Endoplasmic reticulum aminopeptidase 1 OS=Homo sapiens OX=9606 GN=ERAP1 PE=1 SV=3	17	17	16			0.743319	-0.297238	0.180585	1.22879	-1.61982	17.5782	17.7948	17.871	17.9345	17.2512	17.8628
Q9Y680	FKBP7_HUMAN Peptidyl-prolyl cis-trans isomerase FKBP7 OS=Homo sapiens OX=9606 GN=FKBP7 PE=1 SV=2	8	8	8			0.743067	0.206671	0.18069	0.866534	1.61933	17.2707	16.9106	17.1709	16.8679	17.2173	17.2604
Q9HC35	EMAL4_HUMAN Echinoderm microtubule-associated protein-like 4 OS=Homo sapiens OX=9606 GN=EML4 PE=1 SV=3	12	12	12			0.741202	-0.517836	0.181467	1.43181	-1.61568	17.8522	17.9969	17.0165	18.1204	17.1828	17.4877
P18031	PTN1_HUMAN Tyrosine-protein phosphatase non-receptor type 1 OS=Homo sapiens OX=9606 GN=PTPN1 PE=1 SV=1	14	14	14			0.740707	-0.189165	0.181674	1.1401	-1.61471	18.6633	18.8557	18.6764	18.9522	18.5056	18.6049
P46063	RECQ1_HUMAN ATP-dependent DNA helicase Q1 OS=Homo sapiens OX=9606 GN=RECQL PE=1 SV=3	14	14	14			0.740455	-0.327373	0.18178	1.25473	-1.61422	18.0582	18.3129	18.3671	18.7825	17.9663	18.2784
Q9Y5A7	NUB1_HUMAN NEDD8 ultimate buster 1 OS=Homo sapiens OX=9606 GN=NUB1 PE=1 SV=2	2	2	2			0.739307	-0.381668	0.182261	1.30285	-1.61197	16.0927	16.2699	15.5783	16.2714	15.5328	15.8076
Q6L8Q7	PDE12_HUMAN 2,5-phosphodiesterase 12 OS=Homo sapiens OX=9606 GN=PDE12 PE=1 SV=2	11	11	11			0.73789	-0.219567	0.182856	1.16438	-1.6092	18.986	18.9104	18.7913	19.331	18.854	19.0486
P10253	LYAG_HUMAN Lysosomal alpha-glucosidase OS=Homo sapiens OX=9606 GN=GAA PE=1 SV=4	10	10	10			0.737821	-0.339918	0.182885	1.26568	-1.60907	17.7676	18.085	18.0509	18.566	18.2899	18.4771
Q2TAY7	SMU1_HUMAN WD40 repeat-containing protein SMU1 OS=Homo sapiens OX=9606 GN=SMU1 PE=1 SV=2	8	8	8			0.736935	0.201376	0.183259	0.869721	1.60734	17.6026	17.4539	17.9647	17.5679	17.7481	17.6895
Q86X55	CARM1_HUMAN Histone-arginine methyltransferase CARM1 OS=Homo sapiens OX=9606 GN=CARM1 PE=1 SV=3	12	12	12			0.736455	0.20691	0.183462	0.866391	1.6064	18.022	17.4871	17.8253	17.6475	17.7158	17.8077
Q92954	PRG4_HUMAN Proteoglycan 4 OS=Homo sapiens OX=9606 GN=PRG4 PE=1 SV=3	2	2	2			0.735859	-0.99577	0.183713	1.99414	-1.60523	15.3937	15.8671	14.6318	15.0592	14.9693	17.0558
P24928	RPB1_HUMAN DNA-directed RNA polymerase II subunit RPB1 OS=Homo sapiens OX=9606 GN=POLR2A PE=1 SV=2	15	15	15			0.735408	0.32854	0.183904	0.796342	1.60435	17.7064	17.4445	18.0063	17.9339	18.0175	17.3662
P38919	IF4A3_HUMAN Eukaryotic initiation factor 4A-III OS=Homo sapiens OX=9606 GN=EIF4A3 PE=1 SV=4	17	15	15			0.735295	-0.154772	0.183952	1.11325	-1.60413	19.7345	19.863	19.8202	20.0426	19.6469	19.7603
P00747	PLMN_HUMAN Plasminogen OS=Homo sapiens OX=9606 GN=PLG PE=1 SV=2	8	8	7			0.735289	-0.903094	0.183955	1.87007	-1.60412	15.5749	16.7036	15.2038	16.0291	14.4085	15.1639
Q13148	TADBP_HUMAN TAR DNA-binding protein 43 OS=Homo sapiens OX=9606 GN=TARDBP PE=1 SV=1	9	9	9			0.733943	0.206146	0.184526	0.86685	1.60149	19.2575	19.3049	19.4825	18.9376	19.276	19.1551
O14964	HGS_HUMAN Hepatocyte growth factor-regulated tyrosine kinase substrate OS=Homo sapiens OX=9606 GN=HGS PE=1 SV=1	10	10	10			0.730584	-0.764678	0.185958	1.69899	-1.59492	18.8471	19.7093	18.458	18.387	18.2231	19.726
Q9NZ01	TECR_HUMAN Very-long-chain enoyl-CoA reductase OS=Homo sapiens OX=9606 GN=TECR PE=1 SV=1	8	8	8			0.72901	-0.191931	0.186634	1.14229	-1.59185	18.7171	18.7024	18.607	19.0901	18.7474	18.8549
Q9BXJ8	T120A_HUMAN Transmembrane protein 120A OS=Homo sapiens OX=9606 GN=TMEM120A PE=1 SV=1	3	3	3			0.728704	-1.04659	0.186765	2.06564	-1.59125	15.4339	17.3412	15.5089	17.3879	16.1658	15.5192
Q9H488	OFUT1_HUMAN GDP-fucose protein O-fucosyltransferase 1 OS=Homo sapiens OX=9606 GN=POFUT1 PE=1 SV=1	7	7	7			0.727221	0.431138	0.187404	0.741677	1.58835	17.7215	17.4058	18.0443	17.4495	18.3857	18.0027
O00148	DX39A_HUMAN ATP-dependent RNA helicase DDX39A OS=Homo sapiens OX=9606 GN=DDX39A PE=1 SV=2	12	5	5			0.726777	-0.218431	0.187596	1.16347	-1.58748	18.2789	18.4179	18.5236	18.518	18.0891	18.6111
Q86YR5	GPSM1_HUMAN G-protein-signaling modulator 1 OS=Homo sapiens OX=9606 GN=GPSM1 PE=1 SV=2	10	10	9			0.726487	-0.117197	0.187721	1.08463	-1.58692	16.4665	16.5501	16.2598	16.5278	16.4268	16.4267
P42025	ACTY_HUMAN Beta-centractin OS=Homo sapiens OX=9606 GN=ACTR1B PE=1 SV=1	9	6	6			0.726224	1.23533	0.187835	0.424745	1.5864	18.3076	17.9327	17.2384	16.4907	18.0785	15.495
Q8NDI1	EHBP1_HUMAN EH domain-binding protein 1 OS=Homo sapiens OX=9606 GN=EHBP1 PE=1 SV=3	10	10	10			0.724428	-0.445976	0.188613	1.36224	-1.58289	16.4066	16.605	15.517	16.3289	15.8958	16.2233
Q9NQR4	NIT2_HUMAN Omega-amidase NIT2 OS=Homo sapiens OX=9606 GN=NIT2 PE=1 SV=1	12	12	11			0.723749	0.146561	0.188908	0.903401	1.58157	18.3603	18.4139	18.4008	18.2649	18.47	18.1127
P63261	ACTG_HUMAN Actin, cytoplasmic 2 OS=Homo sapiens OX=9606 GN=ACTG1 PE=1 SV=1	24	24	2			0.722604	0.213818	0.189407	0.862252	1.57933	26.118	25.7615	25.9392	25.5711	25.8911	25.9743
Q9Y3B7	RM11_HUMAN 39S ribosomal protein L11, mitochondrial OS=Homo sapiens OX=9606 GN=MRPL11 PE=1 SV=1	2	2	2			0.719383	1.6078	0.190817	0.328098	1.57304	14.9891	15.2531	17.917	15.1649	18.0877	15.7523
P62826	RAN_HUMAN GTP-binding nuclear protein Ran OS=Homo sapiens OX=9606 GN=RAN PE=1 SV=3	11	11	11			0.71911	0.613503	0.190937	0.653608	1.57251	20.7469	20.6289	21.8143	20.3847	21.4615	21.1686
Q8IVF2	AHNK2_HUMAN Protein AHNAK2 OS=Homo sapiens OX=9606 GN=AHNAK2 PE=1 SV=2	32	32	31			0.718666	-0.178113	0.191132	1.1314	-1.57164	18.6139	18.8498	18.5689	18.925	18.6146	18.5568
P53621	COPA_HUMAN Coatomer subunit alpha OS=Homo sapiens OX=9606 GN=COPA PE=1 SV=2	48	48	47			0.718653	-0.105069	0.191138	1.07555	-1.57162	21.0068	20.9242	20.877	21.0847	20.8867	21.0767
P30260	CDC27_HUMAN Cell division cycle protein 27 homolog OS=Homo sapiens OX=9606 GN=CDC27 PE=1 SV=2	5	5	5			0.717063	1.38459	0.191839	0.382998	1.56851	17.8618	17.3196	17.6771	17.2556	17.8357	14.6456
O43396	TXNL1_HUMAN Thioredoxin-like protein 1 OS=Homo sapiens OX=9606 GN=TXNL1 PE=1 SV=3	9	9	9			0.715657	-0.150208	0.192461	1.10973	-1.56577	18.9117	19.1817	19.2092	19.1871	19.1027	19.3055
O00622	CCN1_HUMAN CCN family member 1 OS=Homo sapiens OX=9606 GN=CCN1 PE=1 SV=1	9	9	9			0.715603	0.303079	0.192485	0.810521	1.56566	18.4394	18.246	18.7191	18.2936	18.9416	18.6514
P46781	RS9_HUMAN 40S ribosomal protein S9 OS=Homo sapiens OX=9606 GN=RPS9 PE=1 SV=3	10	10	10			0.715318	0.401003	0.192611	0.757332	1.5651	21.1406	20.49	21.0039	20.9036	21.5826	21.1305
P00505	AATM_HUMAN Aspartate aminotransferase, mitochondrial OS=Homo sapiens OX=9606 GN=GOT2 PE=1 SV=3	14	14	14			0.713824	-0.115672	0.193275	1.08348	-1.56219	19.3765	19.5567	19.5332	19.5612	19.3144	19.4532
P21810	PGS1_HUMAN Biglycan OS=Homo sapiens OX=9606 GN=BGN PE=1 SV=2	2	2	2			0.710553	-0.73568	0.194736	1.66518	-1.5558	17.5011	17.5973	17.2304	17.6092	15.9702	17.7023
P24390	ERD21_HUMAN ER lumen protein-retaining receptor 1 OS=Homo sapiens OX=9606 GN=KDELR1 PE=1 SV=1	4	4	4			0.709193	-1.9304	0.195347	3.81161	-1.55315	14.89	15.4224	16.8142	18.7967	15.3667	18.6429
P15559	NQO1_HUMAN NAD(P)H dehydrogenase [quinone] 1 OS=Homo sapiens OX=9606 GN=NQO1 PE=1 SV=1	9	9	9			0.708931	-0.139697	0.195465	1.10167	-1.55264	21.8448	21.9419	21.9131	21.8711	21.6438	22.0079
Q9NWH9	SLTM_HUMAN SAFB-like transcription modulator OS=Homo sapiens OX=9606 GN=SLTM PE=1 SV=2	5	5	5			0.707237	0.295739	0.196229	0.814655	1.54933	17.593	17.3776	17.1431	16.9639	17.4698	16.9773
P49736	MCM2_HUMAN DNA replication licensing factor MCM2 OS=Homo sapiens OX=9606 GN=MCM2 PE=1 SV=4	15	15	15			0.706976	0.0822188	0.196347	0.944604	1.54882	18.8542	18.6662	18.8513	18.7402	18.7721	18.8246
Q9HDC9	APMAP_HUMAN Adipocyte plasma membrane-associated protein OS=Homo sapiens OX=9606 GN=APMAP PE=1 SV=2	12	12	12			0.706809	-0.246764	0.196422	1.18654	-1.5485	19.6477	19.6157	19.6331	19.7386	19.4219	20.0886
P30837	AL1B1_HUMAN Aldehyde dehydrogenase X, mitochondrial OS=Homo sapiens OX=9606 GN=ALDH1B1 PE=1 SV=3	9	9	9			0.706692	-0.165335	0.196475	1.12143	-1.54827	17.9784	18.0778	17.9928	18.3277	17.9158	17.9774
O94907	DKK1_HUMAN Dickkopf-related protein 1 OS=Homo sapiens OX=9606 GN=DKK1 PE=1 SV=1	6	6	6			0.704793	-0.731302	0.197336	1.66014	-1.54456	14.839	15.3867	15.0089	16.1166	15.9502	16.4887
Q8IYH5	ZZZ3_HUMAN ZZ-type zinc finger-containing protein 3 OS=Homo sapiens OX=9606 GN=ZZZ3 PE=1 SV=1	2	2	2			0.704757	-0.231954	0.197353	1.17442	-1.54449	16.9947	17.4423	17.5023	17.447	17.1504	17.4539
Q9ULX6	AKP8L_HUMAN A-kinase anchor protein 8-like OS=Homo sapiens OX=9606 GN=AKAP8L PE=1 SV=4	3	3	3			0.70375	1.04331	0.197811	0.485213	1.54253	18.7338	18.2731	18.4056	16.1633	18.4754	18.0484
P05121	PAI1_HUMAN Plasminogen activator inhibitor 1 OS=Homo sapiens OX=9606 GN=SERPINE1 PE=1 SV=1	12	12	12			0.703212	0.468838	0.198056	0.722546	1.54148	19.4646	19.0756	19.4221	18.6326	19.819	19.5909
P49768	PSN1_HUMAN Presenilin-1 OS=Homo sapiens OX=9606 GN=PSEN1 PE=1 SV=1	4	4	4			0.700374	0.683169	0.199354	0.622796	1.53594	16.924	16.818	17.0805	16.6069	16.8739	15.4039
O43432	IF4G3_HUMAN Eukaryotic translation initiation factor 4 gamma 3 OS=Homo sapiens OX=9606 GN=EIF4G3 PE=1 SV=2	19	16	16			0.699542	-0.274352	0.199737	1.20945	-1.53432	16.1908	16.6505	16.577	16.9651	16.586	16.5613
P12110	CO6A2_HUMAN Collagen alpha-2(VI) chain OS=Homo sapiens OX=9606 GN=COL6A2 PE=1 SV=4	15	15	15			0.696404	-0.265566	0.201185	1.20211	-1.5282	20.5914	20.8904	20.7198	21.0655	21.0739	21.2259
Q99685	MGLL_HUMAN Monoglyceride lipase OS=Homo sapiens OX=9606 GN=MGLL PE=1 SV=2	12	12	12			0.696287	-0.189038	0.201239	1.14	-1.52797	19.06	19.1844	19.1142	19.5479	19.2234	19.2323
Q14185	DOCK1_HUMAN Dedicator of cytokinesis protein 1 OS=Homo sapiens OX=9606 GN=DOCK1 PE=1 SV=2	8	8	8			0.695668	-0.373699	0.201526	1.29567	-1.52677	16.1827	16.7241	15.7869	16.1819	16.4102	16.595
Q9UMS4	PRP19_HUMAN Pre-mRNA-processing factor 19 OS=Homo sapiens OX=9606 GN=PRPF19 PE=1 SV=1	12	12	12			0.694344	0.199577	0.202142	0.870806	1.52419	19.8133	19.5722	20.0342	19.9439	20.0413	19.7739
Q7L014	DDX46_HUMAN Probable ATP-dependent RNA helicase DDX46 OS=Homo sapiens OX=9606 GN=DDX46 PE=1 SV=2	12	12	12			0.694062	-0.181352	0.202273	1.13395	-1.52364	17.4287	17.6802	17.5141	17.5492	17.6408	17.8984
O00193	SMAP_HUMAN Small acidic protein OS=Homo sapiens OX=9606 GN=SMAP PE=1 SV=1	3	3	3			0.691959	-0.0648918	0.203255	1.04601	-1.51953	19.3211	19.3713	19.2756	19.4486	19.3515	19.323
P82979	SARNP_HUMAN SAP domain-containing ribonucleoprotein OS=Homo sapiens OX=9606 GN=SARNP PE=1 SV=3	3	3	3			0.6917	-2.04045	0.203376	4.11374	-1.51903	15.9905	14.8019	14.7383	18.9734	15.2245	18.2993
P61604	CH10_HUMAN 10 kDa heat shock protein, mitochondrial OS=Homo sapiens OX=9606 GN=HSPE1 PE=1 SV=2	3	3	3			0.691481	0.587518	0.203479	0.665487	1.5186	17.0859	16.4141	17.3936	16.5224	17.7105	17.4908
P00742	FA10_HUMAN Coagulation factor X OS=Homo sapiens OX=9606 GN=F10 PE=1 SV=2	3	3	3			0.690217	0.662429	0.204072	0.631814	1.51614	16.6647	15.1047	16.0217	15.6164	15.2504	15.2284
P62136	PP1A_HUMAN Serine/threonine-protein phosphatase PP1-alpha catalytic subunit OS=Homo sapiens OX=9606 GN=PPP1CA PE=1 SV=1	19	19	5			0.689839	-0.0614306	0.204249	1.0435	-1.5154	22.1342	22.1374	22.0361	22.2082	22.1056	22.1145
Q9NZI7	UBIP1_HUMAN Upstream-binding protein 1 OS=Homo sapiens OX=9606 GN=UBP1 PE=1 SV=1	3	2	2			0.689405	-0.634205	0.204454	1.55208	-1.51456	14.6201	16.3887	15.1854	15.3693	15.5434	15.4936
Q5HYK7	SH319_HUMAN SH3 domain-containing protein 19 OS=Homo sapiens OX=9606 GN=SH3D19 PE=1 SV=2	3	3	3			0.688796	-0.526542	0.204741	1.44047	-1.51337	15.6981	16.0529	15.5107	16.4374	15.1074	15.4054
P46939	UTRO_HUMAN Utrophin OS=Homo sapiens OX=9606 GN=UTRN PE=1 SV=2	66	66	65			0.68833	-0.131418	0.20496	1.09537	-1.51246	18.4554	18.6123	18.4444	18.7233	18.4679	18.4264
P10720	PF4V_HUMAN Platelet factor 4 variant OS=Homo sapiens OX=9606 GN=PF4V1 PE=1 SV=1	4	4	2			0.688206	0.467673	0.205019	0.72313	1.51222	20.5028	20.0583	19.736	19.3224	20.1185	19.5736
Q8ND04	SMG8_HUMAN Protein SMG8 OS=Homo sapiens OX=9606 GN=SMG8 PE=1 SV=1	3	3	3			0.687566	0.531171	0.205321	0.691993	1.51097	16.371	15.1729	16.0138	15.3747	15.2173	15.4611
Q16637	SMN_HUMAN Survival motor neuron protein OS=Homo sapiens OX=9606 GN=SMN1 PE=1 SV=1	5	5	5			0.687447	0.743494	0.205378	0.597291	1.51074	16.2051	16.309	16.2162	15.2123	17.318	15.9874
P46976	GLYG_HUMAN Glycogenin-1 OS=Homo sapiens OX=9606 GN=GYG1 PE=1 SV=4	6	6	6			0.686601	-0.280291	0.205778	1.21444	-1.50909	18.5691	18.7683	19.0058	19.165	18.6775	19.16
O43660	PLRG1_HUMAN Pleiotropic regulator 1 OS=Homo sapiens OX=9606 GN=PLRG1 PE=1 SV=1	9	9	9			0.686555	-0.4029	0.2058	1.32216	-1.509	17.3468	17.2179	17.255	17.5086	16.632	17.716
Q15392	DHC24_HUMAN Delta(24)-sterol reductase OS=Homo sapiens OX=9606 GN=DHCR24 PE=1 SV=2	11	11	11			0.686441	-0.271601	0.205854	1.20715	-1.50878	18.675	18.9999	19.0207	19.4499	19.0154	19.0762
P42575	CASP2_HUMAN Caspase-2 OS=Homo sapiens OX=9606 GN=CASP2 PE=1 SV=2	3	3	3			0.686341	1.20436	0.205901	0.433962	1.50858	15.3931	14.4397	15.5416	14.071	17.1319	15.9427
Q13561	DCTN2_HUMAN Dynactin subunit 2 OS=Homo sapiens OX=9606 GN=DCTN2 PE=1 SV=4	13	13	13			0.685295	-0.078975	0.206398	1.05627	-1.50655	19.8555	19.8959	19.8135	20.0222	19.9355	19.9234
P11908	PRPS2_HUMAN Ribose-phosphate pyrophosphokinase 2 OS=Homo sapiens OX=9606 GN=PRPS2 PE=1 SV=2	9	4	4			0.683616	1.05652	0.207197	0.48079	1.50327	18.1571	15.5588	17.9609	17.5875	17.9153	17.7174
Q9NVT9	ARMC1_HUMAN Armadillo repeat-containing protein 1 OS=Homo sapiens OX=9606 GN=ARMC1 PE=1 SV=1	4	4	4			0.683444	-0.854302	0.207279	1.80788	-1.50294	15.0364	15.4041	16.0269	17.0298	15.4532	16.6455
P35080	PROF2_HUMAN Profilin-2 OS=Homo sapiens OX=9606 GN=PFN2 PE=1 SV=3	2	2	2			0.683159	1.20617	0.207415	0.433418	1.50238	18.9685	18.5253	18.755	16.1392	19.093	18.5336
Q68CZ2	TENS3_HUMAN Tensin-3 OS=Homo sapiens OX=9606 GN=TNS3 PE=1 SV=2	16	15	14			0.682718	0.722618	0.207626	0.605997	1.50152	16.4681	14.5232	15.8892	15.4126	15.157	15.4107
Q13451	FKBP5_HUMAN Peptidyl-prolyl cis-trans isomerase FKBP5 OS=Homo sapiens OX=9606 GN=FKBP5 PE=1 SV=2	17	17	17			0.682075	-0.212574	0.207934	1.15875	-1.50027	19.5836	19.954	19.8546	20.15	19.774	19.7458
Q9NR50	EI2BG_HUMAN Translation initiation factor eIF-2B subunit gamma OS=Homo sapiens OX=9606 GN=EIF2B3 PE=1 SV=1	11	11	10			0.67997	-0.195668	0.208944	1.14525	-1.49617	17.8886	18.3162	18.2635	18.1095	18.0085	18.3219
P13807	GYS1_HUMAN Glycogen [starch] synthase, muscle OS=Homo sapiens OX=9606 GN=GYS1 PE=1 SV=2	9	9	9			0.679917	-0.359926	0.20897	1.28336	-1.49607	16.5821	16.7619	17.0704	17.2619	16.6593	17.3678
P08603	CFAH_HUMAN Complement factor H OS=Homo sapiens OX=9606 GN=CFH PE=1 SV=4	12	12	11			0.67753	0.246806	0.210121	0.84276	1.49141	16.2462	16.1454	16.0379	15.8807	16.0963	15.6139
Q53EP0	FND3B_HUMAN Fibronectin type III domain-containing protein 3B OS=Homo sapiens OX=9606 GN=FNDC3B PE=1 SV=2	18	18	18			0.676712	-0.167086	0.210517	1.12279	-1.48982	17.7966	18.1428	18.0964	18.2169	17.9412	17.9758
O60341	KDM1A_HUMAN Lysine-specific histone demethylase 1A OS=Homo sapiens OX=9606 GN=KDM1A PE=1 SV=2	5	5	5			0.675824	1.17067	0.210948	0.444215	1.48809	15.9772	14.9865	17.4907	16.9858	17.2116	15.1951
Q13630	FCL_HUMAN GDP-L-fucose synthase OS=Homo sapiens OX=9606 GN=TSTA3 PE=1 SV=1	5	5	5			0.67126	-0.255159	0.213177	1.19347	-1.4792	19.5246	19.4359	19.1717	19.4187	18.9522	19.5593
P62879	GBB2_HUMAN Guanine nucleotide-binding protein G(I)/G(S)/G(T) subunit beta-2 OS=Homo sapiens OX=9606 GN=GNB2 PE=1 SV=3	13	9	7			0.668287	-0.167353	0.214641	1.123	-1.47341	19.5633	19.7815	19.8599	19.8796	19.7663	20.0304
P31943	HNRH1_HUMAN Heterogeneous nuclear ribonucleoprotein H OS=Homo sapiens OX=9606 GN=HNRNPH1 PE=1 SV=4	15	15	10			0.667463	0.173971	0.215049	0.8864	1.4718	21.733	21.7341	21.7725	21.3923	21.8632	21.7205
P40926	MDHM_HUMAN Malate dehydrogenase, mitochondrial OS=Homo sapiens OX=9606 GN=MDH2 PE=1 SV=3	11	11	11			0.667397	0.322584	0.215081	0.799636	1.47167	21.726	21.5112	21.6436	20.9367	21.6938	21.6479
Q9NR09	BIRC6_HUMAN Baculoviral IAP repeat-containing protein 6 OS=Homo sapiens OX=9606 GN=BIRC6 PE=1 SV=2	7	7	7			0.664981	0.556894	0.216281	0.679764	1.46697	16.3733	16.1728	16.2619	15.4731	15.739	15.0577
O75746	CMC1_HUMAN Calcium-binding mitochondrial carrier protein Aralar1 OS=Homo sapiens OX=9606 GN=SLC25A12 PE=1 SV=2	8	5	5			0.66403	0.225906	0.216755	0.855058	1.46511	17.6895	17.4542	17.5501	17.0678	17.4835	17.5234
P55735	SEC13_HUMAN Protein SEC13 homolog OS=Homo sapiens OX=9606 GN=SEC13 PE=1 SV=3	12	12	12			0.663791	-0.147422	0.216875	1.10759	-1.46465	20.9362	21.0352	20.7754	21.1679	21.0901	21.0409
O43143	DHX15_HUMAN Pre-mRNA-splicing factor ATP-dependent RNA helicase DHX15 OS=Homo sapiens OX=9606 GN=DHX15 PE=1 SV=2	17	17	17			0.661055	0.107316	0.218245	0.928313	1.45932	19.3424	19.2438	19.1777	19.0665	19.3122	19.2
P51114	FXR1_HUMAN Fragile X mental retardation syndrome-related protein 1 OS=Homo sapiens OX=9606 GN=FXR1 PE=1 SV=3	16	16	16			0.659977	0.196426	0.218788	0.87271	1.45722	18.3126	18.3333	18.3158	17.8745	18.3423	18.1735
Q567U6	CCD93_HUMAN Coiled-coil domain-containing protein 93 OS=Homo sapiens OX=9606 GN=CCDC93 PE=1 SV=2	7	7	7			0.658531	0.706074	0.219517	0.612986	1.4544	17.3932	16.621	16.6128	16.9371	17.2049	15.5346
Q9NSE4	SYIM_HUMAN Isoleucine--tRNA ligase, mitochondrial OS=Homo sapiens OX=9606 GN=IARS2 PE=1 SV=2	18	18	18			0.656065	-0.184636	0.220767	1.13653	-1.4496	17.9717	18.2622	18.1392	18.411	18.018	18.0095
Q15436	SC23A_HUMAN Protein transport protein Sec23A OS=Homo sapiens OX=9606 GN=SEC23A PE=1 SV=2	25	25	22			0.655312	-0.140783	0.221151	1.1025	-1.44813	21.0825	21.1636	21.0761	21.2902	20.8987	21.0259
Q13428	TCOF_HUMAN Treacle protein OS=Homo sapiens OX=9606 GN=TCOF1 PE=1 SV=3	8	8	8			0.65489	0.151466	0.221366	0.900335	1.44731	17.8219	17.766	17.8355	17.8711	18.029	17.5948
Q9Y312	AAR2_HUMAN Protein AAR2 homolog OS=Homo sapiens OX=9606 GN=AAR2 PE=1 SV=2	4	4	4			0.654191	0.753801	0.221722	0.593039	1.44595	18.1713	18.1788	18.5294	16.5667	18.3106	18.0045
Q8N3C0	ASCC3_HUMAN Activating signal cointegrator 1 complex subunit 3 OS=Homo sapiens OX=9606 GN=ASCC3 PE=1 SV=3	17	17	17			0.653799	-0.156785	0.221922	1.1148	-1.44519	17.0589	17.0282	16.8318	17.2693	16.9319	16.9955
Q9NZI8	IF2B1_HUMAN Insulin-like growth factor 2 mRNA-binding protein 1 OS=Homo sapiens OX=9606 GN=IGF2BP1 PE=1 SV=2	12	10	10			0.653221	-0.295982	0.222218	1.22772	-1.44406	18.6513	19.4142	19.0451	19.3295	19.0819	18.9226
Q15629	TRAM1_HUMAN Translocating chain-associated membrane protein 1 OS=Homo sapiens OX=9606 GN=TRAM1 PE=1 SV=3	5	5	5			0.652853	-1.07517	0.222406	2.10697	-1.44334	16.6921	17.1298	17.494	17.4535	15.0798	17.9081
Q5JVF3	PCID2_HUMAN PCI domain-containing protein 2 OS=Homo sapiens OX=9606 GN=PCID2 PE=1 SV=2	4	4	4			0.65276	-1.03403	0.222454	2.04774	-1.44316	16.7586	17.4947	15.6091	17.6468	15.4779	15.8062
Q7L0Y3	TM10C_HUMAN tRNA methyltransferase 10 homolog C OS=Homo sapiens OX=9606 GN=TRMT10C PE=1 SV=2	9	9	8			0.651766	-0.160355	0.222964	1.11756	-1.44123	18.0462	18.1448	17.9857	18.3278	17.9224	17.9628
Q16576	RBBP7_HUMAN Histone-binding protein RBBP7 OS=Homo sapiens OX=9606 GN=RBBP7 PE=1 SV=1	9	9	7			0.6514	-0.161128	0.223152	1.11816	-1.44051	20.1851	20.5848	20.256	20.4151	20.5081	20.4327
P48507	GSH0_HUMAN Glutamate--cysteine ligase regulatory subunit OS=Homo sapiens OX=9606 GN=GCLM PE=1 SV=1	5	5	5			0.650985	-0.403585	0.223365	1.32279	-1.4397	18.1823	18.2548	17.6621	18.407	17.4366	17.8298
Q53GT1	KLH22_HUMAN Kelch-like protein 22 OS=Homo sapiens OX=9606 GN=KLHL22 PE=1 SV=2	5	5	5			0.649852	0.575314	0.223948	0.67114	1.4375	16.4011	16.2457	16.7255	16.2093	16.1798	15.1254
P37198	NUP62_HUMAN Nuclear pore glycoprotein p62 OS=Homo sapiens OX=9606 GN=NUP62 PE=1 SV=3	6	6	6			0.649687	-0.404844	0.224034	1.32395	-1.43718	18.3631	18.5619	18.3677	18.9907	18.9112	19.3039
Q96KA5	CLP1L_HUMAN Cleft lip and palate transmembrane protein 1-like protein OS=Homo sapiens OX=9606 GN=CLPTM1L PE=1 SV=1	5	5	5			0.649373	0.620904	0.224196	0.650263	1.43657	16.4166	14.6724	15.7772	15.9547	15.7466	15.4505
Q02790	FKBP4_HUMAN Peptidyl-prolyl cis-trans isomerase FKBP4 OS=Homo sapiens OX=9606 GN=FKBP4 PE=1 SV=3	20	20	20			0.647105	0.201764	0.225369	0.869487	1.43215	20.0222	20.1397	20.2793	20.0466	20.4874	19.9973
Q8N1I0	DOCK4_HUMAN Dedicator of cytokinesis protein 4 OS=Homo sapiens OX=9606 GN=DOCK4 PE=1 SV=3;sp	2	2	2			0.646003	2.83103	0.225942	0.140532	1.43	20.8405	20.6282	19.2577	15.8114	19.156	14.3215
Q9HBI1	PARVB_HUMAN Beta-parvin OS=Homo sapiens OX=9606 GN=PARVB PE=1 SV=1	4	3	3			0.644901	1.67818	0.226516	0.312477	1.42786	17.7308	17.8579	17.7988	16.5602	17.7907	13.8676
Q15029	U5S1_HUMAN 116 kDa U5 small nuclear ribonucleoprotein component OS=Homo sapiens OX=9606 GN=EFTUD2 PE=1 SV=1	28	28	28			0.64296	-0.154809	0.227531	1.11327	-1.42408	20.2423	20.1673	19.9949	20.2915	19.9108	20.1536
Q9GZP4	PITH1_HUMAN PITH domain-containing protein 1 OS=Homo sapiens OX=9606 GN=PITHD1 PE=1 SV=1	6	6	6			0.6424	-0.420773	0.227824	1.33864	-1.42299	16.4561	16.5451	16.0251	16.7636	15.677	16.1119
Q8NFF5	FAD1_HUMAN FAD synthase OS=Homo sapiens OX=9606 GN=FLAD1 PE=1 SV=1	4	4	4			0.641083	-0.374865	0.228516	1.29672	-1.42042	15.8741	16.2694	16.0979	16.6306	15.6423	15.839
Q15642	CIP4_HUMAN Cdc42-interacting protein 4 OS=Homo sapiens OX=9606 GN=TRIP10 PE=1 SV=3	9	9	9			0.640667	-0.472502	0.228735	1.38751	-1.41961	16.9381	17.7502	17.8848	18.1797	17.8132	18.1237
Q6AI08	HEAT6_HUMAN HEAT repeat-containing protein 6 OS=Homo sapiens OX=9606 GN=HEATR6 PE=1 SV=1	3	3	3			0.639401	0.455386	0.229403	0.729315	1.41715	15.5237	14.645	15.3742	15.5666	15.9481	15.2682
Q15006	EMC2_HUMAN ER membrane protein complex subunit 2 OS=Homo sapiens OX=9606 GN=EMC2 PE=1 SV=1	9	9	9			0.639278	-0.131213	0.229468	1.09521	-1.41691	18.1115	18.1823	18.0572	18.0923	18.1107	18.3985
P51153	RAB13_HUMAN Ras-related protein Rab-13 OS=Homo sapiens OX=9606 GN=RAB13 PE=1 SV=1	6	5	5			0.639003	0.388957	0.229613	0.763682	1.41637	19.0271	18.1224	18.4959	17.9922	18.3487	18.5902
Q6YP21	KAT3_HUMAN Kynurenine--oxoglutarate transaminase 3 OS=Homo sapiens OX=9606 GN=KYAT3 PE=1 SV=1	6	6	6			0.638636	0.937695	0.229807	0.522066	1.41566	17.7542	18.0222	18.3439	17.4652	18.0876	15.8853
Q9Y6N5	SQOR_HUMAN Sulfide:quinone oxidoreductase, mitochondrial OS=Homo sapiens OX=9606 GN=SQOR PE=1 SV=1	20	20	20			0.638532	0.123192	0.229862	0.918154	1.41545	19.8282	19.7814	20.0609	19.9359	20.0417	19.8439
Q8NBX0	SCPDL_HUMAN Saccharopine dehydrogenase-like oxidoreductase OS=Homo sapiens OX=9606 GN=SCCPDH PE=1 SV=1	6	6	6			0.638148	1.08232	0.230066	0.472269	1.41471	15.9766	15.5161	18.3222	16.7394	17.2756	16.0719
P07942	LAMB1_HUMAN Laminin subunit beta-1 OS=Homo sapiens OX=9606 GN=LAMB1 PE=1 SV=2	34	34	34			0.637949	-0.0982742	0.230171	1.07049	-1.41432	18.7919	18.8413	18.6157	18.8766	18.7408	18.7253
Q9UQ35	SRRM2_HUMAN Serine/arginine repetitive matrix protein 2 OS=Homo sapiens OX=9606 GN=SRRM2 PE=1 SV=2	21	21	21			0.637883	0.0927836	0.230206	0.937712	1.41419	18.8367	18.7269	18.8034	18.8098	18.7695	18.5946
P37108	SRP14_HUMAN Signal recognition particle 14 kDa protein OS=Homo sapiens OX=9606 GN=SRP14 PE=1 SV=2	3	3	3			0.637513	0.133495	0.230402	0.91162	1.41347	21.3486	21.3039	21.6358	21.3685	21.3778	21.2894
Q16537	2A5E_HUMAN Serine/threonine-protein phosphatase 2A 56 kDa regulatory subunit epsilon isoform OS=Homo sapiens OX=9606 GN=PPP2R5E PE=1 SV=1	6	5	5			0.635855	1.12815	0.231284	0.457502	1.41024	17.701	15.4069	17.3256	16.6264	18.362	17.9707
O95571	ETHE1_HUMAN Persulfide dioxygenase ETHE1, mitochondrial OS=Homo sapiens OX=9606 GN=ETHE1 PE=1 SV=2	5	5	5			0.635809	-0.380811	0.231308	1.30207	-1.41015	17.2343	17.8609	17.2914	17.7016	17.9935	18.0991
Q86X76	NIT1_HUMAN Deaminated glutathione amidase OS=Homo sapiens OX=9606 GN=NIT1 PE=1 SV=2	4	4	4			0.635806	0.741959	0.23131	0.597927	1.41014	16.64	14.7477	15.1085	15.7074	15.9935	15.0611
Q2TAA2	IAH1_HUMAN Isoamyl acetate-hydrolyzing esterase 1 homolog OS=Homo sapiens OX=9606 GN=IAH1 PE=1 SV=1	5	5	5			0.635496	-0.821608	0.231475	1.76737	-1.40954	16.873	16.8775	14.9644	16.4293	16.0539	17.0494
Q14161	GIT2_HUMAN ARF GTPase-activating protein GIT2 OS=Homo sapiens OX=9606 GN=GIT2 PE=1 SV=2	6	6	5			0.634963	0.375926	0.231759	0.770611	1.4085	15.8536	15.8153	15.9853	16.0019	16.5001	15.394
Q13813	SPTN1_HUMAN Spectrin alpha chain, non-erythrocytic 1 OS=Homo sapiens OX=9606 GN=SPTAN1 PE=1 SV=3	120	120	120			0.634688	-0.14444	0.231906	1.1053	-1.40797	20.4859	20.6447	20.3767	20.6854	20.4095	20.3752
O75436	VP26A_HUMAN Vacuolar protein sorting-associated protein 26A OS=Homo sapiens OX=9606 GN=VPS26A PE=1 SV=2	8	8	8			0.634563	-0.22876	0.231973	1.17183	-1.40772	19.5081	19.8429	19.4904	19.9141	19.4684	19.3962
P61011	SRP54_HUMAN Signal recognition particle 54 kDa protein OS=Homo sapiens OX=9606 GN=SRP54 PE=1 SV=1	15	15	15			0.634521	-0.210293	0.231995	1.15692	-1.40764	18.6553	18.7667	18.8187	19.2105	18.6861	18.8137
O96000	NDUBA_HUMAN NADH dehydrogenase [ubiquinone] 1 beta subcomplex subunit 10 OS=Homo sapiens OX=9606 GN=NDUFB10 PE=1 SV=3	4	4	4			0.633304	-0.400979	0.232646	1.3204	-1.40527	17.5719	17.3643	17.0919	17.6195	17.3239	18.2068
Q01581	HMCS1_HUMAN Hydroxymethylglutaryl-CoA synthase, cytoplasmic OS=Homo sapiens OX=9606 GN=HMGCS1 PE=1 SV=2	14	14	14			0.632314	-0.26192	0.233177	1.19907	-1.40334	18.3763	18.5925	18.5153	18.6317	18.6606	19.1138
Q15369	ELOC_HUMAN Elongin-C OS=Homo sapiens OX=9606 GN=ELOC PE=1 SV=1	4	4	4			0.630859	0.115915	0.23396	0.922797	1.40051	20.1567	19.9641	20.0994	19.8596	20.0311	20.1158
O75116	ROCK2_HUMAN Rho-associated protein kinase 2 OS=Homo sapiens OX=9606 GN=ROCK2 PE=1 SV=4	21	21	19			0.630716	-0.30579	0.234037	1.2361	-1.40023	18.6567	18.5874	18.3883	18.7233	17.9264	18.578
Q02978	M2OM_HUMAN Mitochondrial 2-oxoglutarate/malate carrier protein OS=Homo sapiens OX=9606 GN=SLC25A11 PE=1 SV=3	6	6	6			0.630656	-0.158897	0.234069	1.11643	-1.40011	19.8686	20.0998	19.9396	20.0858	19.7164	19.8157
P82921	RT21_HUMAN 28S ribosomal protein S21, mitochondrial OS=Homo sapiens OX=9606 GN=MRPS21 PE=1 SV=3	3	3	2			0.630423	1.31015	0.234195	0.403279	1.39966	15.5668	16.6068	18.1	15.9228	18.2974	15.5041
P02743	SAMP_HUMAN Serum amyloid P-component OS=Homo sapiens OX=9606 GN=APCS PE=1 SV=2	5	5	5			0.630301	-1.48835	0.23426	2.80568	-1.39942	15.4123	17.8284	17.6798	17.6554	17.8273	19.9006
Q53FA7	QORX_HUMAN Quinone oxidoreductase PIG3 OS=Homo sapiens OX=9606 GN=TP53I3 PE=1 SV=2	6	6	5			0.628027	-0.318158	0.23549	1.24674	-1.39499	18.8215	19.311	18.8831	19.3971	18.7352	18.6862
O14561	ACPM_HUMAN Acyl carrier protein, mitochondrial OS=Homo sapiens OX=9606 GN=NDUFAB1 PE=1 SV=3	5	5	5			0.626321	0.294058	0.236417	0.815605	1.39167	19.5511	19.5186	19.9213	19.2403	19.9763	19.8076
P08253	MMP2_HUMAN 72 kDa type IV collagenase OS=Homo sapiens OX=9606 GN=MMP2 PE=1 SV=2	10	10	10			0.625767	0.622048	0.236719	0.649748	1.39059	17.0562	15.3151	16.4242	16.1305	15.7604	15.929
P22695	QCR2_HUMAN Cytochrome b-c1 complex subunit 2, mitochondrial OS=Homo sapiens OX=9606 GN=UQCRC2 PE=1 SV=3	14	14	14			0.625484	-0.241565	0.236873	1.18227	-1.39004	20.0781	20.1307	19.6518	20.1632	19.6733	19.8339
P25685	DNJB1_HUMAN DnaJ homolog subfamily B member 1 OS=Homo sapiens OX=9606 GN=DNAJB1 PE=1 SV=4	7	6	6			0.624824	0.24479	0.237233	0.843939	1.38875	19.2898	19.2142	18.9639	18.8315	19.3591	18.8327
Q9Y5B9	SP16H_HUMAN FACT complex subunit SPT16 OS=Homo sapiens OX=9606 GN=SUPT16H PE=1 SV=1	24	24	24			0.622654	-0.140705	0.238422	1.10244	-1.38453	19.2324	19.2367	18.9912	19.3697	19.0771	19.1165
P46782	RS5_HUMAN 40S ribosomal protein S5 OS=Homo sapiens OX=9606 GN=RPS5 PE=1 SV=4	9	9	9			0.621651	0.133797	0.238973	0.91143	1.38257	23.267	23.2237	23.1163	23.003	23.3667	23.1218
P60709	ACTB_HUMAN Actin, cytoplasmic 1 OS=Homo sapiens OX=9606 GN=ACTB PE=1 SV=1	24	2	2			0.621134	0.391272	0.239258	0.762457	1.38157	25.389	25.0887	25.1196	24.4142	25.4546	25.2864
Q9HCJ6	VAT1L_HUMAN Synaptic vesicle membrane protein VAT-1 homolog-like OS=Homo sapiens OX=9606 GN=VAT1L PE=1 SV=2	5	5	5			0.619808	0.260369	0.239989	0.834874	1.37898	18.1981	18.2545	18.6365	18.3145	18.3841	17.8686
P30085	KCY_HUMAN UMP-CMP kinase OS=Homo sapiens OX=9606 GN=CMPK1 PE=1 SV=3	7	7	7			0.617968	0.319017	0.241008	0.801616	1.3754	18.9124	18.5028	18.5536	18.325	19.1595	18.8406
Q9BW27	NUP85_HUMAN Nuclear pore complex protein Nup85 OS=Homo sapiens OX=9606 GN=NUP85 PE=1 SV=1	8	8	8			0.617168	0.215485	0.241453	0.861257	1.37384	17.038	17.0809	17.3686	16.8818	16.9596	16.7571
Q13404	UB2V1_HUMAN Ubiquitin-conjugating enzyme E2 variant 1 OS=Homo sapiens OX=9606 GN=UBE2V1 PE=1 SV=2	3	3	1			0.615287	0.401669	0.242501	0.756982	1.37018	19.7463	19.6862	19.4502	18.7192	19.6633	19.2495
P55039	DRG2_HUMAN Developmentally-regulated GTP-binding protein 2 OS=Homo sapiens OX=9606 GN=DRG2 PE=1 SV=1	5	5	5			0.614275	-0.625797	0.243066	1.54306	-1.3682	17.6832	18.638	18.7162	18.6871	18.6485	19.6002
O00560	SDCB1_HUMAN Syntenin-1 OS=Homo sapiens OX=9606 GN=SDCBP PE=1 SV=1	11	11	10			0.613979	0.233999	0.243232	0.850275	1.36763	20.4808	20.2254	20.6629	20.2441	20.7258	20.698
P23919	KTHY_HUMAN Thymidylate kinase OS=Homo sapiens OX=9606 GN=DTYMK PE=1 SV=4	4	4	4			0.613176	0.915511	0.243682	0.530156	1.36606	17.0729	17.0083	17.3471	16.9099	17.2092	14.9645
P55209	NP1L1_HUMAN Nucleosome assembly protein 1-like 1 OS=Homo sapiens OX=9606 GN=NAP1L1 PE=1 SV=1	15	15	13			0.612962	-0.0541159	0.243802	1.03822	-1.36565	21.7756	21.8521	21.798	21.9232	21.848	21.8087
Q99873	ANM1_HUMAN Protein arginine N-methyltransferase 1 OS=Homo sapiens OX=9606 GN=PRMT1 PE=1 SV=3	17	17	17			0.612268	-0.20005	0.244192	1.14874	-1.36429	20.0386	19.9569	19.733	20.072	19.5658	19.9088
P11172	UMPS_HUMAN Uridine 5-monophosphate synthase OS=Homo sapiens OX=9606 GN=UMPS PE=1 SV=1	8	8	8			0.611434	0.362342	0.244662	0.777901	1.36267	17.6327	17.4756	18.2268	17.7523	18.3897	17.9343
P04439	HLAA_HUMAN HLA class I histocompatibility antigen, A alpha chain OS=Homo sapiens OX=9606 GN=HLA-A PE=1 SV=2	12	12	5			0.611236	-0.299784	0.244773	1.23096	-1.36228	19.9317	19.9194	19.2455	19.6929	19.5483	20.0125
Q7L2H7	EIF3M_HUMAN Eukaryotic translation initiation factor 3 subunit M OS=Homo sapiens OX=9606 GN=EIF3M PE=1 SV=1	16	16	16			0.610429	-0.193292	0.245229	1.14337	-1.36071	20.0336	20.0376	20.0487	20.3715	19.7797	20.0328
Q9UL46	PSME2_HUMAN Proteasome activator complex subunit 2 OS=Homo sapiens OX=9606 GN=PSME2 PE=1 SV=4	9	9	9			0.610025	-0.265396	0.245457	1.20197	-1.35992	19.3948	19.7108	19.8472	20.1873	19.6894	19.8296
O75251	NDUS7_HUMAN NADH dehydrogenase [ubiquinone] iron-sulfur protein 7, mitochondrial OS=Homo sapiens OX=9606 GN=NDUFS7 PE=1 SV=3	3	3	3			0.609462	0.769255	0.245775	0.58672	1.35882	16.8275	16.7519	16.6026	15.746	16.2549	14.8793
P10619	PPGB_HUMAN Lysosomal protective protein OS=Homo sapiens OX=9606 GN=CTSA PE=1 SV=2	6	6	6			0.609359	-0.18477	0.245833	1.13664	-1.35862	19.1948	19.08	18.9754	19.1893	18.7424	19.1976
P05783	K1C18_HUMAN Keratin, type I cytoskeletal 18 OS=Homo sapiens OX=9606 GN=KRT18 PE=1 SV=2	7	7	7			0.609307	1.13993	0.245863	0.453782	1.35852	17.4824	16.6661	17.2658	14.9136	17.9545	17.7033
P11387	TOP1_HUMAN DNA topoisomerase 1 OS=Homo sapiens OX=9606 GN=TOP1 PE=1 SV=2	16	16	14			0.60804	-0.327155	0.246581	1.25454	-1.35605	18.2722	18.6521	18.1425	19.0195	18.6861	18.4106
Q01518	CAP1_HUMAN Adenylyl cyclase-associated protein 1 OS=Homo sapiens OX=9606 GN=CAP1 PE=1 SV=5	21	21	21			0.607683	0.106638	0.246784	0.92875	1.35536	22.3321	22.3778	22.4088	22.1782	22.493	22.358
Q9UGP8	SEC63_HUMAN Translocation protein SEC63 homolog OS=Homo sapiens OX=9606 GN=SEC63 PE=1 SV=2	15	15	15			0.606301	-0.340261	0.247571	1.26599	-1.35266	18.1913	18.4883	18.1322	18.8376	17.9796	17.998
Q63ZY3	KANK2_HUMAN KN motif and ankyrin repeat domain-containing protein 2 OS=Homo sapiens OX=9606 GN=KANK2 PE=1 SV=1	17	17	17			0.606107	-0.21008	0.247681	1.15675	-1.35229	18.3179	18.3314	18.4464	18.8484	18.4249	18.6396
Q99614	TTC1_HUMAN Tetratricopeptide repeat protein 1 OS=Homo sapiens OX=9606 GN=TTC1 PE=1 SV=1	7	7	6			0.604741	-1.24505	0.248461	2.37027	-1.34962	17.3644	17.6897	14.8014	18.4054	17.2571	17.0629
Q9UHD2	TBK1_HUMAN Serine/threonine-protein kinase TBK1 OS=Homo sapiens OX=9606 GN=TBK1 PE=1 SV=1	6	6	6			0.603152	0.598809	0.249372	0.660299	1.34653	16.5177	15.9839	16.1573	16.0978	15.9964	14.7933
Q96EP5	DAZP1_HUMAN DAZ-associated protein 1 OS=Homo sapiens OX=9606 GN=DAZAP1 PE=1 SV=1	4	4	4			0.603022	0.149596	0.249447	0.901503	1.34627	18.5009	18.4598	18.312	18.1502	18.4466	18.2008
P40938	RFC3_HUMAN Replication factor C subunit 3 OS=Homo sapiens OX=9606 GN=RFC3 PE=1 SV=2	3	3	3			0.602717	-0.60618	0.249622	1.52222	-1.34568	16.7963	16.8701	16.3577	17.0829	15.4138	16.4333
Q14693	LPIN1_HUMAN Phosphatidate phosphatase LPIN1 OS=Homo sapiens OX=9606 GN=LPIN1 PE=1 SV=2	9	9	9			0.602103	-0.580306	0.249975	1.49517	-1.34448	17.3547	18.5504	18.3251	19.0044	18.0281	17.894
P54577	SYYC_HUMAN Tyrosine--tRNA ligase, cytoplasmic OS=Homo sapiens OX=9606 GN=YARS1 PE=1 SV=4	23	23	23			0.600331	-0.111188	0.250997	1.08012	-1.34103	20.2897	20.331	20.1053	20.3209	20.0912	20.1679
P24539	AT5F1_HUMAN ATP synthase F(0) complex subunit B1, mitochondrial OS=Homo sapiens OX=9606 GN=ATP5PB PE=1 SV=2	10	10	10			0.600087	-0.0944029	0.251138	1.06762	-1.34055	20.4632	20.4022	20.4332	20.5041	20.3221	20.5955
P05106	ITB3_HUMAN Integrin beta-3 OS=Homo sapiens OX=9606 GN=ITGB3 PE=1 SV=2	6	6	6			0.599656	-1.21265	0.251388	2.31763	-1.33971	15.3142	18.4779	15.2582	15.6932	16.1089	16.1482
Q9H4A3	WNK1_HUMAN Serine/threonine-protein kinase WNK1 OS=Homo sapiens OX=9606 GN=WNK1 PE=1 SV=2	6	6	6			0.597586	-0.514518	0.252589	1.42852	-1.33568	16.3568	16.745	16.0865	17.0235	15.6942	15.9125
Q86TB9	PATL1_HUMAN Protein PAT1 homolog 1 OS=Homo sapiens OX=9606 GN=PATL1 PE=1 SV=2	2	2	2			0.597088	0.459212	0.252879	0.727383	1.3347	15.1906	15.3545	16.0432	15.4821	15.6897	14.7093
P29218	IMPA1_HUMAN Inositol monophosphatase 1 OS=Homo sapiens OX=9606 GN=IMPA1 PE=1 SV=1	6	6	6			0.59664	-0.851726	0.25314	1.80466	-1.33383	16.6036	15.8971	15.4576	17.6005	16.2932	17.412
P26583	HMGB2_HUMAN High mobility group protein B2 OS=Homo sapiens OX=9606 GN=HMGB2 PE=1 SV=2	6	5	5			0.594663	0.901637	0.254295	0.535279	1.32998	18.2552	18.2558	18.8067	18.5855	19.0075	16.5233
Q13564	ULA1_HUMAN NEDD8-activating enzyme E1 regulatory subunit OS=Homo sapiens OX=9606 GN=NAE1 PE=1 SV=1	14	14	14			0.594037	-0.0925058	0.254661	1.06622	-1.32875	18.1645	18.2899	18.3403	18.4134	18.1962	18.2752
P10809	CH60_HUMAN 60 kDa heat shock protein, mitochondrial OS=Homo sapiens OX=9606 GN=HSPD1 PE=1 SV=2	30	30	30			0.593602	0.192394	0.254917	0.875152	1.32791	22.6294	22.3225	22.3679	22.0329	22.2912	22.3558
Q8TEQ6	GEMI5_HUMAN Gem-associated protein 5 OS=Homo sapiens OX=9606 GN=GEMIN5 PE=1 SV=3	17	17	17			0.592768	0.193326	0.255407	0.874587	1.32628	18.1584	18.0007	18.3288	18.0304	17.9057	17.7819
Q14232	EI2BA_HUMAN Translation initiation factor eIF-2B subunit alpha OS=Homo sapiens OX=9606 GN=EIF2B1 PE=1 SV=1	9	9	9			0.591632	-0.420226	0.256075	1.33814	-1.32406	18.4849	18.4855	18.1333	18.6725	17.4979	18.2189
Q7Z5G4	GOGA7_HUMAN Golgin subfamily A member 7 OS=Homo sapiens OX=9606 GN=GOLGA7 PE=1 SV=2	2	2	2			0.591177	-0.712092	0.256344	1.63818	-1.32318	15.7205	16.2196	15.0112	16.7516	15.1807	15.0775
Q92520	FAM3C_HUMAN Protein FAM3C OS=Homo sapiens OX=9606 GN=FAM3C PE=1 SV=1	5	5	5			0.590817	0.189937	0.256556	0.876644	1.32247	18.8019	18.7491	18.6484	18.6445	18.8222	18.3091
O00425	IF2B3_HUMAN Insulin-like growth factor 2 mRNA-binding protein 3 OS=Homo sapiens OX=9606 GN=IGF2BP3 PE=1 SV=2	18	18	15			0.590459	-0.117614	0.256768	1.08494	-1.32178	20.2206	20.3802	20.0727	20.3329	20.1987	20.1318
O60216	RAD21_HUMAN Double-strand-break repair protein rad21 homolog OS=Homo sapiens OX=9606 GN=RAD21 PE=1 SV=2	7	7	7			0.588755	-0.459967	0.257777	1.37551	-1.31845	16.4716	16.5909	15.3938	16.6382	16.2881	16.3043
O00571	DDX3X_HUMAN ATP-dependent RNA helicase DDX3X OS=Homo sapiens OX=9606 GN=DDX3X PE=1 SV=3	28	28	8			0.587864	0.0755196	0.258307	0.949	1.31671	21.2371	21.0339	21.0553	21.0595	21.1398	21.1122
O00471	EXOC5_HUMAN Exocyst complex component 5 OS=Homo sapiens OX=9606 GN=EXOC5 PE=1 SV=1	6	6	6			0.587125	0.693146	0.258747	0.618504	1.31527	16.2855	16.7765	16.7922	16.0852	16.9649	15.1015
P49257	LMAN1_HUMAN Protein ERGIC-53 OS=Homo sapiens OX=9606 GN=LMAN1 PE=1 SV=2	15	15	15			0.587058	-0.322032	0.258787	1.25009	-1.31514	20.5739	20.772	20.3836	20.9378	20.0706	20.2846
Q8N573	OXR1_HUMAN Oxidation resistance protein 1 OS=Homo sapiens OX=9606 GN=OXR1 PE=1 SV=2	4	4	4			0.586722	0.660116	0.258987	0.632827	1.31449	15.9887	14.5666	15.7844	16.1535	16.4539	15.5265
O75832	PSD10_HUMAN 26S proteasome non-ATPase regulatory subunit 10 OS=Homo sapiens OX=9606 GN=PSMD10 PE=1 SV=1	5	5	5			0.586518	0.243095	0.259109	0.844931	1.31409	16.9507	16.4838	16.6006	16.566	16.4395	16.2118
Q13838	DX39B_HUMAN Spliceosome RNA helicase DDX39B OS=Homo sapiens OX=9606 GN=DDX39B PE=1 SV=1	16	16	9			0.586209	-0.146627	0.259293	1.10698	-1.31348	20.1487	20.3086	20.2282	20.4997	20.121	20.1294
E9PAV3	NACAM_HUMAN Nascent polypeptide-associated complex subunit alpha, muscle-specific form OS=Homo sapiens OX=9606 GN=NACA PE=1 SV=1;sp	5	5	5			0.585639	0.165944	0.259634	0.891345	1.31237	21.6447	21.5445	21.6761	21.3788	21.8538	21.7535
Q16186	ADRM1_HUMAN Proteasomal ubiquitin receptor ADRM1 OS=Homo sapiens OX=9606 GN=ADRM1 PE=1 SV=2	6	6	6			0.585456	0.134238	0.259743	0.911151	1.31202	19.4907	19.4047	19.3066	19.2874	19.4017	19.1043
Q12905	ILF2_HUMAN Interleukin enhancer-binding factor 2 OS=Homo sapiens OX=9606 GN=ILF2 PE=1 SV=2	16	16	16			0.584192	0.129424	0.2605	0.914196	1.30955	20.7105	20.7777	20.8525	20.7737	21.0118	20.6352
Q9P287	BCCIP_HUMAN BRCA2 and CDKN1A-interacting protein OS=Homo sapiens OX=9606 GN=BCCIP PE=1 SV=1	5	5	5			0.583856	0.729809	0.260702	0.602984	1.30889	18.4791	18.6044	18.6621	16.8852	18.934	18.3962
Q7Z7E8	UB2Q1_HUMAN Ubiquitin-conjugating enzyme E2 Q1 OS=Homo sapiens OX=9606 GN=UBE2Q1 PE=1 SV=1	4	4	4			0.582597	0.987137	0.261459	0.504478	1.30644	22.5891	21.5182	21.5255	19.6542	21.8925	21.8734
P11142	HSP7C_HUMAN Heat shock cognate 71 kDa protein OS=Homo sapiens OX=9606 GN=HSPA8 PE=1 SV=1	35	34	25			0.581834	0.109392	0.261918	0.926979	1.30495	23.8135	23.6368	23.6209	23.468	23.6235	23.625
P60953	CDC42_HUMAN Cell division control protein 42 homolog OS=Homo sapiens OX=9606 GN=CDC42 PE=1 SV=2	8	7	7			0.580885	-0.196917	0.262491	1.14625	-1.30309	21.431	21.5886	21.2295	21.7353	21.336	21.2633
O00161	SNP23_HUMAN Synaptosomal-associated protein 23 OS=Homo sapiens OX=9606 GN=SNAP23 PE=1 SV=1	7	7	7			0.580861	-0.187716	0.262506	1.13896	-1.30305	17.746	17.6972	17.4067	17.5848	17.4986	17.9325
Q9NZZ3	CHMP5_HUMAN Charged multivesicular body protein 5 OS=Homo sapiens OX=9606 GN=CHMP5 PE=1 SV=1	4	4	4			0.579746	1.59008	0.263181	0.332153	1.30087	18.9249	18.7355	17.9382	16.8996	18.1778	14.6357
Q9P0J1	PDP1_HUMAN [Pyruvate dehydrogenase [acetyl-transferring]]-phosphatase 1, mitochondrial OS=Homo sapiens OX=9606 GN=PDP1 PE=1 SV=3	3	3	3			0.577405	0.252822	0.264603	0.839253	1.2963	16.5944	16.4799	16.4124	16.2523	16.3461	15.8622
O95967	FBLN4_HUMAN EGF-containing fibulin-like extracellular matrix protein 2 OS=Homo sapiens OX=9606 GN=EFEMP2 PE=1 SV=3	2	2	2			0.576891	-0.338062	0.264916	1.26406	-1.2953	16.2677	16.4727	15.8451	16.5717	15.8017	15.8843
Q9BXS5	AP1M1_HUMAN AP-1 complex subunit mu-1 OS=Homo sapiens OX=9606 GN=AP1M1 PE=1 SV=3	9	9	9			0.575419	-0.242664	0.265816	1.18318	-1.29242	18.9775	18.6966	18.5262	19.0914	18.5681	19.0118
Q5T9L3	WLS_HUMAN Protein wntless homolog OS=Homo sapiens OX=9606 GN=WLS PE=1 SV=2	6	6	5			0.574961	-0.401751	0.266096	1.32111	-1.29153	17.7912	18.0296	17.624	18.4968	17.4	17.494
Q8N543	OGFD1_HUMAN Prolyl 3-hydroxylase OGFOD1 OS=Homo sapiens OX=9606 GN=OGFOD1 PE=1 SV=1	6	6	6			0.574385	1.1065	0.26645	0.464419	1.29041	17.2451	16.7285	17.2575	15.4618	15.5333	14.526
Q9H6T3	RPAP3_HUMAN RNA polymerase II-associated protein 3 OS=Homo sapiens OX=9606 GN=RPAP3 PE=1 SV=2	5	5	5			0.574337	0.664729	0.266479	0.630807	1.29031	16.6776	16.7632	16.9043	15.1192	16.8042	16.5095
O75506	HSBP1_HUMAN Heat shock factor-binding protein 1 OS=Homo sapiens OX=9606 GN=HSBP1 PE=1 SV=1	3	3	3			0.57433	-1.66528	0.266483	3.17175	-1.2903	14.5	15.9745	17.6866	17.5766	13.8765	17.5079
Q96QK1	VPS35_HUMAN Vacuolar protein sorting-associated protein 35 OS=Homo sapiens OX=9606 GN=VPS35 PE=1 SV=2	20	20	20			0.573476	-0.119597	0.267008	1.08643	-1.28863	19.8934	19.8928	19.6875	19.9268	19.6403	19.7604
P26006	ITA3_HUMAN Integrin alpha-3 OS=Homo sapiens OX=9606 GN=ITGA3 PE=1 SV=5	9	9	9			0.573419	-0.173633	0.267043	1.1279	-1.28852	17.1968	17.1258	17.2204	17.3506	16.8667	17.3284
Q9BZF1	OSBL8_HUMAN Oxysterol-binding protein-related protein 8 OS=Homo sapiens OX=9606 GN=OSBPL8 PE=1 SV=3	11	11	11			0.572999	0.0915101	0.267301	0.93854	1.2877	17.1456	17.1098	17.2437	17.186	17.3733	17.1922
Q9UBC2	EP15R_HUMAN Epidermal growth factor receptor substrate 15-like 1 OS=Homo sapiens OX=9606 GN=EPS15L1 PE=1 SV=1	8	8	8			0.572857	-0.231945	0.267389	1.17442	-1.28742	18.007	18.0545	17.583	18.1176	17.6203	17.7341
Q15628	TRADD_HUMAN Tumor necrosis factor receptor type 1-associated DEATH domain protein OS=Homo sapiens OX=9606 GN=TRADD PE=1 SV=2	4	4	4			0.571108	-0.719579	0.268468	1.6467	-1.28401	15.56	15.5612	14.7203	16.9703	15.5665	15.474
Q10713	MPPA_HUMAN Mitochondrial-processing peptidase subunit alpha OS=Homo sapiens OX=9606 GN=PMPCA PE=1 SV=2	10	10	10			0.57093	-0.264545	0.268578	1.20126	-1.28366	17.6614	17.7616	17.3326	17.8298	17.1658	17.3621
Q6P3X3	TTC27_HUMAN Tetratricopeptide repeat protein 27 OS=Homo sapiens OX=9606 GN=TTC27 PE=1 SV=1	6	6	6			0.570566	0.505637	0.268803	0.704349	1.28295	16.4385	15.625	16.1347	16.2209	17.1966	16.4069
O60869	EDF1_HUMAN Endothelial differentiation-related factor 1 OS=Homo sapiens OX=9606 GN=EDF1 PE=1 SV=1	2	2	2			0.567481	1.20337	0.270719	0.43426	1.27692	18.047	18.4869	18.2097	15.4097	18.8225	17.5725
O00151	PDLI1_HUMAN PDZ and LIM domain protein 1 OS=Homo sapiens OX=9606 GN=PDLIM1 PE=1 SV=4	12	12	12			0.567148	1.29729	0.270927	0.40689	1.27627	14.86	14.8747	17.6672	15.8793	17.8473	15.7287
P30048	PRDX3_HUMAN Thioredoxin-dependent peroxide reductase, mitochondrial OS=Homo sapiens OX=9606 GN=PRDX3 PE=1 SV=3	5	5	5			0.566747	0.281028	0.271177	0.823004	1.27549	20.5327	20.2065	20.738	20.2138	20.8139	20.8212
P49321	NASP_HUMAN Nuclear autoantigenic sperm protein OS=Homo sapiens OX=9606 GN=NASP PE=1 SV=2	17	17	17			0.564706	-0.143358	0.272455	1.10447	-1.2715	18.7544	19.0994	18.8855	18.9789	18.7538	18.7455
Q13610	PWP1_HUMAN Periodic tryptophan protein 1 homolog OS=Homo sapiens OX=9606 GN=PWP1 PE=1 SV=1	5	5	5			0.563931	-0.678276	0.272941	1.60023	-1.26998	15.5681	16.1226	16.1796	17.2865	16.866	17.2395
P52888	THOP1_HUMAN Thimet oligopeptidase OS=Homo sapiens OX=9606 GN=THOP1 PE=1 SV=2	12	12	12			0.563559	-0.0810763	0.273175	1.05781	-1.26926	18.3186	18.3028	18.2054	18.2578	18.2305	18.4371
P01023	A2MG_HUMAN Alpha-2-macroglobulin OS=Homo sapiens OX=9606 GN=A2M PE=1 SV=3	58	58	49			0.563068	0.131528	0.273484	0.912864	1.2683	24.147	23.9563	23.9746	23.7766	24.094	24.0881
Q13137	CACO2_HUMAN Calcium-binding and coiled-coil domain-containing protein 2 OS=Homo sapiens OX=9606 GN=CALCOCO2 PE=1 SV=1	6	6	5			0.562595	-0.592379	0.273782	1.50773	-1.26737	17.1797	17.0826	17.2296	18.677	17.4449	17.8717
P09661	RU2A_HUMAN U2 small nuclear ribonucleoprotein A OS=Homo sapiens OX=9606 GN=SNRPA1 PE=1 SV=2	5	5	5			0.561368	1.10622	0.274557	0.464509	1.26497	18.3767	18.2425	17.9565	18.0609	18.9772	15.6883
P08559	ODPA_HUMAN Pyruvate dehydrogenase E1 component subunit alpha, somatic form, mitochondrial OS=Homo sapiens OX=9606 GN=PDHA1 PE=1 SV=3	7	7	7			0.560831	-0.286997	0.274896	1.2201	-1.26392	19.2538	19.4555	18.8883	19.3524	18.7237	18.9189
Q9UKY7	CDV3_HUMAN Protein CDV3 homolog OS=Homo sapiens OX=9606 GN=CDV3 PE=1 SV=1	11	11	11			0.559349	0.156311	0.275836	0.897317	1.26103	20.2229	20.0262	19.9315	19.8285	19.9368	19.7675
Q9NRL3	STRN4_HUMAN Striatin-4 OS=Homo sapiens OX=9606 GN=STRN4 PE=1 SV=2	5	4	4			0.558764	0.729384	0.276208	0.603161	1.25988	15.2975	14.568	16.1549	16.1373	16.4152	14.9742
O95486	SC24A_HUMAN Protein transport protein Sec24A OS=Homo sapiens OX=9606 GN=SEC24A PE=1 SV=2	10	10	10			0.558331	-0.0678183	0.276483	1.04813	-1.25903	18.9482	19.0377	18.9479	19.0716	18.9102	18.9004
Q68CQ7	GL8D1_HUMAN Glycosyltransferase 8 domain-containing protein 1 OS=Homo sapiens OX=9606 GN=GLT8D1 PE=1 SV=2	5	5	5			0.557338	0.809853	0.277116	0.57044	1.25709	17.8362	17.4395	17.6139	17.6542	17.7061	15.6329
Q9NRY6	PLS3_HUMAN Phospholipid scramblase 3 OS=Homo sapiens OX=9606 GN=PLSCR3 PE=1 SV=2	4	4	4			0.556989	0.299102	0.277339	0.812758	1.25641	17.5389	17.0822	17.2611	16.637	16.894	17.0775
Q8IWT6	LRC8A_HUMAN Volume-regulated anion channel subunit LRRC8A OS=Homo sapiens OX=9606 GN=LRRC8A PE=1 SV=1	5	4	4			0.55649	-0.635053	0.277658	1.55299	-1.25544	14.9398	16.788	15.8065	15.7436	15.2015	15.3213
Q9Y4K4	M4K5_HUMAN Mitogen-activated protein kinase kinase kinase kinase 5 OS=Homo sapiens OX=9606 GN=MAP4K5 PE=1 SV=2	4	4	4			0.556132	-0.343902	0.277887	1.26918	-1.25473	16.2109	16.8329	16.6651	16.7556	15.9485	16.2677
O00330	ODPX_HUMAN Pyruvate dehydrogenase protein X component, mitochondrial OS=Homo sapiens OX=9606 GN=PDHX PE=1 SV=3	4	4	4			0.555936	-0.910014	0.278012	1.87906	-1.25435	16.5489	16.7181	14.9645	17.3491	15.3196	15.4958
Q6P1Q9	MET2B_HUMAN tRNA N(3)-methylcytidine methyltransferase METTL2B OS=Homo sapiens OX=9606 GN=METTL2B PE=1 SV=3;sp	2	2	2			0.555831	0.683668	0.27808	0.62258	1.25414	16.7237	14.6083	15.8442	16.2095	16.0542	15.7532
Q7L1Q6	BZW1_HUMAN Basic leucine zipper and W2 domain-containing protein 1 OS=Homo sapiens OX=9606 GN=BZW1 PE=1 SV=1	7	7	7			0.555121	-1.16634	0.278535	2.24442	-1.25276	18.9413	18.9555	17.9523	19.021	15.8805	18.2967
P53367	ARFP1_HUMAN Arfaptin-1 OS=Homo sapiens OX=9606 GN=ARFIP1 PE=1 SV=2	7	7	7			0.554912	0.43915	0.278669	0.737569	1.25235	17.8028	17.3795	17.8518	17.6448	17.3123	16.6251
O00754	MA2B1_HUMAN Lysosomal alpha-mannosidase OS=Homo sapiens OX=9606 GN=MAN2B1 PE=1 SV=3	12	12	11			0.554607	-0.287041	0.278864	1.22014	-1.25175	18.2033	18.4104	18.2037	18.5763	17.732	18.0135
Q9NRW7	VPS45_HUMAN Vacuolar protein sorting-associated protein 45 OS=Homo sapiens OX=9606 GN=VPS45 PE=1 SV=1	6	6	6			0.554559	-0.29645	0.278895	1.22812	-1.25166	16.5039	16.3581	16.3833	17.1658	16.4405	16.6933
Q9H6Z4	RANB3_HUMAN Ran-binding protein 3 OS=Homo sapiens OX=9606 GN=RANBP3 PE=1 SV=1	8	8	7			0.554395	-0.151833	0.279001	1.11098	-1.25134	18.2155	18.2589	17.8604	18.1552	17.9445	18.0618
O14979	HNRDL_HUMAN Heterogeneous nuclear ribonucleoprotein D-like OS=Homo sapiens OX=9606 GN=HNRNPDL PE=1 SV=3	8	8	8			0.553842	-0.241818	0.279356	1.18248	-1.25025	19.6667	19.715	19.3418	19.8043	19.1706	19.3853
Q92841	DDX17_HUMAN Probable ATP-dependent RNA helicase DDX17 OS=Homo sapiens OX=9606 GN=DDX17 PE=1 SV=2	24	23	18			0.553306	0.173533	0.279701	0.886669	1.24921	20.3843	20.4643	20.5977	20.3928	20.8578	20.462
O95249	GOSR1_HUMAN Golgi SNAP receptor complex member 1 OS=Homo sapiens OX=9606 GN=GOSR1 PE=1 SV=1	4	4	3			0.553063	1.01881	0.279858	0.493523	1.24873	18.1009	18.1595	17.9244	15.4068	17.9026	17.3052
P37802	TAGL2_HUMAN Transgelin-2 OS=Homo sapiens OX=9606 GN=TAGLN2 PE=1 SV=3	12	12	12			0.552939	0.260752	0.279937	0.834653	1.24849	22.332	22.1965	22.3873	21.7728	22.5021	22.4698
Q96D46	NMD3_HUMAN 60S ribosomal export protein NMD3 OS=Homo sapiens OX=9606 GN=NMD3 PE=1 SV=1	5	5	5			0.550148	-0.206971	0.281742	1.15426	-1.24303	16.5188	16.942	16.6896	16.7108	16.9324	17.1089
O43681	GET3_HUMAN ATPase GET3 OS=Homo sapiens OX=9606 GN=GET3 PE=1 SV=2	7	7	7			0.549946	-0.231807	0.281873	1.1743	-1.24263	19.6078	19.5615	19.7229	20.0913	19.3719	19.7453
P49757	NUMB_HUMAN Protein numb homolog OS=Homo sapiens OX=9606 GN=NUMB PE=1 SV=2	3	3	3			0.549657	-0.958513	0.282061	1.94331	-1.24207	16.4244	16.3984	15.8647	17.3081	14.3167	15.7748
P41252	SYIC_HUMAN Isoleucine--tRNA ligase, cytoplasmic OS=Homo sapiens OX=9606 GN=IARS1 PE=1 SV=2	37	37	37			0.548812	-0.106853	0.28261	1.07688	-1.24041	21.1658	21.158	20.9424	21.0422	20.9989	21.2276
P61956	SUMO2_HUMAN Small ubiquitin-related modifier 2 OS=Homo sapiens OX=9606 GN=SUMO2 PE=1 SV=3;sp	2	2	2			0.54876	0.209496	0.282644	0.864839	1.24031	19.6289	19.6113	19.9579	19.4798	20.0152	19.8824
Q9GZY8	MFF_HUMAN Mitochondrial fission factor OS=Homo sapiens OX=9606 GN=MFF PE=1 SV=1	7	7	7			0.548653	0.767169	0.282714	0.587569	1.2401	16.8732	15.4024	17.3926	17.3753	16.7672	15.9537
Q9NRW3	ABC3C_HUMAN DNA dC->dU-editing enzyme APOBEC-3C OS=Homo sapiens OX=9606 GN=APOBEC3C PE=1 SV=2	5	5	5			0.547364	-0.461016	0.283554	1.37651	-1.23758	17.2927	17.602	18.0932	18.6023	17.5617	18.1264
Q7Z4V5	HDGR2_HUMAN Hepatoma-derived growth factor-related protein 2 OS=Homo sapiens OX=9606 GN=HDGFL2 PE=1 SV=1	5	5	5			0.547236	-0.313873	0.283638	1.24304	-1.23733	16.8428	17.1516	16.8814	17.34	16.4523	16.6266
P61201	CSN2_HUMAN COP9 signalosome complex subunit 2 OS=Homo sapiens OX=9606 GN=COPS2 PE=1 SV=1	15	15	15			0.546903	-0.316289	0.283855	1.24512	-1.23667	18.8087	18.9462	18.6196	19.349	18.4549	18.5369
Q96BJ3	AIDA_HUMAN Axin interactor, dorsalization-associated protein OS=Homo sapiens OX=9606 GN=AIDA PE=1 SV=1	5	5	5			0.546865	0.947707	0.28388	0.518456	1.2366	16.3184	15.6946	17.8099	16.2913	18.1599	17.4592
Q9HCE1	MOV10_HUMAN Helicase MOV-10 OS=Homo sapiens OX=9606 GN=MOV10 PE=1 SV=2	6	6	6			0.546191	-0.17971	0.284321	1.13266	-1.23528	17.0215	17.0023	17.1866	17.4437	16.9525	17.2538
Q96GG9	DCNL1_HUMAN DCN1-like protein 1 OS=Homo sapiens OX=9606 GN=DCUN1D1 PE=1 SV=1	3	3	3			0.54516	0.102361	0.284997	0.931507	1.23326	18.3353	18.436	18.4895	18.2393	18.3773	18.2197
P54727	RD23B_HUMAN UV excision repair protein RAD23 homolog B OS=Homo sapiens OX=9606 GN=RAD23B PE=1 SV=1	10	10	10			0.545136	0.140936	0.285013	0.906931	1.23321	19.8075	19.5332	19.6043	19.5452	19.8715	19.7821
P53814	SMTN_HUMAN Smoothelin OS=Homo sapiens OX=9606 GN=SMTN PE=1 SV=7	12	12	12			0.54381	0.115692	0.285884	0.92294	1.23062	18.8542	18.5984	18.7012	18.7332	18.9388	18.8155
Q9NV06	DCA13_HUMAN DDB1- and CUL4-associated factor 13 OS=Homo sapiens OX=9606 GN=DCAF13 PE=1 SV=2	3	3	3			0.543802	0.620313	0.285889	0.65053	1.2306	17.359	16.4819	16.7615	15.6733	15.8319	15.9362
P52701	MSH6_HUMAN DNA mismatch repair protein Msh6 OS=Homo sapiens OX=9606 GN=MSH6 PE=1 SV=2	14	14	14			0.543128	0.258944	0.286333	0.835699	1.22928	18.3809	18.2065	18.2415	17.9531	17.9444	17.6303
P25325	THTM_HUMAN 3-mercaptopyruvate sulfurtransferase OS=Homo sapiens OX=9606 GN=MPST PE=1 SV=3	4	4	4			0.542808	-0.111314	0.286544	1.08021	-1.22865	18.1091	18.1964	17.9876	18.0894	18.186	18.3308
O60884	DNJA2_HUMAN DnaJ homolog subfamily A member 2 OS=Homo sapiens OX=9606 GN=DNAJA2 PE=1 SV=1	12	12	12			0.542698	-0.18504	0.286617	1.13685	-1.22844	19.5271	19.5703	19.0915	19.5125	19.2226	19.3135
Q96JJ3	ELMO2_HUMAN Engulfment and cell motility protein 2 OS=Homo sapiens OX=9606 GN=ELMO2 PE=1 SV=2	9	9	9			0.542337	-0.269233	0.286855	1.20517	-1.22773	17.6698	17.9167	17.4043	17.9992	17.3962	17.3621
P17844	DDX5_HUMAN Probable ATP-dependent RNA helicase DDX5 OS=Homo sapiens OX=9606 GN=DDX5 PE=1 SV=1	23	17	16			0.541563	0.176818	0.287367	0.884652	1.22622	20.4456	20.0613	20.1064	19.9706	19.973	19.9625
Q8NE86	MCU_HUMAN Calcium uniporter protein, mitochondrial OS=Homo sapiens OX=9606 GN=MCU PE=1 SV=1	6	6	6			0.539375	-0.202039	0.288818	1.15032	-1.22193	17.5056	17.7988	17.6617	17.9671	17.4432	17.4507
P09601	HMOX1_HUMAN Heme oxygenase 1 OS=Homo sapiens OX=9606 GN=HMOX1 PE=1 SV=1	10	10	9			0.539043	-0.166555	0.289039	1.12238	-1.22128	17.9098	17.8371	17.6241	18.0386	17.579	17.7368
P17612	KAPCA_HUMAN cAMP-dependent protein kinase catalytic subunit alpha OS=Homo sapiens OX=9606 GN=PRKACA PE=1 SV=2	6	6	3			0.537924	-1.23673	0.289785	2.35664	-1.21908	17.2047	17.734	14.7304	17.8934	18.1025	18.1203
Q86V81	THOC4_HUMAN THO complex subunit 4 OS=Homo sapiens OX=9606 GN=ALYREF PE=1 SV=3	8	8	8			0.537689	0.120737	0.289942	0.919718	1.21862	20.4813	20.1316	20.257	20.326	20.441	20.3595
Q13206	DDX10_HUMAN Probable ATP-dependent RNA helicase DDX10 OS=Homo sapiens OX=9606 GN=DDX10 PE=1 SV=2	4	4	4			0.536962	-0.887178	0.290428	1.84955	-1.2172	14.6098	17.2835	16.3232	15.8435	15.1385	15.6061
Q9BXP2	S12A9_HUMAN Solute carrier family 12 member 9 OS=Homo sapiens OX=9606 GN=SLC12A9 PE=1 SV=1	3	3	3			0.5368	-0.492515	0.290536	1.4069	-1.21688	15.8814	15.7124	16.0177	16.1372	14.9277	16.4548
P21796	VDAC1_HUMAN Voltage-dependent anion-selective channel protein 1 OS=Homo sapiens OX=9606 GN=VDAC1 PE=1 SV=2	14	14	14			0.536534	0.157272	0.290714	0.896719	1.21636	21.1591	21.2747	21.3801	20.892	21.2363	21.137
O95573	ACSL3_HUMAN Long-chain-fatty-acid--CoA ligase 3 OS=Homo sapiens OX=9606 GN=ACSL3 PE=1 SV=3	21	19	19			0.535283	-0.182025	0.291553	1.13448	-1.21391	19.3752	19.3935	19.3249	19.6916	19.1075	19.2686
Q96A65	EXOC4_HUMAN Exocyst complex component 4 OS=Homo sapiens OX=9606 GN=EXOC4 PE=1 SV=1	14	14	14			0.534808	-0.321644	0.291872	1.24975	-1.21298	17.5765	17.8701	17.414	18.1709	17.3773	17.2917
Q96S97	MYADM_HUMAN Myeloid-associated differentiation marker OS=Homo sapiens OX=9606 GN=MYADM PE=1 SV=2	2	2	2			0.534543	0.176879	0.29205	0.884615	1.21246	21.114	20.8922	20.7316	20.5653	20.8828	20.7402
P35241	RADI_HUMAN Radixin OS=Homo sapiens OX=9606 GN=RDX PE=1 SV=1	23	15	15			0.533898	-0.293336	0.292484	1.22547	-1.21119	18.9802	19.3033	18.7977	19.2553	18.5555	18.6548
Q9UBB6	NCDN_HUMAN Neurochondrin OS=Homo sapiens OX=9606 GN=NCDN PE=1 SV=1	9	9	9			0.533824	-0.255601	0.292534	1.19383	-1.21105	18.4529	18.4925	18.4009	18.2996	18.0272	18.8557
Q14914	PTGR1_HUMAN Prostaglandin reductase 1 OS=Homo sapiens OX=9606 GN=PTGR1 PE=1 SV=2	11	11	11			0.533057	-0.177193	0.293051	1.13068	-1.20954	19.7809	19.8038	19.5881	20.0232	19.5203	19.5939
P51665	PSMD7_HUMAN 26S proteasome non-ATPase regulatory subunit 7 OS=Homo sapiens OX=9606 GN=PSMD7 PE=1 SV=2	11	11	10			0.532116	-0.0661449	0.293687	1.04692	-1.2077	18.76	18.8441	18.8736	18.8146	18.6932	18.8665
Q9UPT5	EXOC7_HUMAN Exocyst complex component 7 OS=Homo sapiens OX=9606 GN=EXOC7 PE=1 SV=3	9	9	9			0.531927	0.0306613	0.293814	0.978971	1.20733	17.8823	17.804	17.8942	17.8572	17.8356	17.8589
P35520	CBS_HUMAN Cystathionine beta-synthase OS=Homo sapiens OX=9606 GN=CBS PE=1 SV=2;sp	6	6	6			0.530682	0.92047	0.294658	0.528337	1.20488	17.2513	17.3473	17.2946	16.8323	17.2375	14.8424
Q8IWB7	WDFY1_HUMAN WD repeat and FYVE domain-containing protein 1 OS=Homo sapiens OX=9606 GN=WDFY1 PE=1 SV=1	13	13	13			0.529945	-0.149411	0.295158	1.10912	-1.20344	18.7154	18.6179	18.3075	18.7214	18.5777	18.7095
Q06265	EXOS9_HUMAN Exosome complex component RRP45 OS=Homo sapiens OX=9606 GN=EXOSC9 PE=1 SV=3	4	4	4			0.529909	0.570727	0.295183	0.673277	1.20337	17.3867	16.6751	17.2453	17.0245	16.5062	15.7264
Q96A33	CCD47_HUMAN Coiled-coil domain-containing protein 47 OS=Homo sapiens OX=9606 GN=CCDC47 PE=1 SV=1	16	16	16			0.529815	-0.205677	0.295247	1.15323	-1.20318	19.304	19.4064	19.4258	19.4763	18.8769	19.341
P55265	DSRAD_HUMAN Double-stranded RNA-specific adenosine deaminase OS=Homo sapiens OX=9606 GN=ADAR PE=1 SV=4	18	18	18			0.528973	-0.208638	0.29582	1.1556	-1.20153	19.0871	18.9851	18.7344	19.3195	18.7488	18.8916
Q9NVJ2	ARL8B_HUMAN ADP-ribosylation factor-like protein 8B OS=Homo sapiens OX=9606 GN=ARL8B PE=1 SV=1	5	5	2			0.528473	-0.368742	0.29616	1.29123	-1.20055	18.143	18.5907	18.2284	18.3466	18.6758	19.2161
Q9UKG1	DP13A_HUMAN DCC-interacting protein 13-alpha OS=Homo sapiens OX=9606 GN=APPL1 PE=1 SV=1	10	10	10			0.528281	-0.290525	0.296291	1.22309	-1.20017	16.7678	17.2553	17.5094	17.3347	17.0583	17.6171
P04899	GNAI2_HUMAN Guanine nucleotide-binding protein G(i) subunit alpha-2 OS=Homo sapiens OX=9606 GN=GNAI2 PE=1 SV=3	16	16	11			0.52809	-0.0519683	0.296422	1.03668	-1.1998	20.4618	20.4961	20.4849	20.591	20.5649	20.5804
Q9NZN4	EHD2_HUMAN EH domain-containing protein 2 OS=Homo sapiens OX=9606 GN=EHD2 PE=1 SV=2	23	22	21			0.527611	0.113927	0.296749	0.924069	1.19886	20.9594	20.8269	20.906	21.0103	21.015	20.7015
P61421	VA0D1_HUMAN V-type proton ATPase subunit d 1 OS=Homo sapiens OX=9606 GN=ATP6V0D1 PE=1 SV=1	5	5	5			0.526275	-1.07328	0.297663	2.10421	-1.19624	18.2399	18.0905	18.5193	18.7599	15.8139	18.9425
P22570	ADRO_HUMAN NADPH:adrenodoxin oxidoreductase, mitochondrial OS=Homo sapiens OX=9606 GN=FDXR PE=1 SV=3	10	10	10			0.526227	-0.264341	0.297696	1.20109	-1.19614	18.1219	18.576	18.3285	18.7923	18.1993	18.0744
Q9BQE3	TBA1C_HUMAN Tubulin alpha-1C chain OS=Homo sapiens OX=9606 GN=TUBA1C PE=1 SV=1	24	4	4			0.526128	0.490897	0.297764	0.711583	1.19595	21.3461	21.2124	21.5641	20.2023	21.5273	21.5501
Q14112	NID2_HUMAN Nidogen-2 OS=Homo sapiens OX=9606 GN=NID2 PE=1 SV=3	21	21	20			0.526008	0.565282	0.297846	0.675823	1.19571	15.7752	15.0697	16.5573	16.448	16.3142	15.4331
P07737	PROF1_HUMAN Profilin-1 OS=Homo sapiens OX=9606 GN=PFN1 PE=1 SV=2	8	8	7			0.525995	0.309445	0.297855	0.806952	1.19569	21.8673	21.8222	22.0382	21.539	22.5159	22.1318
O95202	LETM1_HUMAN Mitochondrial proton/calcium exchanger protein OS=Homo sapiens OX=9606 GN=LETM1 PE=1 SV=1	18	18	18			0.525201	-0.193026	0.2984	1.14316	-1.19413	18.8091	18.827	18.3711	18.8524	18.8704	18.9502
Q96ST3	SIN3A_HUMAN Paired amphipathic helix protein Sin3a OS=Homo sapiens OX=9606 GN=SIN3A PE=1 SV=2	4	4	4			0.524451	-0.457922	0.298916	1.37356	-1.19265	15.6974	16.2186	16.0112	17.127	16.2385	15.9753
P01889	HLAB_HUMAN HLA class I histocompatibility antigen, B alpha chain OS=Homo sapiens OX=9606 GN=HLA-B PE=1 SV=3	11	7	5			0.524226	0.397249	0.299071	0.759305	1.19221	19.3014	18.4057	18.3711	18.6347	19.3329	18.7732
Q9BWM7	SFXN3_HUMAN Sideroflexin-3 OS=Homo sapiens OX=9606 GN=SFXN3 PE=1 SV=3	9	9	8			0.524196	-0.172173	0.299091	1.12675	-1.19215	18.1908	18.1431	18.2794	18.2894	17.921	18.4752
P33121	ACSL1_HUMAN Long-chain-fatty-acid--CoA ligase 1 OS=Homo sapiens OX=9606 GN=ACSL1 PE=1 SV=1	11	11	11			0.52358	0.274253	0.299516	0.826878	1.19094	18.1767	18.0921	18.0136	17.8581	18.7196	18.137
P41567	EIF1_HUMAN Eukaryotic translation initiation factor 1 OS=Homo sapiens OX=9606 GN=EIF1 PE=1 SV=1;sp	8	8	8			0.523125	1.00358	0.29983	0.498761	1.19005	16.0027	15.6811	17.5245	16.7253	18.6453	16.7554
Q9NQH7	XPP3_HUMAN Xaa-Pro aminopeptidase 3 OS=Homo sapiens OX=9606 GN=XPNPEP3 PE=1 SV=1	5	5	5			0.522917	0.924058	0.299974	0.527025	1.18964	15.6402	14.3072	16.4119	16.6657	16.8736	15.1807
P54920	SNAA_HUMAN Alpha-soluble NSF attachment protein OS=Homo sapiens OX=9606 GN=NAPA PE=1 SV=3	18	18	17			0.522715	-0.170386	0.300113	1.12536	-1.18924	18.8539	18.9428	18.849	19.1456	18.6096	18.7353
O76024	WFS1_HUMAN Wolframin OS=Homo sapiens OX=9606 GN=WFS1 PE=1 SV=2	8	8	8			0.521739	-0.987467	0.300788	1.9827	-1.18733	14.8882	17.5651	16.9879	17.4924	17.642	17.4231
Q13671	RIN1_HUMAN Ras and Rab interactor 1 OS=Homo sapiens OX=9606 GN=RIN1 PE=1 SV=4	6	6	6			0.521188	0.526504	0.30117	0.694235	1.18625	16.6036	16.2479	15.883	16.0662	16.4104	15.0034
P23381	SYWC_HUMAN Tryptophan--tRNA ligase, cytoplasmic OS=Homo sapiens OX=9606 GN=WARS1 PE=1 SV=2	22	22	22			0.520458	-0.0519002	0.301677	1.03663	-1.18481	20.5753	20.5841	20.4763	20.6292	20.5211	20.5152
Q9Y606	TRUA_HUMAN tRNA pseudouridine synthase A OS=Homo sapiens OX=9606 GN=PUS1 PE=1 SV=3	5	5	5			0.520364	0.270377	0.301742	0.829103	1.18463	17.5244	17.3596	17.5695	17.0975	17.9252	17.7508
Q96T88	UHRF1_HUMAN E3 ubiquitin-protein ligase UHRF1 OS=Homo sapiens OX=9606 GN=UHRF1 PE=1 SV=1	13	13	13			0.518891	0.244482	0.302767	0.844119	1.18173	18.0619	18.2012	18.1857	18.1255	18.6067	17.7942
Q9NUM4	T106B_HUMAN Transmembrane protein 106B OS=Homo sapiens OX=9606 GN=TMEM106B PE=1 SV=2	5	5	5			0.518819	-0.363897	0.302818	1.2869	-1.18159	18.3733	18.7195	17.9164	18.2421	17.5918	18.0115
Q15631	TSN_HUMAN Translin OS=Homo sapiens OX=9606 GN=TSN PE=1 SV=1	8	8	8			0.518602	-1.07512	0.302969	2.1069	-1.18117	16.1145	18.5486	18.5252	18.8966	18.9347	19.3545
P49755	TMEDA_HUMAN Transmembrane emp24 domain-containing protein 10 OS=Homo sapiens OX=9606 GN=TMED10 PE=1 SV=2	7	7	7			0.518276	-0.0898622	0.303196	1.06427	-1.18052	21.2317	21.4574	21.2325	21.2298	21.1897	21.2364
Q9Y3B8	ORN_HUMAN Oligoribonuclease, mitochondrial OS=Homo sapiens OX=9606 GN=REXO2 PE=1 SV=3	6	6	6			0.518274	0.788631	0.303198	0.578893	1.18052	17.7842	17.2906	17.6538	15.6471	17.7406	17.875
O15511	ARPC5_HUMAN Actin-related protein 2/3 complex subunit 5 OS=Homo sapiens OX=9606 GN=ARPC5 PE=1 SV=3	6	6	6			0.517881	0.15985	0.303472	0.895118	1.17975	18.867	18.9958	19.1143	18.8801	18.9816	18.6074
O76003	GLRX3_HUMAN Glutaredoxin-3 OS=Homo sapiens OX=9606 GN=GLRX3 PE=1 SV=2	7	7	7			0.517464	-0.233265	0.303764	1.17549	-1.17893	18.524	19.0779	19.0974	19.1301	19.11	19.2231
P50416	CPT1A_HUMAN Carnitine O-palmitoyltransferase 1, liver isoform OS=Homo sapiens OX=9606 GN=CPT1A PE=1 SV=2	11	11	11			0.517352	0.20585	0.303842	0.867028	1.17871	18.0313	17.9189	17.9005	17.7817	17.7766	17.3902
Q9UKD2	MRT4_HUMAN mRNA turnover protein 4 homolog OS=Homo sapiens OX=9606 GN=MRTO4 PE=1 SV=2	7	7	7			0.516541	1.78621	0.30441	0.289933	1.17711	19.3085	19.6515	20.0943	15.2191	20.4798	19.6534
Q99567	NUP88_HUMAN Nuclear pore complex protein Nup88 OS=Homo sapiens OX=9606 GN=NUP88 PE=1 SV=2	7	7	7			0.516425	0.128298	0.304491	0.91491	1.17689	17.5818	17.3652	17.4665	17.3556	17.2574	17.2
Q9NQG5	RPR1B_HUMAN Regulation of nuclear pre-mRNA domain-containing protein 1B OS=Homo sapiens OX=9606 GN=RPRD1B PE=1 SV=1	7	7	7			0.516009	0.546427	0.304783	0.684714	1.17607	16.9036	16.6708	16.4667	15.2701	16.7495	16.5397
Q9H1E3	NUCKS_HUMAN Nuclear ubiquitous casein and cyclin-dependent kinase substrate 1 OS=Homo sapiens OX=9606 GN=NUCKS1 PE=1 SV=1	3	3	3			0.515929	-0.375781	0.304839	1.29754	-1.17591	15.9619	16.7876	16.4466	17.1011	16.5612	16.2083
P30153	2AAA_HUMAN Serine/threonine-protein phosphatase 2A 65 kDa regulatory subunit A alpha isoform OS=Homo sapiens OX=9606 GN=PPP2R1A PE=1 SV=4	25	25	19			0.515925	-0.0812594	0.304842	1.05794	-1.1759	21.0651	21.2468	21.1742	21.2392	21.2969	21.2939
Q14257	RCN2_HUMAN Reticulocalbin-2 OS=Homo sapiens OX=9606 GN=RCN2 PE=1 SV=1	11	11	11			0.515747	0.0690034	0.304967	0.953296	1.17555	19.4137	19.3514	19.2972	19.2015	19.2984	19.2494
Q5W0V3	F16B1_HUMAN Protein FAM160B1 OS=Homo sapiens OX=9606 GN=FAM160B1 PE=1 SV=1	6	6	5			0.515682	0.90402	0.305013	0.534396	1.17543	15.0019	16.1546	16.5781	15.1675	16.8374	14.3833
P07686	HEXB_HUMAN Beta-hexosaminidase subunit beta OS=Homo sapiens OX=9606 GN=HEXB PE=1 SV=3	6	6	6			0.514608	0.152995	0.305768	0.899381	1.17331	19.6201	19.7422	19.6854	19.5268	19.7258	19.3033
Q6IQ22	RAB12_HUMAN Ras-related protein Rab-12 OS=Homo sapiens OX=9606 GN=RAB12 PE=1 SV=3	3	3	3			0.514569	0.197089	0.305795	0.872309	1.17324	17.4124	17.6078	17.6684	17.0859	17.5311	17.3269
Q7L7X3	TAOK1_HUMAN Serine/threonine-protein kinase TAO1 OS=Homo sapiens OX=9606 GN=TAOK1 PE=1 SV=1	8	8	7			0.514182	-1.10517	0.306068	2.15124	-1.17247	15.1951	18.3294	17.7948	17.2144	17.7176	18.4792
Q9H270	VPS11_HUMAN Vacuolar protein sorting-associated protein 11 homolog OS=Homo sapiens OX=9606 GN=VPS11 PE=1 SV=1	6	6	6			0.513603	0.818909	0.306476	0.56687	1.17134	17.4658	17.3757	17.5848	15.1968	16.7658	16.7871
P48729	KC1A_HUMAN Casein kinase I isoform alpha OS=Homo sapiens OX=9606 GN=CSNK1A1 PE=1 SV=2;sp	6	6	6			0.513057	0.407724	0.306862	0.753812	1.17026	17.3656	17.1054	17.5456	16.4625	17.5314	17.6514
Q9NP92	RT30_HUMAN 39S ribosomal protein S30, mitochondrial OS=Homo sapiens OX=9606 GN=MRPS30 PE=1 SV=2	6	6	6			0.512686	-0.377276	0.307124	1.29889	-1.16953	17.4295	17.9174	17.9963	18.5476	18.3179	18.4105
O75439	MPPB_HUMAN Mitochondrial-processing peptidase subunit beta OS=Homo sapiens OX=9606 GN=PMPCB PE=1 SV=2	9	9	9			0.512559	-0.235474	0.307214	1.17729	-1.16928	18.3166	18.2365	17.6261	18.2553	18.0192	18.1765
P61966	AP1S1_HUMAN AP-1 complex subunit sigma-1A OS=Homo sapiens OX=9606 GN=AP1S1 PE=1 SV=1	4	4	3			0.51071	-1.62979	0.308525	3.09468	-1.16565	15.0746	18.6352	15.9744	18.5069	15.6569	14.4532
Q9UI09	NDUAC_HUMAN NADH dehydrogenase [ubiquinone] 1 alpha subcomplex subunit 12 OS=Homo sapiens OX=9606 GN=NDUFA12 PE=1 SV=1	3	3	3			0.510504	1.3831	0.308671	0.383394	1.16524	18.6887	18.7408	18.524	14.8777	18.5752	18.0201
P51659	DHB4_HUMAN Peroxisomal multifunctional enzyme type 2 OS=Homo sapiens OX=9606 GN=HSD17B4 PE=1 SV=3	25	25	25			0.510288	-0.124581	0.308825	1.09019	-1.16481	20.369	20.3297	20.2134	20.5224	20.1386	20.2426
Q15067	ACOX1_HUMAN Peroxisomal acyl-coenzyme A oxidase 1 OS=Homo sapiens OX=9606 GN=ACOX1 PE=1 SV=3	9	9	9			0.509933	0.107938	0.309077	0.927913	1.16412	18.2919	18.1378	18.1285	18.2302	18.2306	17.9592
P26885	FKBP2_HUMAN Peptidyl-prolyl cis-trans isomerase FKBP2 OS=Homo sapiens OX=9606 GN=FKBP2 PE=1 SV=2	4	4	4			0.509616	0.469534	0.309303	0.722198	1.16349	16.4158	16.2965	16.2992	16.2555	16.3165	15.0708
P35555	FBN1_HUMAN Fibrillin-1 OS=Homo sapiens OX=9606 GN=FBN1 PE=1 SV=4	55	55	52			0.5096	-0.215555	0.309314	1.16115	-1.16346	18.853	19.0622	19.0181	19.3711	18.7195	18.804
P49354	FNTA_HUMAN Protein farnesyltransferase/geranylgeranyltransferase type-1 subunit alpha OS=Homo sapiens OX=9606 GN=FNTA PE=1 SV=1	5	5	5			0.509479	-0.187329	0.3094	1.13865	-1.16322	18.2882	18.5958	18.4746	18.8535	18.4601	18.3356
O95810	CAVN2_HUMAN Caveolae-associated protein 2 OS=Homo sapiens OX=9606 GN=CAVIN2 PE=1 SV=3	5	5	5			0.50921	-0.229181	0.309592	1.17217	-1.16269	17.5397	18.0997	17.4397	17.7711	17.656	17.4522
Q9Y3Q3	TMED3_HUMAN Transmembrane emp24 domain-containing protein 3 OS=Homo sapiens OX=9606 GN=TMED3 PE=1 SV=1	3	3	3			0.508807	-0.302135	0.30988	1.23297	-1.1619	17.3154	17.5621	17.0059	17.4236	16.6967	16.9387
P35659	DEK_HUMAN Protein DEK OS=Homo sapiens OX=9606 GN=DEK PE=1 SV=1	8	8	8			0.508599	0.785172	0.310028	0.580283	1.16149	17.2714	16.8068	18.5523	17.5811	19.111	18.1913
P04003	C4BPA_HUMAN C4b-binding protein alpha chain OS=Homo sapiens OX=9606 GN=C4BPA PE=1 SV=2	9	9	9			0.508421	-0.311783	0.310155	1.24124	-1.16114	17.8502	18.2032	17.6732	18.3039	17.5461	17.4977
Q9Y376	CAB39_HUMAN Calcium-binding protein 39 OS=Homo sapiens OX=9606 GN=CAB39 PE=1 SV=1	7	7	7			0.508416	-0.238317	0.310159	1.17962	-1.16113	18.1495	18.3968	18.1162	18.5367	17.8747	17.9218
P11216	PYGB_HUMAN Glycogen phosphorylase, brain form OS=Homo sapiens OX=9606 GN=PYGB PE=1 SV=5	46	46	39			0.507619	-0.143376	0.310728	1.10449	-1.15956	22.6079	22.5834	22.3724	22.768	22.3767	22.4357
Q8N9T8	KRI1_HUMAN Protein KRI1 homolog OS=Homo sapiens OX=9606 GN=KRI1 PE=1 SV=3	5	5	5			0.507469	-0.713282	0.310836	1.63953	-1.15927	15.4507	17.2516	16.4659	17.51	16.6217	15.9165
O15371	EIF3D_HUMAN Eukaryotic translation initiation factor 3 subunit D OS=Homo sapiens OX=9606 GN=EIF3D PE=1 SV=1	14	14	14			0.506998	-0.218263	0.311173	1.16333	-1.15834	19.4165	19.6737	19.5186	19.9875	19.4167	19.3455
P28290	ITPI2_HUMAN Protein ITPRID2 OS=Homo sapiens OX=9606 GN=ITPRID2 PE=1 SV=3	9	9	9			0.506138	-0.999571	0.31179	1.99941	-1.15665	16.7464	17.8032	14.867	17.7097	17.2703	16.3694
Q96SB4	SRPK1_HUMAN SRSF protein kinase 1 OS=Homo sapiens OX=9606 GN=SRPK1 PE=1 SV=2	8	8	6			0.506106	-0.177402	0.311813	1.13085	-1.15658	18.4773	18.8916	18.5416	18.8117	18.5546	18.4024
O94973	AP2A2_HUMAN AP-2 complex subunit alpha-2 OS=Homo sapiens OX=9606 GN=AP2A2 PE=1 SV=2	22	17	17			0.505949	-0.0979843	0.311926	1.07028	-1.15627	18.6621	18.7183	18.7789	18.877	18.5597	18.6993
P61619	S61A1_HUMAN Protein transport protein Sec61 subunit alpha isoform 1 OS=Homo sapiens OX=9606 GN=SEC61A1 PE=1 SV=2	5	5	5			0.505054	0.224186	0.312569	0.856078	1.15451	20.2649	20.0765	19.9134	19.909	20.0051	19.5252
P55884	EIF3B_HUMAN Eukaryotic translation initiation factor 3 subunit B OS=Homo sapiens OX=9606 GN=EIF3B PE=1 SV=3	30	30	30			0.504712	-0.0583833	0.312815	1.0413	-1.15384	19.8448	19.7947	19.7123	19.9015	19.8147	19.8508
Q53TN4	CYBR1_HUMAN Cytochrome b reductase 1 OS=Homo sapiens OX=9606 GN=CYBRD1 PE=1 SV=1	4	4	4			0.50467	0.807681	0.312846	0.571299	1.15376	16.9097	17.4269	17.7267	17.355	18.1816	15.6131
P42566	EPS15_HUMAN Epidermal growth factor receptor substrate 15 OS=Homo sapiens OX=9606 GN=EPS15 PE=1 SV=2	11	11	11			0.503286	0.265646	0.313844	0.831826	1.15103	18.7639	18.1603	17.9778	18.1589	18.4892	18.1147
Q6NUK1	SCMC1_HUMAN Calcium-binding mitochondrial carrier protein SCaMC-1 OS=Homo sapiens OX=9606 GN=SLC25A24 PE=1 SV=2	11	11	11			0.502401	-0.20744	0.314484	1.15464	-1.14928	18.026	18.2965	18.5484	18.6096	18.2849	18.5756
Q9NP77	SSU72_HUMAN RNA polymerase II subunit A C-terminal domain phosphatase SSU72 OS=Homo sapiens OX=9606 GN=SSU72 PE=1 SV=1	3	3	3			0.501802	0.190934	0.314918	0.876038	1.1481	17.2889	17.2712	17.3378	17.1694	17.7734	17.3867
P62937	PPIA_HUMAN Peptidyl-prolyl cis-trans isomerase A OS=Homo sapiens OX=9606 GN=PPIA PE=1 SV=2	11	11	11			0.501701	0.346873	0.314992	0.786287	1.14791	21.9054	21.8355	22.2448	21.5228	22.5721	22.3234
Q00839	HNRPU_HUMAN Heterogeneous nuclear ribonucleoprotein U OS=Homo sapiens OX=9606 GN=HNRNPU PE=1 SV=6	27	27	27			0.501515	0.0778809	0.315127	0.947448	1.14754	21.8803	21.8055	21.9698	21.924	21.843	21.7299
Q9NTK5	OLA1_HUMAN Obg-like ATPase 1 OS=Homo sapiens OX=9606 GN=OLA1 PE=1 SV=2	13	13	13			0.501284	0.214738	0.315294	0.861703	1.14708	20.5987	20.141	20.102	20.3751	20.4294	19.9699
Q15121	PEA15_HUMAN Astrocytic phosphoprotein PEA-15 OS=Homo sapiens OX=9606 GN=PEA15 PE=1 SV=2	9	9	9			0.501065	-0.402083	0.315453	1.32141	-1.14665	17.795	18.1451	18.4232	18.9963	18.5528	18.8359
Q14CX7	NAA25_HUMAN N-alpha-acetyltransferase 25, NatB auxiliary subunit OS=Homo sapiens OX=9606 GN=NAA25 PE=1 SV=1	6	6	6			0.49937	0.289107	0.316687	0.818408	1.14331	18.1921	17.7297	17.8863	18.2519	18.2586	17.4882
Q9UBP6	TRMB_HUMAN tRNA (guanine-N(7)-)-methyltransferase OS=Homo sapiens OX=9606 GN=METTL1 PE=1 SV=1	3	3	3			0.499133	0.566919	0.31686	0.675057	1.14284	15.8056	15.9234	16.6121	16.223	16.2144	14.785
Q53T59	H1BP3_HUMAN HCLS1-binding protein 3 OS=Homo sapiens OX=9606 GN=HS1BP3 PE=1 SV=1	7	7	7			0.499085	0.242348	0.316895	0.845368	1.14275	17.6268	17.8211	17.8368	17.7181	18.0794	17.2768
Q8N3U4	STAG2_HUMAN Cohesin subunit SA-2 OS=Homo sapiens OX=9606 GN=STAG2 PE=1 SV=3	6	6	5			0.499011	-0.656411	0.316949	1.57616	-1.1426	15.1563	16.2358	15.1556	16.8936	16.5066	15.6584
Q9UHG3	PCYOX_HUMAN Prenylcysteine oxidase 1 OS=Homo sapiens OX=9606 GN=PCYOX1 PE=1 SV=3	15	15	15			0.497533	-0.486829	0.318029	1.40136	-1.13969	18.5353	18.5609	18.831	18.925	18.6155	19.9565
P41214	EIF2D_HUMAN Eukaryotic translation initiation factor 2D OS=Homo sapiens OX=9606 GN=EIF2D PE=1 SV=3	9	9	9			0.49745	-0.315065	0.31809	1.24407	-1.13952	15.5541	16.4375	16.0388	16.3409	16.4939	16.2536
Q9BU89	DOHH_HUMAN Deoxyhypusine hydroxylase OS=Homo sapiens OX=9606 GN=DOHH PE=1 SV=1	6	6	6			0.496936	0.407704	0.318467	0.753822	1.13851	16.7977	16.1754	16.5308	16.0183	15.7292	15.6408
O60313	OPA1_HUMAN Dynamin-like 120 kDa protein, mitochondrial OS=Homo sapiens OX=9606 GN=OPA1 PE=1 SV=3	22	22	22			0.496733	-0.268702	0.318616	1.20472	-1.13811	17.8827	17.7796	17.2359	17.7547	17.1757	17.5662
Q96S66	CLCC1_HUMAN Chloride channel CLIC-like protein 1 OS=Homo sapiens OX=9606 GN=CLCC1 PE=1 SV=1	5	5	5			0.496537	-0.755208	0.318759	1.68787	-1.13772	14.6454	15.3359	14.3575	16.678	15.5284	14.783
P49589	SYCC_HUMAN Cysteine--tRNA ligase, cytoplasmic OS=Homo sapiens OX=9606 GN=CARS1 PE=1 SV=3	21	21	21			0.496222	-0.112844	0.318991	1.08136	-1.1371	18.7157	18.8007	18.6849	19.0048	18.9361	18.8698
P14618	KPYM_HUMAN Pyruvate kinase PKM OS=Homo sapiens OX=9606 GN=PKM PE=1 SV=4	38	38	38			0.495629	0.144089	0.319427	0.904951	1.13593	24.476	24.4324	24.5759	24.2368	24.6771	24.6275
Q96RQ3	MCCA_HUMAN Methylcrotonoyl-CoA carboxylase subunit alpha, mitochondrial OS=Homo sapiens OX=9606 GN=MCCC1 PE=1 SV=3	3	3	3			0.495258	-0.234794	0.3197	1.17674	-1.1352	17.7646	18.3799	18.0836	18.3754	18.0362	17.8335
Q15397	PUM3_HUMAN Pumilio homolog 3 OS=Homo sapiens OX=9606 GN=PUM3 PE=1 SV=3	11	11	11			0.495075	-0.113091	0.319834	1.08154	-1.13484	18.4378	18.49	18.3426	18.57	18.6234	18.6831
O00629	IMA3_HUMAN Importin subunit alpha-3 OS=Homo sapiens OX=9606 GN=KPNA4 PE=1 SV=1	11	9	9			0.491913	-0.122874	0.322171	1.0889	-1.1286	19.4296	19.5789	19.5075	19.7512	19.4125	19.3881
Q9GZS3	WDR61_HUMAN WD repeat-containing protein 61 OS=Homo sapiens OX=9606 GN=WDR61 PE=1 SV=1	6	6	6			0.491392	0.151077	0.322558	0.900578	1.12757	17.6959	17.5044	17.8592	17.8588	17.99	17.7286
P48426	PI42A_HUMAN Phosphatidylinositol 5-phosphate 4-kinase type-2 alpha OS=Homo sapiens OX=9606 GN=PIP4K2A PE=1 SV=2	6	4	4			0.491213	-0.238459	0.322691	1.17973	-1.12722	18.8143	18.8125	18.2977	19.022	18.5144	18.5073
P07195	LDHB_HUMAN L-lactate dehydrogenase B chain OS=Homo sapiens OX=9606 GN=LDHB PE=1 SV=2	17	16	16			0.490631	-0.120457	0.323124	1.08708	-1.12607	22.8769	23.0829	23.1942	23.2557	23.0091	23.103
P06748	NPM_HUMAN Nucleophosmin OS=Homo sapiens OX=9606 GN=NPM1 PE=1 SV=2	13	13	13			0.490611	0.0675729	0.323139	0.954242	1.12603	24.1101	24.1479	24.2227	24.1316	24.1408	23.9913
P19525	E2AK2_HUMAN Interferon-induced, double-stranded RNA-activated protein kinase OS=Homo sapiens OX=9606 GN=EIF2AK2 PE=1 SV=2	10	10	10			0.490012	-0.17174	0.323585	1.12642	-1.12485	18.7518	18.9474	18.9891	19.1633	19.147	19.2924
P49356	FNTB_HUMAN Protein farnesyltransferase subunit beta OS=Homo sapiens OX=9606 GN=FNTB PE=1 SV=1	3	3	3			0.489729	0.953863	0.323796	0.516248	1.12429	18.8462	18.6102	18.389	15.8902	17.9562	17.8294
P80303	NUCB2_HUMAN Nucleobindin-2 OS=Homo sapiens OX=9606 GN=NUCB2 PE=1 SV=3	12	12	12			0.48946	-0.225511	0.323996	1.16919	-1.12376	18.7501	19.1944	19.0003	19.3647	18.8698	18.7376
P02679	FIBG_HUMAN Fibrinogen gamma chain OS=Homo sapiens OX=9606 GN=FGG PE=1 SV=3	12	12	12			0.488926	0.570084	0.324395	0.673578	1.1227	19.3661	18.6162	19.3516	17.7384	18.2684	18.9213
Q8WVY7	UBCP1_HUMAN Ubiquitin-like domain-containing CTD phosphatase 1 OS=Homo sapiens OX=9606 GN=UBLCP1 PE=1 SV=2	6	6	6			0.488828	1.33406	0.324468	0.39665	1.12251	18.0757	17.1461	18.1586	18.3514	17.6394	14.374
Q66K74	MAP1S_HUMAN Microtubule-associated protein 1S OS=Homo sapiens OX=9606 GN=MAP1S PE=1 SV=2	7	7	7			0.488789	0.160968	0.324497	0.894425	1.12243	17.7612	17.927	17.8167	17.6607	17.9838	17.4911
O43488	ARK72_HUMAN Aflatoxin B1 aldehyde reductase member 2 OS=Homo sapiens OX=9606 GN=AKR7A2 PE=1 SV=3	8	8	8			0.488616	0.142882	0.324627	0.905708	1.12209	19.0845	18.7373	18.845	18.7295	19.016	19.05
Q9NPJ6	MED4_HUMAN Mediator of RNA polymerase II transcription subunit 4 OS=Homo sapiens OX=9606 GN=MED4 PE=1 SV=1	2	2	2			0.488525	0.355876	0.324695	0.781395	1.12191	15.2511	14.7584	15.7738	15.2014	15.7019	15.6994
Q9Y316	MEMO1_HUMAN Protein MEMO1 OS=Homo sapiens OX=9606 GN=MEMO1 PE=1 SV=1	8	8	8			0.488075	0.846042	0.325031	0.556309	1.12102	18.3901	18.1669	18.3568	18.2554	18.1712	15.9576
P06737	PYGL_HUMAN Glycogen phosphorylase, liver form OS=Homo sapiens OX=9606 GN=PYGL PE=1 SV=4	29	25	24			0.488004	-0.0816498	0.325084	1.05823	-1.12088	19.3236	19.3326	19.2265	19.3941	19.1478	19.2162
O95671	ASML_HUMAN Probable bifunctional dTTP/UTP pyrophosphatase/methyltransferase protein OS=Homo sapiens OX=9606 GN=ASMTL PE=1 SV=3	8	8	8			0.487533	-0.280265	0.325437	1.21442	-1.11995	17.3349	17.4679	16.8776	17.6083	16.9538	16.9309
P55263	ADK_HUMAN Adenosine kinase OS=Homo sapiens OX=9606 GN=ADK PE=1 SV=2	15	15	14			0.487153	-0.478619	0.325722	1.39341	-1.1192	17.9063	18.0204	18.3103	18.3798	18.1417	19.394
O43294	TGFI1_HUMAN Transforming growth factor beta-1-induced transcript 1 protein OS=Homo sapiens OX=9606 GN=TGFB1I1 PE=1 SV=2	5	5	5			0.487009	1.03964	0.32583	0.486449	1.11891	17.5594	15.9215	17.4506	15.0033	14.86	15.8264
P27487	DPP4_HUMAN Dipeptidyl peptidase 4 OS=Homo sapiens OX=9606 GN=DPP4 PE=1 SV=2	22	22	21			0.486534	-0.289103	0.326187	1.22188	-1.11798	18.6659	18.6081	18.6726	18.5823	18.188	19.2033
P36871	PGM1_HUMAN Phosphoglucomutase-1 OS=Homo sapiens OX=9606 GN=PGM1 PE=1 SV=3	17	17	17			0.486083	-0.251807	0.326525	1.1907	-1.11708	19.9521	20.0819	19.6817	20.3896	19.7467	19.6643
Q99653	CHP1_HUMAN Calcineurin B homologous protein 1 OS=Homo sapiens OX=9606 GN=CHP1 PE=1 SV=3	8	8	8			0.485842	0.136311	0.326707	0.909843	1.11661	18.3241	18.1905	18.0758	18.0207	18.0921	17.8719
Q9H0H5	RGAP1_HUMAN Rac GTPase-activating protein 1 OS=Homo sapiens OX=9606 GN=RACGAP1 PE=1 SV=1	4	4	4			0.485701	0.823717	0.326813	0.564984	1.11633	16.9697	16.7775	15.5375	15.1142	16.8165	14.961
Q12884	SEPR_HUMAN Prolyl endopeptidase FAP OS=Homo sapiens OX=9606 GN=FAP PE=1 SV=5	17	17	17			0.485099	-0.13781	0.327266	1.10023	-1.11514	19.2555	19.2688	19.4481	19.4759	19.2641	19.6365
Q14573	ITPR3_HUMAN Inositol 1,4,5-trisphosphate receptor type 3 OS=Homo sapiens OX=9606 GN=ITPR3 PE=1 SV=2	23	23	21			0.48451	-0.867021	0.32771	1.82389	-1.11397	15.4086	15.8391	14.1174	17.0631	16.1434	15.3683
Q96N67	DOCK7_HUMAN Dedicator of cytokinesis protein 7 OS=Homo sapiens OX=9606 GN=DOCK7 PE=1 SV=4	22	22	21			0.484494	0.0949256	0.327722	0.936321	1.11394	17.9044	17.6678	17.7532	17.7762	17.6718	17.6006
O14974	MYPT1_HUMAN Protein phosphatase 1 regulatory subunit 12A OS=Homo sapiens OX=9606 GN=PPP1R12A PE=1 SV=1	26	26	25			0.484306	-0.15189	0.327864	1.11102	-1.11357	18.7322	18.83	18.3663	18.7454	18.561	18.5397
Q8IZH2	XRN1_HUMAN 5-3 exoribonuclease 1 OS=Homo sapiens OX=9606 GN=XRN1 PE=1 SV=1	5	5	5			0.483378	0.541939	0.328566	0.686847	1.11174	14.9713	15.2361	15.5245	15.1634	16.6241	15.0946
P05120	PAI2_HUMAN Plasminogen activator inhibitor 2 OS=Homo sapiens OX=9606 GN=SERPINB2 PE=1 SV=2	15	15	15			0.483292	-0.888725	0.328631	1.85154	-1.11157	16.396	18.4167	16.8172	18.0991	18.9603	18.3239
Q8TDX7	NEK7_HUMAN Serine/threonine-protein kinase Nek7 OS=Homo sapiens OX=9606 GN=NEK7 PE=1 SV=1	10	10	8			0.48324	-0.51833	0.32867	1.4323	-1.11146	18.8928	18.4055	17.8411	18.5207	17.3363	18.6989
Q99497	PARK7_HUMAN Parkinson disease protein 7 OS=Homo sapiens OX=9606 GN=PARK7 PE=1 SV=2	9	9	9			0.482787	0.212652	0.329013	0.862949	1.11057	19.7278	19.5611	19.4034	19.3451	19.4235	19.0105
P39748	FEN1_HUMAN Flap endonuclease 1 OS=Homo sapiens OX=9606 GN=FEN1 PE=1 SV=1	6	6	6			0.482384	-1.32865	0.329318	2.51168	-1.10977	18.3269	18.4151	18.4846	18.4232	14.8365	18.7955
P07858	CATB_HUMAN Cathepsin B OS=Homo sapiens OX=9606 GN=CTSB PE=1 SV=3	11	11	11			0.481764	-0.24543	0.329789	1.18545	-1.10854	19.9745	20.4893	20.4364	20.7701	20.2761	20.1639
Q14118	DAG1_HUMAN Dystroglycan OS=Homo sapiens OX=9606 GN=DAG1 PE=1 SV=2	4	4	4			0.481595	-0.749368	0.329917	1.68106	-1.10821	17.0878	16.8492	15.5584	16.5045	14.8444	16.3851
Q9UIJ7	KAD3_HUMAN GTP:AMP phosphotransferase AK3, mitochondrial OS=Homo sapiens OX=9606 GN=AK3 PE=1 SV=4	6	6	6			0.481471	-0.489379	0.330011	1.40384	-1.10796	17.1471	18.3108	17.6861	18.5356	17.8078	17.2626
Q9Y2S7	PDIP2_HUMAN Polymerase delta-interacting protein 2 OS=Homo sapiens OX=9606 GN=POLDIP2 PE=1 SV=1	3	3	3			0.480146	1.23463	0.33102	0.424951	1.10534	14.881	15.3813	17.9295	14.9743	17.8537	16.6047
P11441	UBL4A_HUMAN Ubiquitin-like protein 4A OS=Homo sapiens OX=9606 GN=UBL4A PE=1 SV=1	2	2	2			0.480083	0.539389	0.331068	0.688062	1.10522	16.4503	16.1161	15.9956	14.6846	16.0114	16.0383
Q00688	FKBP3_HUMAN Peptidyl-prolyl cis-trans isomerase FKBP3 OS=Homo sapiens OX=9606 GN=FKBP3 PE=1 SV=1	9	9	9			0.479957	0.218315	0.331164	0.859569	1.10497	18.5424	18.4704	18.6001	18.2206	18.9486	18.7451
Q13620	CUL4B_HUMAN Cullin-4B OS=Homo sapiens OX=9606 GN=CUL4B PE=1 SV=4	28	28	23			0.479772	-0.195899	0.331305	1.14544	-1.1046	19.1125	19.1819	19.0217	19.4093	18.7744	18.9051
P02461	CO3A1_HUMAN Collagen alpha-1(III) chain OS=Homo sapiens OX=9606 GN=COL3A1 PE=1 SV=4	11	11	11			0.479566	-0.453604	0.331462	1.36946	-1.10419	19.1786	20.0347	18.4955	18.8685	19.2056	19.3374
Q96RF0	SNX18_HUMAN Sorting nexin-18 OS=Homo sapiens OX=9606 GN=SNX18 PE=1 SV=2	6	6	6			0.479396	-0.376861	0.331592	1.29851	-1.10386	19.1502	19.2338	18.3227	19.5667	19.3692	19.1722
Q9H4L4	SENP3_HUMAN Sentrin-specific protease 3 OS=Homo sapiens OX=9606 GN=SENP3 PE=1 SV=2	2	2	2			0.479185	-0.639692	0.331753	1.558	-1.10344	16.4803	16.3818	14.862	16.6062	15.2857	15.559
O95302	FKBP9_HUMAN Peptidyl-prolyl cis-trans isomerase FKBP9 OS=Homo sapiens OX=9606 GN=FKBP9 PE=1 SV=2	12	12	12			0.478135	-0.303617	0.332556	1.23423	-1.10136	18.5176	18.9724	19.2303	19.2828	19.1303	19.5339
Q8NF91	SYNE1_HUMAN Nesprin-1 OS=Homo sapiens OX=9606 GN=SYNE1 PE=1 SV=4	23	23	23			0.477704	0.612477	0.332886	0.654073	1.10051	16.3666	16.5668	16.5264	16.6323	17.3415	15.198
Q14318	FKBP8_HUMAN Peptidyl-prolyl cis-trans isomerase FKBP8 OS=Homo sapiens OX=9606 GN=FKBP8 PE=1 SV=2	5	5	5			0.477216	-0.113633	0.333261	1.08195	-1.09954	18.5607	18.5803	18.3933	18.7333	18.4387	18.42
Q9UKG9	OCTC_HUMAN Peroxisomal carnitine O-octanoyltransferase OS=Homo sapiens OX=9606 GN=CROT PE=1 SV=2	4	4	4			0.476269	0.370167	0.333988	0.773693	1.09767	18.1831	17.7317	18.5145	18.6875	18.6064	17.7743
P55010	IF5_HUMAN Eukaryotic translation initiation factor 5 OS=Homo sapiens OX=9606 GN=EIF5 PE=1 SV=2	14	14	14			0.47618	-0.10729	0.334057	1.0772	-1.09749	19.1496	19.4946	19.2139	19.2027	19.3099	19.2979
P31689	DNJA1_HUMAN DnaJ homolog subfamily A member 1 OS=Homo sapiens OX=9606 GN=DNAJA1 PE=1 SV=2	15	15	15			0.475792	0.252857	0.334355	0.839233	1.09672	19.6639	19.5071	19.9841	19.7824	19.5343	19.1342
P24844	MYL9_HUMAN Myosin regulatory light polypeptide 9 OS=Homo sapiens OX=9606 GN=MYL9 PE=1 SV=4	9	5	5			0.475792	0.688178	0.334355	0.620637	1.09672	18.5452	18.3531	18.9114	16.9589	18.9649	19.0449
Q8WUM0	NU133_HUMAN Nuclear pore complex protein Nup133 OS=Homo sapiens OX=9606 GN=NUP133 PE=1 SV=2	22	22	22			0.475021	-0.179907	0.334949	1.13281	-1.0952	18.4397	18.4433	18.4054	18.8675	18.2846	18.3588
O60306	AQR_HUMAN RNA helicase aquarius OS=Homo sapiens OX=9606 GN=AQR PE=1 SV=4	5	5	5			0.474979	-0.543349	0.334982	1.45735	-1.09511	15.8408	15.4891	14.7817	15.1813	14.7434	16.3255
Q86YS6	RAB43_HUMAN Ras-related protein Rab-43 OS=Homo sapiens OX=9606 GN=RAB43 PE=1 SV=1	2	2	2			0.474937	-0.430665	0.335014	1.34785	-1.09503	15.1206	15.872	15.7182	16.3476	15.2385	15.1497
Q96RP9	EFGM_HUMAN Elongation factor G, mitochondrial OS=Homo sapiens OX=9606 GN=GFM1 PE=1 SV=2	11	11	11			0.474543	-0.256095	0.335318	1.19424	-1.09425	18.1082	18.3035	17.8111	18.2191	17.574	17.7391
O60427	FADS1_HUMAN Acyl-CoA (8-3)-desaturase OS=Homo sapiens OX=9606 GN=FADS1 PE=1 SV=3	6	6	6			0.473572	-0.724658	0.336069	1.65251	-1.09233	16.5596	16.8163	17.4648	16.9566	15.5396	17.9651
P0DPI2	GAL3A_HUMAN Glutamine amidotransferase-like class 1 domain-containing protein 3A, mitochondrial OS=Homo sapiens OX=9606 GN=GATD3A PE=1 SV=1;sp	5	5	5			0.47315	1.00232	0.336395	0.499197	1.09149	18.5059	17.4907	18.0621	18.4204	17.7537	15.4036
P62269	RS18_HUMAN 40S ribosomal protein S18 OS=Homo sapiens OX=9606 GN=RPS18 PE=1 SV=3	4	4	4			0.472609	0.337025	0.336815	0.791672	1.09042	21.5204	21.1987	21.8881	21.3056	22.1191	22.0122
Q9BZZ5	API5_HUMAN Apoptosis inhibitor 5 OS=Homo sapiens OX=9606 GN=API5 PE=1 SV=3	9	9	9			0.472587	-0.198252	0.336832	1.14731	-1.09037	19.601	19.9133	19.5784	20.0063	19.5667	19.4212
P62081	RS7_HUMAN 40S ribosomal protein S7 OS=Homo sapiens OX=9606 GN=RPS7 PE=1 SV=1	6	6	6			0.472425	0.188419	0.336957	0.877567	1.09005	23.0168	22.5194	23.0034	22.6792	22.7928	23.0491
O60488	ACSL4_HUMAN Long-chain-fatty-acid--CoA ligase 4 OS=Homo sapiens OX=9606 GN=ACSL4 PE=1 SV=2	22	22	20			0.472097	-0.256972	0.337212	1.19497	-1.0894	20.2824	20.2813	20.0584	20.6537	19.8111	19.9879
P02671	FIBA_HUMAN Fibrinogen alpha chain OS=Homo sapiens OX=9606 GN=FGA PE=1 SV=2	14	14	14			0.471997	0.610716	0.33729	0.654872	1.0892	19.4962	18.6048	19.2937	17.6125	18.4362	19.1767
Q9P035	HACD3_HUMAN Very-long-chain (3R)-3-hydroxyacyl-CoA dehydratase 3 OS=Homo sapiens OX=9606 GN=HACD3 PE=1 SV=2	4	4	4			0.471389	-0.0496534	0.337762	1.03502	-1.088	19.7941	19.9164	19.9055	19.8978	19.7945	19.8288
Q15293	RCN1_HUMAN Reticulocalbin-1 OS=Homo sapiens OX=9606 GN=RCN1 PE=1 SV=1	12	12	12			0.470419	-0.181571	0.338517	1.13412	-1.08608	20.5717	20.601	20.7946	21.1084	20.5663	20.7681
Q8NC56	LEMD2_HUMAN LEM domain-containing protein 2 OS=Homo sapiens OX=9606 GN=LEMD2 PE=1 SV=1	4	4	4			0.470326	-0.268592	0.33859	1.20463	-1.08589	17.499	18.0006	17.609	18.2398	17.7765	17.45
P16278	BGAL_HUMAN Beta-galactosidase OS=Homo sapiens OX=9606 GN=GLB1 PE=1 SV=2	7	7	7			0.470197	-0.0662842	0.33869	1.04702	-1.08563	18.5703	18.5599	18.5944	18.5892	18.5335	18.748
P21266	GSTM3_HUMAN Glutathione S-transferase Mu 3 OS=Homo sapiens OX=9606 GN=GSTM3 PE=1 SV=3	12	12	12			0.469376	-0.190755	0.339331	1.14136	-1.08401	18.8549	19.4054	19.2412	19.3483	19.4534	19.3679
P12814	ACTN1_HUMAN Alpha-actinin-1 OS=Homo sapiens OX=9606 GN=ACTN1 PE=1 SV=2	61	61	39			0.469043	-0.060421	0.339592	1.04277	-1.08335	23.6103	23.6558	23.5546	23.5285	23.5374	23.6993
Q96A26	F162A_HUMAN Protein FAM162A OS=Homo sapiens OX=9606 GN=FAM162A PE=1 SV=2	2	2	2			0.46844	-1.13724	0.340063	2.1996	-1.08215	18.625	18.9409	15.502	18.9314	18.4757	18.1421
P28300	LYOX_HUMAN Protein-lysine 6-oxidase OS=Homo sapiens OX=9606 GN=LOX PE=1 SV=2	10	10	10			0.468227	-0.421946	0.34023	1.33973	-1.08173	18.5214	18.7385	17.8006	18.7704	19.0689	19.1477
Q16763	UBE2S_HUMAN Ubiquitin-conjugating enzyme E2 S OS=Homo sapiens OX=9606 GN=UBE2S PE=1 SV=2	4	4	4			0.468065	-1.01691	0.340357	2.02358	-1.08141	17.3189	17.4486	15.1451	17.3878	15.0227	15.701
Q9BQ39	DDX50_HUMAN ATP-dependent RNA helicase DDX50 OS=Homo sapiens OX=9606 GN=DDX50 PE=1 SV=1	5	4	3			0.467979	-0.507451	0.340425	1.42154	-1.08124	17.0496	16.9024	16.9284	17.1263	16.932	18.4038
P28370	SMCA1_HUMAN Probable global transcription activator SNF2L1 OS=Homo sapiens OX=9606 GN=SMARCA1 PE=1 SV=2	9	6	6			0.467534	0.630273	0.340774	0.646054	1.08035	16.0142	15.7089	17.0818	15.3606	15.1199	15.2556
Q7Z478	DHX29_HUMAN ATP-dependent RNA helicase DHX29 OS=Homo sapiens OX=9606 GN=DHX29 PE=1 SV=2	18	18	18			0.467138	-0.252605	0.341085	1.19136	-1.07957	17.6682	17.9853	17.5362	18.0498	17.4237	17.3507
Q96CX2	KCD12_HUMAN BTB/POZ domain-containing protein KCTD12 OS=Homo sapiens OX=9606 GN=KCTD12 PE=1 SV=1	10	10	10			0.466915	0.113614	0.34126	0.92427	1.07912	21.1763	21.0424	21.0064	20.9487	20.9308	20.7816
Q9NVX2	NLE1_HUMAN Notchless protein homolog 1 OS=Homo sapiens OX=9606 GN=NLE1 PE=1 SV=4	5	5	5			0.466785	0.185074	0.341362	0.879604	1.07887	17.1063	16.6614	16.6986	16.7288	16.6096	16.4691
Q8NB49	AT11C_HUMAN Phospholipid-transporting ATPase IG OS=Homo sapiens OX=9606 GN=ATP11C PE=1 SV=3	3	3	3			0.466677	-0.389698	0.341447	1.31012	-1.07865	15.547	15.7837	14.8615	15.3705	14.5903	15.0138
Q9UBK9	UXT_HUMAN Protein UXT OS=Homo sapiens OX=9606 GN=UXT PE=1 SV=1	2	2	2			0.466358	0.623383	0.341698	0.649147	1.07802	16.4141	16.2195	15.9501	14.5153	16.3975	16.1569
P61221	ABCE1_HUMAN ATP-binding cassette sub-family E member 1 OS=Homo sapiens OX=9606 GN=ABCE1 PE=1 SV=1	17	17	17			0.466178	-0.0652898	0.341839	1.0463	-1.07766	20.2642	20.3341	20.1172	20.275	20.2212	20.1893
Q03013	GSTM4_HUMAN Glutathione S-transferase Mu 4 OS=Homo sapiens OX=9606 GN=GSTM4 PE=1 SV=3	10	10	2			0.465683	0.0917212	0.342229	0.938403	1.07668	20.7292	20.7119	20.7331	20.635	20.6153	20.4556
O43852	CALU_HUMAN Calumenin OS=Homo sapiens OX=9606 GN=CALU PE=1 SV=2	23	23	23			0.465385	-0.221102	0.342464	1.16562	-1.07609	21.4205	21.811	21.552	21.8705	21.3093	21.2637
P07358	CO8B_HUMAN Complement component C8 beta chain OS=Homo sapiens OX=9606 GN=C8B PE=1 SV=3	14	14	14			0.465378	0.542678	0.34247	0.686495	1.07607	17.1161	16.5192	17.6132	17.4591	18.4264	17.5494
Q92890	UFD1_HUMAN Ubiquitin recognition factor in ER-associated degradation protein 1 OS=Homo sapiens OX=9606 GN=UFD1 PE=1 SV=3	7	7	7			0.465126	-0.412005	0.342668	1.33053	-1.07557	16.8574	17.4878	18.0248	17.866	17.3373	18.1017
Q14247	SRC8_HUMAN Src substrate cortactin OS=Homo sapiens OX=9606 GN=CTTN PE=1 SV=2	18	18	18			0.465053	-0.102789	0.342726	1.07385	-1.07543	20.0284	20.1116	20.023	20.0544	20.1452	20.3389
P38606	VATA_HUMAN V-type proton ATPase catalytic subunit A OS=Homo sapiens OX=9606 GN=ATP6V1A PE=1 SV=2	22	22	22			0.464244	-0.0984554	0.343365	1.07063	-1.07382	19.5984	19.6551	19.7782	19.9057	19.7243	19.8355
Q9Y2Z0	SGT1_HUMAN Protein SGT1 homolog OS=Homo sapiens OX=9606 GN=SUGT1 PE=1 SV=3	14	14	14			0.463883	-0.0777003	0.343651	1.05533	-1.0731	18.9759	18.9872	18.9662	18.9157	18.843	19.1154
Q13177	PAK2_HUMAN Serine/threonine-protein kinase PAK 2 OS=Homo sapiens OX=9606 GN=PAK2 PE=1 SV=3	16	16	15			0.462836	0.261319	0.34448	0.834325	1.07103	20.1019	20.1509	20.0197	19.7951	19.9336	19.3252
P29966	MARCS_HUMAN Myristoylated alanine-rich C-kinase substrate OS=Homo sapiens OX=9606 GN=MARCKS PE=1 SV=4	14	14	14			0.461411	-0.222177	0.345612	1.16649	-1.06819	21.4718	21.813	21.2882	21.8604	21.4922	21.2453
Q9H936	GHC1_HUMAN Mitochondrial glutamate carrier 1 OS=Homo sapiens OX=9606 GN=SLC25A22 PE=1 SV=1	2	2	2			0.461348	-1.06291	0.345662	2.08914	-1.06807	15.0606	17.568	17.8235	17.4826	17.7336	18.7559
Q9H9Q2	CSN7B_HUMAN COP9 signalosome complex subunit 7b OS=Homo sapiens OX=9606 GN=COPS7B PE=1 SV=1	4	4	4			0.461231	0.979568	0.345755	0.507132	1.06784	17.0342	14.5417	17.2357	17.3177	15.9205	15.3923
Q9C035	TRIM5_HUMAN Tripartite motif-containing protein 5 OS=Homo sapiens OX=9606 GN=TRIM5 PE=1 SV=1	3	3	3			0.461166	0.933926	0.345807	0.523432	1.06771	16.665	16.9328	16.9267	14.4124	17.4889	16.9335
Q7Z2T5	TRM1L_HUMAN TRMT1-like protein OS=Homo sapiens OX=9606 GN=TRMT1L PE=1 SV=2	3	3	3			0.460926	-0.345203	0.345998	1.27033	-1.06723	14.8136	15.96	15.4558	15.5153	15.8255	15.6551
Q9BZV1	UBXN6_HUMAN UBX domain-containing protein 6 OS=Homo sapiens OX=9606 GN=UBXN6 PE=1 SV=1	7	7	7			0.460628	-0.378471	0.346236	1.29996	-1.06664	17.1853	17.6281	17.693	17.6269	17.7772	18.5361
P05388	RLA0_HUMAN 60S acidic ribosomal protein P0 OS=Homo sapiens OX=9606 GN=RPLP0 PE=1 SV=1;sp	12	12	12			0.460439	0.176793	0.346387	0.884667	1.06626	23.5015	23.214	23.3414	23.0237	23.4875	23.5623
P82650	RT22_HUMAN 28S ribosomal protein S22, mitochondrial OS=Homo sapiens OX=9606 GN=MRPS22 PE=1 SV=1	8	8	8			0.459839	0.605156	0.346865	0.6574	1.06507	17.2108	16.4868	17.5693	15.6768	16.551	17.3519
O75326	SEM7A_HUMAN Semaphorin-7A OS=Homo sapiens OX=9606 GN=SEMA7A PE=1 SV=1	16	16	16			0.459357	0.308482	0.347251	0.807491	1.06411	20.3488	20.2323	20.1441	19.7846	20.8776	20.4282
P35610	SOAT1_HUMAN Sterol O-acyltransferase 1 OS=Homo sapiens OX=9606 GN=SOAT1 PE=1 SV=3	5	5	5			0.45934	-0.36378	0.347264	1.28679	-1.06408	17.6953	17.5991	17.1765	18.281	17.1923	17.2753
Q9NWV4	CZIB_HUMAN CXXC motif containing zinc binding protein OS=Homo sapiens OX=9606 GN=CZIB PE=1 SV=1	4	4	4			0.459324	0.755467	0.347277	0.592355	1.06405	17.288	17.116	16.9498	16.8682	16.916	14.9031
Q15751	HERC1_HUMAN Probable E3 ubiquitin-protein ligase HERC1 OS=Homo sapiens OX=9606 GN=HERC1 PE=1 SV=2	2	2	2			0.457976	-1.09788	0.348357	2.1404	-1.06137	14.9815	17.4668	18.3068	18.4363	17.4245	18.1033
P84090	ERH_HUMAN Enhancer of rudimentary homolog OS=Homo sapiens OX=9606 GN=ERH PE=1 SV=1	5	5	5			0.457872	0.236175	0.34844	0.848993	1.06116	19.1375	19.1581	19.4488	18.7677	19.4829	19.4349
P40121	CAPG_HUMAN Macrophage-capping protein OS=Homo sapiens OX=9606 GN=CAPG PE=1 SV=2	11	11	11			0.457782	0.134829	0.348512	0.910778	1.06098	19.5159	19.2935	19.3152	19.0354	19.1947	19.2924
Q8WVM8	SCFD1_HUMAN Sec1 family domain-containing protein 1 OS=Homo sapiens OX=9606 GN=SCFD1 PE=1 SV=4	18	18	18			0.45771	-0.131741	0.34857	1.09562	-1.06084	19.4652	19.3451	19.1735	19.3689	19.0464	19.3664
P53384	NUBP1_HUMAN Cytosolic Fe-S cluster assembly factor NUBP1 OS=Homo sapiens OX=9606 GN=NUBP1 PE=1 SV=2	5	5	3			0.457519	1.92319	0.348723	0.263671	1.06046	20.753	15.2389	20.9642	20.4628	20.6113	20.8573
O43592	XPOT_HUMAN Exportin-T OS=Homo sapiens OX=9606 GN=XPOT PE=1 SV=2	16	16	16			0.457161	-0.143321	0.349011	1.10444	-1.05975	18.5554	18.743	18.542	18.8142	18.4266	18.3968
Q9BV38	WDR18_HUMAN WD repeat-containing protein 18 OS=Homo sapiens OX=9606 GN=WDR18 PE=1 SV=2	5	5	5			0.456876	-0.0909017	0.34924	1.06504	-1.05918	17.1359	17.2093	16.9707	17.2455	17.2609	17.1853
O96019	ACL6A_HUMAN Actin-like protein 6A OS=Homo sapiens OX=9606 GN=ACTL6A PE=1 SV=1	7	7	7			0.45662	-0.508921	0.349446	1.42299	-1.05867	17.5626	17.2376	16.2982	17.7434	16.4253	16.8318
O00422	SAP18_HUMAN Histone deacetylase complex subunit SAP18 OS=Homo sapiens OX=9606 GN=SAP18 PE=1 SV=1	3	3	3			0.456536	-0.643372	0.349514	1.56198	-1.0585	15.9431	15.895	16.5014	17.0518	14.7986	16.2264
Q96FW1	OTUB1_HUMAN Ubiquitin thioesterase OTUB1 OS=Homo sapiens OX=9606 GN=OTUB1 PE=1 SV=2	11	11	10			0.456218	0.0990766	0.34977	0.93363	1.05787	19.7444	19.4217	19.5561	19.4802	19.5481	19.6494
P41250	GARS_HUMAN Glycine--tRNA ligase OS=Homo sapiens OX=9606 GN=GARS1 PE=1 SV=3	20	20	20			0.455811	-0.0833117	0.350097	1.05945	-1.05706	21.5834	21.5545	21.4559	21.7577	21.6028	21.5798
Q08J23	NSUN2_HUMAN RNA cytosine C(5)-methyltransferase NSUN2 OS=Homo sapiens OX=9606 GN=NSUN2 PE=1 SV=2	18	18	18			0.455497	0.158665	0.350351	0.895854	1.05643	18.6456	18.4254	18.4103	18.5505	18.4982	18.1022
Q14320	FA50A_HUMAN Protein FAM50A OS=Homo sapiens OX=9606 GN=FAM50A PE=1 SV=2;sp	4	4	4			0.455044	-1.0855	0.350716	2.12211	-1.05553	15.5221	18.0824	15.5488	14.6472	15.5827	17.1805
P23396	RS3_HUMAN 40S ribosomal protein S3 OS=Homo sapiens OX=9606 GN=RPS3 PE=1 SV=2	13	13	13			0.455009	0.219017	0.350745	0.859151	1.05546	22.3855	22.1923	22.5234	22.0806	22.7059	22.6848
Q9NQP4	PFD4_HUMAN Prefoldin subunit 4 OS=Homo sapiens OX=9606 GN=PFDN4 PE=1 SV=1	4	4	4			0.454393	0.190891	0.351242	0.876065	1.05424	18.1323	17.9889	18.2745	17.7862	18.315	18.374
Q5VZE5	NAA35_HUMAN N-alpha-acetyltransferase 35, NatC auxiliary subunit OS=Homo sapiens OX=9606 GN=NAA35 PE=1 SV=1	2	2	2			0.453632	0.491515	0.351858	0.711278	1.05272	15.3774	14.9327	15.4585	14.6181	16.1348	15.9454
Q12906	ILF3_HUMAN Interleukin enhancer-binding factor 3 OS=Homo sapiens OX=9606 GN=ILF3 PE=1 SV=3	28	28	27			0.453433	-0.143742	0.35202	1.10477	-1.05233	20.5489	20.7907	20.6683	20.9951	20.6835	20.5461
P84157	MXRA7_HUMAN Matrix-remodeling-associated protein 7 OS=Homo sapiens OX=9606 GN=MXRA7 PE=1 SV=1	4	4	4			0.452628	-1.25381	0.352673	2.3847	-1.05072	19.6371	19.4803	15.8569	19.695	19.1342	19.2144
Q969G5	CAVN3_HUMAN Caveolae-associated protein 3 OS=Homo sapiens OX=9606 GN=CAVIN3 PE=1 SV=3	3	3	3			0.452444	-1.21118	0.352822	2.31527	-1.05036	19.277	19.4043	15.6373	19.2144	18.6973	18.6265
P01137	TGFB1_HUMAN Transforming growth factor beta-1 proprotein OS=Homo sapiens OX=9606 GN=TGFB1 PE=1 SV=2	3	3	3			0.452394	0.390348	0.352863	0.762946	1.05026	16.7785	16.1037	15.7703	15.8749	15.9897	15.3889
P48960	AGRE5_HUMAN Adhesion G protein-coupled receptor E5 OS=Homo sapiens OX=9606 GN=ADGRE5 PE=1 SV=4	7	7	7			0.451982	-1.04846	0.353198	2.06832	-1.04944	17.7101	17.5078	17.6203	17.8556	14.6865	17.7989
Q9HAV4	XPO5_HUMAN Exportin-5 OS=Homo sapiens OX=9606 GN=XPO5 PE=1 SV=1	11	11	11			0.45177	0.137369	0.35337	0.909176	1.04901	17.156	17.1408	17.4596	17.2833	17.5465	17.326
Q9Y276	BCS1_HUMAN Mitochondrial chaperone BCS1 OS=Homo sapiens OX=9606 GN=BCS1L PE=1 SV=1	3	3	3			0.451662	0.892272	0.353458	0.538765	1.0488	17.5096	17.8786	18.3554	15.4519	18.0514	17.909
P01111	RASN_HUMAN GTPase NRas OS=Homo sapiens OX=9606 GN=NRAS PE=1 SV=1	6	2	1			0.450439	0.800059	0.354455	0.574326	1.04636	15.5262	16.0481	17.7391	15.2795	17.0929	16.6303
Q13042	CDC16_HUMAN Cell division cycle protein 16 homolog OS=Homo sapiens OX=9606 GN=CDC16 PE=1 SV=2	5	5	5			0.450011	-0.987417	0.354804	1.98263	-1.04551	14.5373	17.2891	17.1977	17.1908	15.4338	15.6512
P78318	IGBP1_HUMAN Immunoglobulin-binding protein 1 OS=Homo sapiens OX=9606 GN=IGBP1 PE=1 SV=1	6	6	6			0.449877	-0.0995115	0.354914	1.07141	-1.04524	16.9373	17.1658	17.0407	17.2536	17.2001	17.0573
P14209	CD99_HUMAN CD99 antigen OS=Homo sapiens OX=9606 GN=CD99 PE=1 SV=1	3	3	3			0.448813	1.23133	0.355784	0.425925	1.04312	19.7025	19.35	18.9989	19.2901	19.4666	15.8339
Q00534	CDK6_HUMAN Cyclin-dependent kinase 6 OS=Homo sapiens OX=9606 GN=CDK6 PE=1 SV=1	4	4	4			0.448634	0.517381	0.355931	0.698639	1.04276	17.0372	16.8746	16.2259	15.4182	16.9312	16.3494
P10909	CLUS_HUMAN Clusterin OS=Homo sapiens OX=9606 GN=CLU PE=1 SV=1	8	8	8			0.448615	0.240681	0.355947	0.846346	1.04273	20.9382	20.7813	20.8613	20.3824	21.1894	21.1032
Q10570	CPSF1_HUMAN Cleavage and polyadenylation specificity factor subunit 1 OS=Homo sapiens OX=9606 GN=CPSF1 PE=1 SV=2	6	6	6			0.448415	0.26083	0.356111	0.834608	1.04233	17.2329	17.1913	17.1349	17.0847	17.094	16.4033
Q96E11	RRFM_HUMAN Ribosome-recycling factor, mitochondrial OS=Homo sapiens OX=9606 GN=MRRF PE=1 SV=1	3	3	2			0.448068	0.48568	0.356395	0.71416	1.04164	17.0148	17.0581	16.6527	15.6177	16.4301	15.9647
Q8NEU8	DP13B_HUMAN DCC-interacting protein 13-beta OS=Homo sapiens OX=9606 GN=APPL2 PE=1 SV=3	16	16	16			0.448022	-0.213594	0.356433	1.15957	-1.04154	18.5443	18.2993	18.0528	18.8003	18.3185	18.4569
P52735	VAV2_HUMAN Guanine nucleotide exchange factor VAV2 OS=Homo sapiens OX=9606 GN=VAV2 PE=1 SV=2	8	8	8			0.447888	-0.339261	0.356543	1.26511	-1.04128	16.84	16.8403	17.086	17.5216	17.2789	17.8607
P19174	PLCG1_HUMAN 1-phosphatidylinositol 4,5-bisphosphate phosphodiesterase gamma-1 OS=Homo sapiens OX=9606 GN=PLCG1 PE=1 SV=1	9	9	9			0.447505	0.729346	0.356858	0.603177	1.04051	17.6924	18.1397	17.5935	16.8945	17.6502	15.7139
Q96GK7	FAH2A_HUMAN Fumarylacetoacetate hydrolase domain-containing protein 2A OS=Homo sapiens OX=9606 GN=FAHD2A PE=1 SV=1;sp	8	8	8			0.447363	-0.158852	0.356974	1.1164	-1.04023	17.1246	16.9175	16.9112	17.3384	16.8179	17.0744
P62495	ERF1_HUMAN Eukaryotic peptide chain release factor subunit 1 OS=Homo sapiens OX=9606 GN=ETF1 PE=1 SV=3	19	19	19			0.447026	0.130997	0.357251	0.9132	1.03956	19.5241	19.5196	19.3799	19.2338	19.697	19.4544
P49207	RL34_HUMAN 60S ribosomal protein L34 OS=Homo sapiens OX=9606 GN=RPL34 PE=1 SV=3	2	2	2			0.446471	1.28461	0.357708	0.410482	1.03845	16.3529	15.1649	15.0866	16.0329	19.1844	15.5722
Q96CG8	CTHR1_HUMAN Collagen triple helix repeat-containing protein 1 OS=Homo sapiens OX=9606 GN=CTHRC1 PE=1 SV=1	4	4	4			0.446124	1.60835	0.357994	0.327973	1.03776	17.9935	17.3922	18.9977	14.5793	19.5172	19.7118
Q9UBM7	DHCR7_HUMAN 7-dehydrocholesterol reductase OS=Homo sapiens OX=9606 GN=DHCR7 PE=1 SV=1	3	3	3			0.445626	-0.174239	0.358405	1.12837	-1.03677	20.2965	20.0921	20.019	20.5508	20.0039	20.1992
Q96EM0	T3HPD_HUMAN Trans-3-hydroxy-L-proline dehydratase OS=Homo sapiens OX=9606 GN=L3HYPDH PE=1 SV=2	3	3	3			0.445385	1.00362	0.358604	0.498747	1.03629	17.7808	14.8057	17.7759	17.7326	17.678	17.6856
P05155	IC1_HUMAN Plasma protease C1 inhibitor OS=Homo sapiens OX=9606 GN=SERPING1 PE=1 SV=2	4	4	4			0.44436	0.819113	0.359451	0.56679	1.03424	18.8665	18.9338	18.6973	16.3686	18.6696	18.4736
Q8TDW0	LRC8C_HUMAN Volume-regulated anion channel subunit LRRC8C OS=Homo sapiens OX=9606 GN=LRRC8C PE=1 SV=2	7	7	6			0.444347	0.378146	0.359462	0.769426	1.03422	15.8213	15.813	16.7638	15.7437	16.5628	16.4568
Q12846	STX4_HUMAN Syntaxin-4 OS=Homo sapiens OX=9606 GN=STX4 PE=1 SV=2	6	6	6			0.443461	-0.508972	0.360196	1.42304	-1.03244	15.4638	15.7833	15.4284	16.7275	16.6422	16.5505
P29323	EPHB2_HUMAN Ephrin type-B receptor 2 OS=Homo sapiens OX=9606 GN=EPHB2 PE=1 SV=5;sp	3	2	2			0.442986	0.232349	0.36059	0.851248	1.0315	16.4377	15.8042	16.4629	16.5255	16.5338	16.4077
Q66K14	TBC9B_HUMAN TBC1 domain family member 9B OS=Homo sapiens OX=9606 GN=TBC1D9B PE=1 SV=3	5	5	5			0.442706	-0.380864	0.360823	1.30212	-1.03094	17.3552	17.7624	16.4687	17.5	17.6091	17.3132
O94979	SC31A_HUMAN Protein transport protein Sec31A OS=Homo sapiens OX=9606 GN=SEC31A PE=1 SV=3	30	30	30			0.441695	-0.162091	0.361664	1.11891	-1.02892	20.2392	20.2848	20.0624	20.3915	19.8817	19.9933
P62888	RL30_HUMAN 60S ribosomal protein L30 OS=Homo sapiens OX=9606 GN=RPL30 PE=1 SV=2	6	6	6			0.441213	0.155482	0.362065	0.897832	1.02796	22.376	22.1599	22.3327	22.445	22.728	22.3653
Q7Z2W9	RM21_HUMAN 39S ribosomal protein L21, mitochondrial OS=Homo sapiens OX=9606 GN=MRPL21 PE=1 SV=2	5	5	5			0.441029	0.273737	0.362219	0.827174	1.02759	18.6729	17.8427	18.1518	17.9048	17.7738	18.0297
Q5T653	RM02_HUMAN 39S ribosomal protein L2, mitochondrial OS=Homo sapiens OX=9606 GN=MRPL2 PE=1 SV=2	2	2	2			0.440654	1.0232	0.362532	0.492024	1.02684	17.1518	14.4271	16.9544	17.1242	15.4147	14.8999
Q8WXF1	PSPC1_HUMAN Paraspeckle component 1 OS=Homo sapiens OX=9606 GN=PSPC1 PE=1 SV=1	9	9	9			0.440262	0.171736	0.362859	0.887774	1.02606	17.9225	17.8905	17.7765	17.3922	17.6467	17.5477
O95865	DDAH2_HUMAN N(G),N(G)-dimethylarginine dimethylaminohydrolase 2 OS=Homo sapiens OX=9606 GN=DDAH2 PE=1 SV=1	6	6	6			0.439767	-1.09083	0.363273	2.12997	-1.02507	14.6974	18.1058	17.6429	17.964	18.0291	17.572
P40429	RL13A_HUMAN 60S ribosomal protein L13a OS=Homo sapiens OX=9606 GN=RPL13A PE=1 SV=2	5	5	5			0.439114	0.342576	0.36382	0.788632	1.02376	20.9859	20.8291	21.5878	20.8809	21.7438	21.5797
Q96RS6	NUDC1_HUMAN NudC domain-containing protein 1 OS=Homo sapiens OX=9606 GN=NUDCD1 PE=1 SV=2	14	14	14			0.438778	-0.258332	0.364101	1.1961	-1.02309	17.701	17.8821	17.7733	18.276	17.4032	17.4943
P29372	3MG_HUMAN DNA-3-methyladenine glycosylase OS=Homo sapiens OX=9606 GN=MPG PE=1 SV=3	3	3	3			0.438756	-0.131859	0.36412	1.0957	-1.02305	16.7526	16.868	16.6782	17.1011	17.0208	16.8782
P40261	NNMT_HUMAN Nicotinamide N-methyltransferase OS=Homo sapiens OX=9606 GN=NNMT PE=1 SV=1	9	9	9			0.438524	-0.296528	0.364314	1.22819	-1.02258	20.826	21.3877	21.2263	21.4996	20.6778	20.7324
P51571	SSRD_HUMAN Translocon-associated protein subunit delta OS=Homo sapiens OX=9606 GN=SSR4 PE=1 SV=1	6	6	6			0.437259	0.117613	0.365377	0.921711	1.02005	21.2134	21.2514	21.431	21.1153	21.475	21.3999
Q5MNZ9	WIPI1_HUMAN WD repeat domain phosphoinositide-interacting protein 1 OS=Homo sapiens OX=9606 GN=WIPI1 PE=1 SV=3	6	6	6			0.436596	0.768337	0.365935	0.587094	1.01873	17.7193	17.3823	17.6843	17.4392	16.9875	15.2646
Q3YEC7	RABL6_HUMAN Rab-like protein 6 OS=Homo sapiens OX=9606 GN=RABL6 PE=1 SV=2	3	3	3			0.436549	0.32835	0.365975	0.796447	1.01863	15.851	14.9089	15.8571	15.8237	15.3041	15.2947
P02794	FRIH_HUMAN Ferritin heavy chain OS=Homo sapiens OX=9606 GN=FTH1 PE=1 SV=2	6	6	6			0.436	-0.213955	0.366438	1.15986	-1.01754	17.5296	18.2858	18.1684	18.0502	17.9906	17.9945
Q01130	SRSF2_HUMAN Serine/arginine-rich splicing factor 2 OS=Homo sapiens OX=9606 GN=SRSF2 PE=1 SV=4	2	2	2			0.435551	1.93121	0.366817	0.262209	1.01664	20.4487	20.598	20.7244	15.2018	21.4549	21.0346
P67775	PP2AA_HUMAN Serine/threonine-protein phosphatase 2A catalytic subunit alpha isoform OS=Homo sapiens OX=9606 GN=PPP2CA PE=1 SV=1	10	10	1			0.4355	0.0834109	0.36686	0.943824	1.01654	20.418	20.3157	20.2488	20.3082	20.322	20.1146
Q15056	IF4H_HUMAN Eukaryotic translation initiation factor 4H OS=Homo sapiens OX=9606 GN=EIF4H PE=1 SV=5	5	5	5			0.435375	0.571675	0.366965	0.672835	1.01629	20.0667	19.7093	20.0807	18.488	20.1745	20.4097
Q9NVG8	TBC13_HUMAN TBC1 domain family member 13 OS=Homo sapiens OX=9606 GN=TBC1D13 PE=1 SV=3	6	6	6			0.435244	-0.426223	0.367076	1.34371	-1.01603	17.1758	16.7102	16.1899	16.699	15.8327	17.0679
Q9NW68	BSDC1_HUMAN BSD domain-containing protein 1 OS=Homo sapiens OX=9606 GN=BSDC1 PE=1 SV=1	4	4	4			0.435159	-0.448592	0.367148	1.36471	-1.01585	14.8461	16.17	15.8861	16.3528	16.1379	15.693
Q9UJA5	TRM6_HUMAN tRNA (adenine(58)-N(1))-methyltransferase non-catalytic subunit TRM6 OS=Homo sapiens OX=9606 GN=TRMT6 PE=1 SV=1	6	6	6			0.434703	-1.00223	0.367534	2.00309	-1.01494	15.3396	17.9548	16.3462	17.995	16.4718	15.2146
Q14766	LTBP1_HUMAN Latent-transforming growth factor beta-binding protein 1 OS=Homo sapiens OX=9606 GN=LTBP1 PE=1 SV=4	14	14	13			0.4339	-0.275461	0.368214	1.21038	-1.01334	17.5478	18.0304	17.7562	18.1288	17.3698	17.341
Q9UL15	BAG5_HUMAN BAG family molecular chaperone regulator 5 OS=Homo sapiens OX=9606 GN=BAG5 PE=1 SV=1	7	7	6			0.433467	-0.128676	0.368581	1.09329	-1.01247	17.0908	17.2948	17.2928	17.5714	17.3736	17.2771
Q15417	CNN3_HUMAN Calponin-3 OS=Homo sapiens OX=9606 GN=CNN3 PE=1 SV=1	12	11	11			0.432891	0.232031	0.36907	0.851435	1.01132	21.0179	20.811	21.3054	20.7039	21.2706	21.383
Q96AJ9	VTI1A_HUMAN Vesicle transport through interaction with t-SNAREs homolog 1A OS=Homo sapiens OX=9606 GN=VTI1A PE=1 SV=2	2	2	2			0.432683	1.14443	0.369247	0.452368	1.0109	15.8643	17.4256	19.095	15.6258	17.0191	15.4937
O75312	ZPR1_HUMAN Zinc finger protein ZPR1 OS=Homo sapiens OX=9606 GN=ZPR1 PE=1 SV=1	7	7	7			0.432617	0.234227	0.369303	0.85014	1.01077	18.1167	17.7	17.6059	17.8674	17.8168	17.2693
Q05193	DYN1_HUMAN Dynamin-1 OS=Homo sapiens OX=9606 GN=DNM1 PE=1 SV=2	6	5	4			0.43224	-0.712391	0.369624	1.63852	-1.01001	17.8537	18.1686	15.842	18.0522	17.4863	17.0983
Q7L576	CYFP1_HUMAN Cytoplasmic FMR1-interacting protein 1 OS=Homo sapiens OX=9606 GN=CYFIP1 PE=1 SV=1	25	25	16			0.43204	-0.109647	0.369794	1.07896	-1.00961	18.0895	18.1792	18.1978	18.3689	18.3598	18.4279
P20073	ANXA7_HUMAN Annexin A7 OS=Homo sapiens OX=9606 GN=ANXA7 PE=1 SV=3	10	10	10			0.431908	0.134819	0.369907	0.910784	1.00935	19.7783	19.4264	19.3874	19.2978	19.4657	19.5028
O00231	PSD11_HUMAN 26S proteasome non-ATPase regulatory subunit 11 OS=Homo sapiens OX=9606 GN=PSMD11 PE=1 SV=3	20	20	20			0.431034	-0.0523682	0.370652	1.03697	-1.0076	20.1797	20.182	20.0789	20.0893	20.0789	20.2233
P43897	EFTS_HUMAN Elongation factor Ts, mitochondrial OS=Homo sapiens OX=9606 GN=TSFM PE=1 SV=2	7	7	7			0.430683	-1.51147	0.370951	2.851	-1.00689	17.2831	19.4729	18.5052	19.2546	14.7397	16.3349
P00325	ADH1B_HUMAN All-trans-retinol dehydrogenase [NAD(+)] ADH1B OS=Homo sapiens OX=9606 GN=ADH1B PE=1 SV=2;sp	14	14	14			0.430078	0.138857	0.371469	0.908238	1.00568	20.6143	20.4989	20.6066	20.3263	20.7804	20.7595
Q13596	SNX1_HUMAN Sorting nexin-1 OS=Homo sapiens OX=9606 GN=SNX1 PE=1 SV=3	14	12	12			0.428365	0.402582	0.372937	0.756503	1.00225	18.465	18.3621	18.6765	17.7486	19.136	18.9591
P40937	RFC5_HUMAN Replication factor C subunit 5 OS=Homo sapiens OX=9606 GN=RFC5 PE=1 SV=1	4	4	4			0.427438	0.361647	0.373733	0.778276	1.00039	16.9649	16.0813	16.4919	16.6985	16.163	15.755
Q9NZU5	LMCD1_HUMAN LIM and cysteine-rich domains protein 1 OS=Homo sapiens OX=9606 GN=LMCD1 PE=1 SV=1	10	10	10			0.427147	0.123153	0.373984	0.918179	0.999806	18.4212	18.4855	18.2941	18.1129	18.4825	18.23
Q01780	EXOSX_HUMAN Exosome component 10 OS=Homo sapiens OX=9606 GN=EXOSC10 PE=1 SV=2	5	5	5			0.42694	0.390455	0.374162	0.762889	0.999392	16.2217	16.2341	16.5351	16.234	16.0309	15.1481
Q07157	ZO1_HUMAN Tight junction protein ZO-1 OS=Homo sapiens OX=9606 GN=TJP1 PE=1 SV=3	17	17	17			0.426815	-0.196606	0.37427	1.146	-0.999141	17.7074	17.6153	17.0414	17.6377	17.486	17.5716
P05090	APOD_HUMAN Apolipoprotein D OS=Homo sapiens OX=9606 GN=APOD PE=1 SV=1	6	6	6			0.42664	0.356838	0.374421	0.780874	0.998791	21.4581	20.6323	20.9822	20.4462	20.244	20.5354
Q9Y5K8	VATD_HUMAN V-type proton ATPase subunit D OS=Homo sapiens OX=9606 GN=ATP6V1D PE=1 SV=1	3	3	3			0.426551	-0.796246	0.374498	1.73658	-0.998612	18.3588	17.9447	15.85	18.5619	17.9126	18.0036
Q8IVD9	NUDC3_HUMAN NudC domain-containing protein 3 OS=Homo sapiens OX=9606 GN=NUDCD3 PE=1 SV=3	7	7	7			0.426206	-0.125985	0.374795	1.09125	-0.997919	17.9616	17.7709	17.628	17.8487	17.6299	17.9778
O43169	CYB5B_HUMAN Cytochrome b5 type B OS=Homo sapiens OX=9606 GN=CYB5B PE=1 SV=3	5	5	5			0.425715	0.274477	0.375219	0.82675	0.996934	18.7923	18.8379	19.5124	18.7925	19.4286	19.2794
P0DOY3	IGLC3_HUMAN Immunoglobulin lambda constant 3 OS=Homo sapiens OX=9606 GN=IGLC3 PE=1 SV=1;sp	4	4	1			0.425584	1.44146	0.375332	0.368195	0.996672	19.3126	19.2676	19.3162	19.0861	18.9093	14.8599
O75717	WDHD1_HUMAN WD repeat and HMG-box DNA-binding protein 1 OS=Homo sapiens OX=9606 GN=WDHD1 PE=1 SV=1	5	5	5			0.425534	0.662073	0.375376	0.63197	0.996572	16.9244	16.2809	15.3429	14.8927	15.7628	14.8702
Q9UMX0	UBQL1_HUMAN Ubiquilin-1 OS=Homo sapiens OX=9606 GN=UBQLN1 PE=1 SV=2	12	12	7			0.425209	-0.437641	0.375657	1.35439	-0.99592	18.8134	19.023	17.7004	19.1406	18.5893	18.2523
Q8IWS0	PHF6_HUMAN PHD finger protein 6 OS=Homo sapiens OX=9606 GN=PHF6 PE=1 SV=1	5	5	5			0.424658	-0.506732	0.376133	1.42083	-0.994814	15.4614	16.0527	16.1847	16.5607	14.8538	15.4068
Q13098	CSN1_HUMAN COP9 signalosome complex subunit 1 OS=Homo sapiens OX=9606 GN=GPS1 PE=1 SV=4	11	11	11			0.424161	-0.202279	0.376564	1.15051	-0.993816	18.7681	18.5659	18.4481	18.9745	18.2618	18.5445
P23229	ITA6_HUMAN Integrin alpha-6 OS=Homo sapiens OX=9606 GN=ITGA6 PE=1 SV=5	4	4	4			0.423707	-0.312161	0.376958	1.24157	-0.992905	16.3687	16.8219	15.7902	15.9145	16.1409	16.4999
Q96DZ1	ERLEC_HUMAN Endoplasmic reticulum lectin 1 OS=Homo sapiens OX=9606 GN=ERLEC1 PE=1 SV=1	6	6	6			0.423534	-0.925192	0.377108	1.89894	-0.992557	16.1745	16.9009	15.252	17.0697	14.4143	14.6459
P08519	APOA_HUMAN Apolipoprotein(a) OS=Homo sapiens OX=9606 GN=LPA PE=1 SV=1	12	12	12			0.423503	-1.88334	0.377135	3.68928	-0.992495	15.4773	15.5225	18.126	19.0469	16.8233	21.5071
Q15084	PDIA6_HUMAN Protein disulfide-isomerase A6 OS=Homo sapiens OX=9606 GN=PDIA6 PE=1 SV=1	18	18	18			0.423487	0.257799	0.377149	0.836363	0.992463	22.4492	22.1972	22.6	21.9919	22.7273	22.8139
Q14157	UBP2L_HUMAN Ubiquitin-associated protein 2-like OS=Homo sapiens OX=9606 GN=UBAP2L PE=1 SV=2	18	18	18			0.42186	-0.343523	0.378565	1.26885	-0.989195	19.8125	19.9893	19.4107	19.8828	18.8922	19.274
Q7Z739	YTHD3_HUMAN YTH domain-containing family protein 3 OS=Homo sapiens OX=9606 GN=YTHDF3 PE=1 SV=1	11	11	7			0.421611	0.184285	0.378782	0.880085	0.988695	18.9153	18.5647	18.8053	18.5862	18.3504	18.3673
Q9NXH9	TRM1_HUMAN tRNA (guanine(26)-N(2))-dimethyltransferase OS=Homo sapiens OX=9606 GN=TRMT1 PE=1 SV=1	6	6	6			0.421151	0.301497	0.379183	0.81141	0.987772	17.6652	17.7616	17.9575	17.8105	17.7622	16.9084
Q9NR19	ACSA_HUMAN Acetyl-coenzyme A synthetase, cytoplasmic OS=Homo sapiens OX=9606 GN=ACSS2 PE=1 SV=1	9	9	9			0.421105	0.568989	0.379223	0.674089	0.987679	17.3554	17.5308	18.397	17.3128	19.0676	18.2692
Q14739	LBR_HUMAN Delta(14)-sterol reductase LBR OS=Homo sapiens OX=9606 GN=LBR PE=1 SV=2	5	5	5			0.420485	-1.41437	0.379765	2.66543	-0.986433	18.9197	19.0266	14.8731	19.4582	19.337	18.8881
Q9Y4K0	LOXL2_HUMAN Lysyl oxidase homolog 2 OS=Homo sapiens OX=9606 GN=LOXL2 PE=1 SV=1	15	15	15			0.420304	-0.144784	0.379923	1.10557	-0.986069	17.8601	17.9656	17.7164	18.1237	17.7279	17.6495
Q9H8H3	MET7A_HUMAN Methyltransferase-like protein 7A OS=Homo sapiens OX=9606 GN=METTL7A PE=1 SV=1	4	4	4			0.419665	0.302092	0.380483	0.811075	0.984785	18.9623	18.9187	18.9073	18.0024	18.8786	18.9207
P62318	SMD3_HUMAN Small nuclear ribonucleoprotein Sm D3 OS=Homo sapiens OX=9606 GN=SNRPD3 PE=1 SV=1	4	4	4			0.419305	-0.23871	0.380798	1.17994	-0.984062	19.6347	19.6266	19.8738	20.2414	19.9721	20.3287
P26368	U2AF2_HUMAN Splicing factor U2AF 65 kDa subunit OS=Homo sapiens OX=9606 GN=U2AF2 PE=1 SV=4	10	10	10			0.419285	-0.207525	0.380816	1.15471	-0.984021	19.6417	20.0525	19.8178	20.3091	19.9206	19.6412
P56589	PEX3_HUMAN Peroxisomal biogenesis factor 3 OS=Homo sapiens OX=9606 GN=PEX3 PE=1 SV=1	3	3	3			0.419191	-0.628934	0.380898	1.54642	-0.983833	16.2366	16.1595	16.0918	16.6249	14.3846	15.8154
P58335	ANTR2_HUMAN Anthrax toxin receptor 2 OS=Homo sapiens OX=9606 GN=ANTXR2 PE=1 SV=5	5	5	4			0.418988	-0.830774	0.381076	1.77864	-0.983424	17.7068	17.5652	15.0283	17.5729	16.4633	16.5527
Q16363	LAMA4_HUMAN Laminin subunit alpha-4 OS=Homo sapiens OX=9606 GN=LAMA4 PE=1 SV=4	23	23	23			0.418916	-0.343561	0.38114	1.26888	-0.98328	15.8017	16.2978	16.1213	16.9074	15.9923	15.7409
P48730	KC1D_HUMAN Casein kinase I isoform delta OS=Homo sapiens OX=9606 GN=CSNK1D PE=1 SV=2;sp	5	5	5			0.418815	-0.117247	0.381228	1.08466	-0.983077	16.8443	17.1782	17.081	17.0103	16.8054	16.8939
Q9BRK5	CAB45_HUMAN 45 kDa calcium-binding protein OS=Homo sapiens OX=9606 GN=SDF4 PE=1 SV=1	7	7	7			0.418594	-0.206786	0.381422	1.15411	-0.982632	18.2317	18.4071	17.8542	18.3377	17.8949	17.8565
Q8NCW5	NNRE_HUMAN NAD(P)H-hydrate epimerase OS=Homo sapiens OX=9606 GN=NAXE PE=1 SV=2	6	6	6			0.418129	0.149506	0.381831	0.901559	0.981697	18.9906	18.8034	19.1802	18.9877	19.2977	19.2291
Q9BWF3	RBM4_HUMAN RNA-binding protein 4 OS=Homo sapiens OX=9606 GN=RBM4 PE=1 SV=1;sp	4	4	4			0.41781	0.576038	0.382111	0.670803	0.981056	17.7283	17.3611	17.0301	17.3103	17.3239	15.6828
Q9UJZ1	STML2_HUMAN Stomatin-like protein 2, mitochondrial OS=Homo sapiens OX=9606 GN=STOML2 PE=1 SV=1	14	14	13			0.41678	0.0582631	0.383019	0.96042	0.978984	19.5103	19.4154	19.3742	19.2852	19.401	19.4101
P07738	PMGE_HUMAN Bisphosphoglycerate mutase OS=Homo sapiens OX=9606 GN=BPGM PE=1 SV=2	3	3	3			0.415406	-1.00166	0.384232	2.0023	-0.976219	17.8813	17.7764	14.6855	17.868	17.5943	17.5216
Q7L5D6	GET4_HUMAN Golgi to ER traffic protein 4 homolog OS=Homo sapiens OX=9606 GN=GET4 PE=1 SV=1	3	3	3			0.414723	-0.659362	0.384837	1.57938	-0.974844	15.0556	16.4871	14.1733	15.6859	16.0334	15.0674
P63098	CANB1_HUMAN Calcineurin subunit B type 1 OS=Homo sapiens OX=9606 GN=PPP3R1 PE=1 SV=2	3	3	3			0.413325	1.02843	0.386078	0.490243	0.972029	14.8675	14.9468	17.8203	14.0663	15.1985	15.7879
P17812	PYRG1_HUMAN CTP synthase 1 OS=Homo sapiens OX=9606 GN=CTPS1 PE=1 SV=2	15	15	13			0.412887	0.0920703	0.386468	0.938175	0.971146	19.8574	19.7239	19.8793	19.6487	19.5922	19.6801
Q9NUY8	TBC23_HUMAN TBC1 domain family member 23 OS=Homo sapiens OX=9606 GN=TBC1D23 PE=1 SV=3	5	5	5			0.412707	-0.144915	0.386628	1.10567	-0.970786	16.7095	17.0225	17.1884	17.1025	16.8036	17.0114
P28072	PSB6_HUMAN Proteasome subunit beta type-6 OS=Homo sapiens OX=9606 GN=PSMB6 PE=1 SV=4	4	4	4			0.412704	1.02529	0.38663	0.491312	0.970779	19.3015	18.8512	18.8908	18.9289	18.4692	15.8054
P36578	RL4_HUMAN 60S ribosomal protein L4 OS=Homo sapiens OX=9606 GN=RPL4 PE=1 SV=5	19	19	19			0.412189	0.158747	0.387089	0.895803	0.969741	22.346	22.2312	22.5162	22.2909	22.743	22.6068
O60716	CTND1_HUMAN Catenin delta-1 OS=Homo sapiens OX=9606 GN=CTNND1 PE=1 SV=1	22	22	22			0.41218	-0.0864093	0.387097	1.06172	-0.969723	18.4359	18.2947	18.244	18.4413	18.1737	18.3769
Q9Y394	DHRS7_HUMAN Dehydrogenase/reductase SDR family member 7 OS=Homo sapiens OX=9606 GN=DHRS7 PE=1 SV=1	9	9	9			0.411889	0.252273	0.387357	0.839573	0.969136	18.5878	18.4043	18.586	18.4332	18.1758	17.7553
P20290	BTF3_HUMAN Transcription factor BTF3 OS=Homo sapiens OX=9606 GN=BTF3 PE=1 SV=1	5	5	5			0.411838	0.126961	0.387402	0.915758	0.969033	20.5474	20.6003	20.6432	20.3462	20.3802	20.2433
Q15286	RAB35_HUMAN Ras-related protein Rab-35 OS=Homo sapiens OX=9606 GN=RAB35 PE=1 SV=1	6	6	6			0.411823	-0.278264	0.387416	1.21273	-0.969003	17.8076	18.0589	17.5881	18.3405	17.5741	17.4052
Q49A26	GLYR1_HUMAN Putative oxidoreductase GLYR1 OS=Homo sapiens OX=9606 GN=GLYR1 PE=1 SV=4	4	4	4			0.41165	0.554487	0.38757	0.680899	0.968655	16.7889	16.5768	16.9903	17.2244	16.9747	15.2891
Q13131	AAPK1_HUMAN 5-AMP-activated protein kinase catalytic subunit alpha-1 OS=Homo sapiens OX=9606 GN=PRKAA1 PE=1 SV=4	10	10	10			0.411601	0.29327	0.387614	0.81605	0.968557	18.1819	17.7114	17.639	17.9352	17.7864	17.0809
O75494	SRS10_HUMAN Serine/arginine-rich splicing factor 10 OS=Homo sapiens OX=9606 GN=SRSF10 PE=1 SV=1	3	3	3			0.41158	-0.584292	0.387632	1.4993	-0.968513	17.207	18.3815	18.4801	18.763	19.0237	19.3192
P05114	HMGN1_HUMAN Non-histone chromosomal protein HMG-14 OS=Homo sapiens OX=9606 GN=HMGN1 PE=1 SV=3	6	6	6			0.410788	-0.280602	0.38834	1.2147	-0.966917	18.8073	19.2246	18.8777	19.6676	19.0648	18.6993
P61978	HNRPK_HUMAN Heterogeneous nuclear ribonucleoprotein K OS=Homo sapiens OX=9606 GN=HNRNPK PE=1 SV=1	20	20	20			0.410146	0.168039	0.388914	0.890052	0.965624	22.5668	22.3307	22.2332	22.3089	22.2542	21.9105
Q99729	ROAA_HUMAN Heterogeneous nuclear ribonucleoprotein A/B OS=Homo sapiens OX=9606 GN=HNRNPAB PE=1 SV=2	5	5	5			0.410042	-0.123553	0.389008	1.08941	-0.965414	19.9987	20.0706	19.6203	19.8993	19.9416	19.9613
Q9UPQ9	TNR6B_HUMAN Trinucleotide repeat-containing gene 6B protein OS=Homo sapiens OX=9606 GN=TNRC6B PE=1 SV=4	3	3	3			0.410028	2.0116	0.38902	0.247998	0.965385	21.6147	15.6717	15.1474	15.5362	15.6427	15.1621
Q13045	FLII_HUMAN Protein flightless-1 homolog OS=Homo sapiens OX=9606 GN=FLII PE=1 SV=2	24	24	24			0.409228	-0.0855312	0.389737	1.06108	-0.963772	18.9613	19.1346	19.0384	19.1276	19.2372	19.2313
Q9UNK0	STX8_HUMAN Syntaxin-8 OS=Homo sapiens OX=9606 GN=STX8 PE=1 SV=2	2	2	2			0.409096	-0.55198	0.389856	1.4661	-0.963507	16.6705	16.6304	16.5763	18.3945	16.9034	16.7812
O00154	BACH_HUMAN Cytosolic acyl coenzyme A thioester hydrolase OS=Homo sapiens OX=9606 GN=ACOT7 PE=1 SV=3	7	7	7			0.408878	-0.372506	0.390052	1.2946	-0.963066	17.411	18.4796	18.5864	18.5695	18.5438	18.6096
Q9UL26	RB22A_HUMAN Ras-related protein Rab-22A OS=Homo sapiens OX=9606 GN=RAB22A PE=1 SV=2	5	5	4			0.407569	-0.381123	0.391229	1.30236	-0.960425	17.0471	18.0553	17.9504	18.4697	18.1669	17.7829
P54652	HSP72_HUMAN Heat shock-related 70 kDa protein 2 OS=Homo sapiens OX=9606 GN=HSPA2 PE=1 SV=1	24	15	14			0.407007	0.471389	0.391736	0.72127	0.959292	14.3829	14.3945	15.839	14.4674	14.3602	14.3061
P78344	IF4G2_HUMAN Eukaryotic translation initiation factor 4 gamma 2 OS=Homo sapiens OX=9606 GN=EIF4G2 PE=1 SV=1	18	18	18			0.406957	-0.0418256	0.391781	1.02942	-0.95919	19.6103	19.6461	19.5722	19.7134	19.6235	19.5721
Q9BVI4	NOC4L_HUMAN Nucleolar complex protein 4 homolog OS=Homo sapiens OX=9606 GN=NOC4L PE=1 SV=1	4	4	4			0.40683	0.556585	0.391895	0.67991	0.958935	16.4359	15.5378	15.0508	15.4544	15.4466	14.2714
Q6UXN9	WDR82_HUMAN WD repeat-containing protein 82 OS=Homo sapiens OX=9606 GN=WDR82 PE=1 SV=1	6	6	6			0.404878	0.800778	0.393661	0.57404	0.954994	18.9817	17.9756	17.9608	19.0755	18.9327	16.4217
P61981	1433G_HUMAN 14-3-3 protein gamma OS=Homo sapiens OX=9606 GN=YWHAG PE=1 SV=2	14	11	11			0.40419	-0.0838286	0.394285	1.05983	-0.953603	21.5794	21.6767	21.6553	21.8909	21.7479	21.6665
Q9NS69	TOM22_HUMAN Mitochondrial import receptor subunit TOM22 homolog OS=Homo sapiens OX=9606 GN=TOMM22 PE=1 SV=3	5	5	5			0.403754	-0.159824	0.394681	1.11715	-0.952723	19.7776	19.6453	19.3403	19.9357	19.5583	19.5747
Q9UPU5	UBP24_HUMAN Ubiquitin carboxyl-terminal hydrolase 24 OS=Homo sapiens OX=9606 GN=USP24 PE=1 SV=3	11	11	11			0.403211	0.246807	0.395175	0.84276	0.951627	16.2197	16.1289	16.029	16.3038	16.4935	15.5691
Q8N1G4	LRC47_HUMAN Leucine-rich repeat-containing protein 47 OS=Homo sapiens OX=9606 GN=LRRC47 PE=1 SV=1	17	17	17			0.403166	-0.182999	0.395216	1.13524	-0.951535	18.9378	18.9093	18.5141	19.0297	18.5244	18.5863
P62314	SMD1_HUMAN Small nuclear ribonucleoprotein Sm D1 OS=Homo sapiens OX=9606 GN=SNRPD1 PE=1 SV=1	5	5	5			0.402675	-0.194259	0.395663	1.14414	-0.950543	19.079	19.2332	18.9332	19.6203	19.2537	18.9952
P51149	RAB7A_HUMAN Ras-related protein Rab-7a OS=Homo sapiens OX=9606 GN=RAB7A PE=1 SV=1	13	13	13			0.402263	0.11919	0.396038	0.920704	0.949709	21.8966	21.7164	21.8513	21.5483	21.851	21.9766
P55011	S12A2_HUMAN Solute carrier family 12 member 2 OS=Homo sapiens OX=9606 GN=SLC12A2 PE=1 SV=1	6	6	6			0.401156	0.0903327	0.397049	0.939306	0.947471	17.589	17.4055	17.3715	17.5348	17.6498	17.399
P06132	DCUP_HUMAN Uroporphyrinogen decarboxylase OS=Homo sapiens OX=9606 GN=UROD PE=1 SV=2	8	8	8			0.401143	0.0855713	0.397061	0.942411	0.947446	18.6415	18.5441	18.4735	18.5075	18.5002	18.3068
O96008	TOM40_HUMAN Mitochondrial import receptor subunit TOM40 homolog OS=Homo sapiens OX=9606 GN=TOMM40 PE=1 SV=1	5	5	5			0.4009	-0.578638	0.397283	1.49344	-0.946954	17.197	17.8203	18.0787	19.4283	18.4615	18.2244
O60437	PEPL_HUMAN Periplakin OS=Homo sapiens OX=9606 GN=PPL PE=1 SV=4	14	14	14			0.400763	-0.175102	0.397408	1.12904	-0.946676	16.6928	16.7488	16.8927	17.3194	16.9759	17.0185
P56192	SYMC_HUMAN Methionine--tRNA ligase, cytoplasmic OS=Homo sapiens OX=9606 GN=MARS1 PE=1 SV=2	25	25	25			0.399543	-0.172915	0.398526	1.12733	-0.94421	19.4598	19.6159	19.3794	19.7678	19.2256	19.1999
Q8N3R9	MPP5_HUMAN MAGUK p55 subfamily member 5 OS=Homo sapiens OX=9606 GN=MPP5 PE=1 SV=3	2	2	2			0.399358	-0.596306	0.398696	1.51184	-0.943834	14.9544	16.6498	15.4648	16.6956	16.5957	15.4585
P08865	RSSA_HUMAN 40S ribosomal protein SA OS=Homo sapiens OX=9606 GN=RPSA PE=1 SV=4	12	12	12			0.39933	0.05277	0.398722	0.964083	0.943778	22.6258	22.6511	22.803	22.6418	22.7333	22.711
P08697	A2AP_HUMAN Alpha-2-antiplasmin OS=Homo sapiens OX=9606 GN=SERPINF2 PE=1 SV=3	6	6	6			0.399206	0.39523	0.398836	0.760368	0.943527	15.7082	14.9569	16.448	15.4872	15.3544	15.8809
O95983	MBD3_HUMAN Methyl-CpG-binding domain protein 3 OS=Homo sapiens OX=9606 GN=MBD3 PE=1 SV=1	4	4	4			0.398276	0.222595	0.399691	0.857023	0.941646	15.9864	16.0173	16.0035	16.0946	16.1592	15.3694
P00390	GSHR_HUMAN Glutathione reductase, mitochondrial OS=Homo sapiens OX=9606 GN=GSR PE=1 SV=2	14	14	14			0.398066	-0.140376	0.399884	1.10219	-0.94122	19.4439	19.3209	19.2501	19.3141	18.947	19.4271
Q9HAV7	GRPE1_HUMAN GrpE protein homolog 1, mitochondrial OS=Homo sapiens OX=9606 GN=GRPEL1 PE=1 SV=2	5	5	5			0.397829	-0.239855	0.400102	1.18087	-0.940739	17.1258	17.5412	17.4524	17.8467	17.1412	17.0511
Q96KP4	CNDP2_HUMAN Cytosolic non-specific dipeptidase OS=Homo sapiens OX=9606 GN=CNDP2 PE=1 SV=2	18	18	18			0.397699	-0.236816	0.400222	1.17839	-0.940477	19.0113	19.4828	19.4548	19.2297	19.4607	19.9248
P13984	T2FB_HUMAN General transcription factor IIF subunit 2 OS=Homo sapiens OX=9606 GN=GTF2F2 PE=1 SV=2	2	2	2			0.397588	-0.510413	0.400324	1.42446	-0.940252	16.1553	16.1284	15.4837	16.8673	15.1286	15.3032
Q9Y3Y2	CHTOP_HUMAN Chromatin target of PRMT1 protein OS=Homo sapiens OX=9606 GN=CHTOP PE=1 SV=2	5	5	5			0.397155	-0.324203	0.400724	1.25197	-0.939375	18.0266	18.363	17.905	18.9145	18.1112	17.7378
Q96C36	P5CR2_HUMAN Pyrroline-5-carboxylate reductase 2 OS=Homo sapiens OX=9606 GN=PYCR2 PE=1 SV=1	6	5	5			0.396938	-0.263796	0.400924	1.20063	-0.938935	16.3471	16.9901	16.6374	17.1694	16.7025	16.3189
P83111	LACTB_HUMAN Serine beta-lactamase-like protein LACTB, mitochondrial OS=Homo sapiens OX=9606 GN=LACTB PE=1 SV=2	9	9	9			0.39684	-0.15901	0.401014	1.11652	-0.938738	17.4528	17.7674	17.8106	18.0588	17.6904	17.6047
P29353	SHC1_HUMAN SHC-transforming protein 1 OS=Homo sapiens OX=9606 GN=SHC1 PE=1 SV=4	3	3	3			0.396648	0.283977	0.401192	0.821324	0.938349	17.9448	17.5517	17.2503	17.4798	17.5303	16.8419
P13473	LAMP2_HUMAN Lysosome-associated membrane glycoprotein 2 OS=Homo sapiens OX=9606 GN=LAMP2 PE=1 SV=2	5	5	5			0.396238	-0.333573	0.401571	1.26013	-0.937517	20.2474	20.7907	21.0366	20.9675	21.0482	21.5746
P49184	DNSL1_HUMAN Deoxyribonuclease-1-like 1 OS=Homo sapiens OX=9606 GN=DNASE1L1 PE=1 SV=1	2	2	2			0.395684	0.699578	0.402083	0.615752	0.936395	16.3959	13.9588	14.606	15.5375	16.0289	15.4356
P15289	ARSA_HUMAN Arylsulfatase A OS=Homo sapiens OX=9606 GN=ARSA PE=1 SV=3	3	3	3			0.395236	-0.8465	0.402498	1.79813	-0.935487	15.6406	17.4824	15.7914	18.1412	17.548	15.896
Q9NTJ5	SAC1_HUMAN Phosphatidylinositide phosphatase SAC1 OS=Homo sapiens OX=9606 GN=SACM1L PE=1 SV=2	19	19	18			0.395156	-0.150959	0.402572	1.11031	-0.935326	18.7566	18.5776	18.418	18.9566	18.4946	18.5878
P63167	DYL1_HUMAN Dynein light chain 1, cytoplasmic OS=Homo sapiens OX=9606 GN=DYNLL1 PE=1 SV=1	4	4	2			0.394639	-0.212915	0.403052	1.15903	-0.934278	20.1618	20.139	19.8435	20.3542	19.6295	19.7803
Q86SX6	GLRX5_HUMAN Glutaredoxin-related protein 5, mitochondrial OS=Homo sapiens OX=9606 GN=GLRX5 PE=1 SV=2	2	2	2			0.394485	0.589643	0.403195	0.664507	0.933966	16.5185	17.1884	16.4066	15.1205	16.9681	15.8154
Q9Y450	HBS1L_HUMAN HBS1-like protein OS=Homo sapiens OX=9606 GN=HBS1L PE=1 SV=1	11	11	11			0.39392	0.327388	0.40372	0.796978	0.93282	17.5315	17.4517	18.2242	17.5292	18.3911	18.1838
Q96JB5	CK5P3_HUMAN CDK5 regulatory subunit-associated protein 3 OS=Homo sapiens OX=9606 GN=CDK5RAP3 PE=1 SV=2	10	10	9			0.393735	0.0474078	0.403892	0.967673	0.932446	17.9331	17.7891	17.7851	17.8301	17.9086	17.8654
P52294	IMA5_HUMAN Importin subunit alpha-5 OS=Homo sapiens OX=9606 GN=KPNA1 PE=1 SV=3	10	5	5			0.393001	0.653059	0.404575	0.63593	0.930957	19.1973	17.2386	19.4353	19.5351	19.1103	19.01
Q8NF37	PCAT1_HUMAN Lysophosphatidylcholine acyltransferase 1 OS=Homo sapiens OX=9606 GN=LPCAT1 PE=1 SV=2	4	4	4			0.392547	0.141073	0.404998	0.906844	0.930036	18.037	17.8925	17.7205	17.6896	17.7488	17.5009
Q9NZ32	ARP10_HUMAN Actin-related protein 10 OS=Homo sapiens OX=9606 GN=ACTR10 PE=1 SV=1	5	5	5			0.392072	-0.376783	0.405441	1.29844	-0.929072	17.6522	17.8332	16.7374	17.4165	17.8703	18.1406
P03928	ATP8_HUMAN ATP synthase protein 8 OS=Homo sapiens OX=9606 GN=MT-ATP8 PE=1 SV=1	2	2	2			0.391179	-1.14621	0.406276	2.21332	-0.92726	15.5863	18.566	15.8947	15.1481	17.2637	18.4692
P0DP25	CALM3_HUMAN Calmodulin-3 OS=Homo sapiens OX=9606 GN=CALM3 PE=1 SV=1;sp	11	11	10			0.391102	-0.10239	0.406348	1.07355	-0.927103	22.5066	22.7902	22.7013	22.5518	22.4223	22.5953
O15116	LSM1_HUMAN U6 snRNA-associated Sm-like protein LSm1 OS=Homo sapiens OX=9606 GN=LSM1 PE=1 SV=1	2	2	2			0.39097	0.314586	0.406471	0.804082	0.926835	16.1473	16.5802	16.7452	16.4218	16.7393	15.686
P53007	TXTP_HUMAN Tricarboxylate transport protein, mitochondrial OS=Homo sapiens OX=9606 GN=SLC25A1 PE=1 SV=2	5	5	5			0.390798	0.342493	0.406632	0.788677	0.926488	19.8143	20.0723	20.1963	19.2197	20.5159	20.2069
Q92896	GSLG1_HUMAN Golgi apparatus protein 1 OS=Homo sapiens OX=9606 GN=GLG1 PE=1 SV=2	29	29	29			0.390511	-0.128142	0.406901	1.09289	-0.925905	19.4217	19.4791	19.3576	19.6722	19.2251	19.2376
P62851	RS25_HUMAN 40S ribosomal protein S25 OS=Homo sapiens OX=9606 GN=RPS25 PE=1 SV=1	3	3	3			0.39037	1.97889	0.407033	0.253685	0.925618	21.39	21.2883	21.3253	15.3398	21.9393	22.0898
O60506	HNRPQ_HUMAN Heterogeneous nuclear ribonucleoprotein Q OS=Homo sapiens OX=9606 GN=SYNCRIP PE=1 SV=2	23	23	21			0.390357	-0.0893472	0.407046	1.06389	-0.925592	21.6435	21.7079	21.4869	21.7841	21.594	21.5005
Q9UP95	S12A4_HUMAN Solute carrier family 12 member 4 OS=Homo sapiens OX=9606 GN=SLC12A4 PE=1 SV=2	7	7	7			0.390214	0.167376	0.40718	0.890461	0.925301	16.7446	16.9617	16.7504	16.5634	17.1346	16.6024
Q9BZH6	WDR11_HUMAN WD repeat-containing protein 11 OS=Homo sapiens OX=9606 GN=WDR11 PE=1 SV=1	10	10	10			0.390073	-0.174238	0.407312	1.12837	-0.925015	17	17.1788	16.7473	17.3665	17.3047	17.0293
Q8N474	SFRP1_HUMAN Secreted frizzled-related protein 1 OS=Homo sapiens OX=9606 GN=SFRP1 PE=1 SV=1	6	6	6			0.38993	-0.30103	0.407446	1.23202	-0.924724	16.322	17.084	16.7505	16.3119	15.9521	16.5319
Q9P2R7	SUCB1_HUMAN Succinate--CoA ligase [ADP-forming] subunit beta, mitochondrial OS=Homo sapiens OX=9606 GN=SUCLA2 PE=1 SV=3	4	4	4			0.389503	0.507037	0.407847	0.703666	0.923858	19.6626	19.037	20.628	18.9124	19.2467	20.0668
Q6YN16	HSDL2_HUMAN Hydroxysteroid dehydrogenase-like protein 2 OS=Homo sapiens OX=9606 GN=HSDL2 PE=1 SV=1	5	5	5			0.389386	-0.0633348	0.407957	1.04488	-0.923619	19.0943	19.0385	18.9448	19.1563	19.1255	19.1598
Q92600	CNOT9_HUMAN CCR4-NOT transcription complex subunit 9 OS=Homo sapiens OX=9606 GN=CNOT9 PE=1 SV=1	3	3	3			0.389364	0.632939	0.407977	0.644861	0.923576	16.7293	16.4977	16.9187	14.9986	15.2564	15.5093
Q9UNS2	CSN3_HUMAN COP9 signalosome complex subunit 3 OS=Homo sapiens OX=9606 GN=COPS3 PE=1 SV=3	13	13	13			0.388583	-0.101007	0.408712	1.07252	-0.92199	20.2534	20.2604	20.2295	20.3761	19.9873	20.1367
O60331	PI51C_HUMAN Phosphatidylinositol 4-phosphate 5-kinase type-1 gamma OS=Homo sapiens OX=9606 GN=PIP5K1C PE=1 SV=2	4	4	4			0.387667	0.337243	0.409575	0.791553	0.920129	14.8453	15.2546	15.9971	15.256	15.8808	15.2009
Q8NCN5	PDPR_HUMAN Pyruvate dehydrogenase phosphatase regulatory subunit, mitochondrial OS=Homo sapiens OX=9606 GN=PDPR PE=1 SV=2	7	7	7			0.387215	0.375636	0.410001	0.770766	0.919211	17.6052	17.1056	17.0977	16.1299	16.9113	17.2518
P13797	PLST_HUMAN Plastin-3 OS=Homo sapiens OX=9606 GN=PLS3 PE=1 SV=4	30	30	29			0.387079	-0.145612	0.410129	1.1062	-0.918933	19.9468	20.0581	19.7824	20.1754	19.7558	19.6883
Q8N556	AFAP1_HUMAN Actin filament-associated protein 1 OS=Homo sapiens OX=9606 GN=AFAP1 PE=1 SV=2	5	5	5			0.386997	0.151768	0.410207	0.900147	0.918766	17.3557	17.3293	17.179	17.2288	17.2954	16.8167
P07437	TBB5_HUMAN Tubulin beta chain OS=Homo sapiens OX=9606 GN=TUBB PE=1 SV=2	24	6	5			0.38699	0.205328	0.410214	0.867341	0.918752	24.0816	23.7998	24.3007	23.7198	24.1511	24.3979
P51570	GALK1_HUMAN Galactokinase OS=Homo sapiens OX=9606 GN=GALK1 PE=1 SV=1	5	5	4			0.386563	-0.339382	0.410617	1.26521	-0.917884	17.4081	17.7923	17.8272	18.33	18.4192	18.5503
Q15043	S39AE_HUMAN Metal cation symporter ZIP14 OS=Homo sapiens OX=9606 GN=SLC39A14 PE=1 SV=3	3	3	3			0.386365	-0.141171	0.410804	1.1028	-0.917481	19.3202	19.063	19.0236	19.4932	19.0819	19.293
Q8N6T3	ARFG1_HUMAN ADP-ribosylation factor GTPase-activating protein 1 OS=Homo sapiens OX=9606 GN=ARFGAP1 PE=1 SV=2	9	9	9			0.385476	-0.169773	0.411646	1.12488	-0.915675	18.5582	18.9637	18.9478	19.1671	19.158	19.0424
Q05048	CSTF1_HUMAN Cleavage stimulation factor subunit 1 OS=Homo sapiens OX=9606 GN=CSTF1 PE=1 SV=1	4	4	4			0.385296	-0.731897	0.411817	1.66082	-0.915309	16.8722	17.3087	14.899	17.1976	16.1295	15.5901
O43776	SYNC_HUMAN Asparagine--tRNA ligase, cytoplasmic OS=Homo sapiens OX=9606 GN=NARS1 PE=1 SV=1	18	18	18			0.385215	0.132157	0.411894	0.912466	0.915144	20.7862	20.8132	21.0154	20.6263	21.0634	21.029
Q9NTJ3	SMC4_HUMAN Structural maintenance of chromosomes protein 4 OS=Homo sapiens OX=9606 GN=SMC4 PE=1 SV=2	17	17	17			0.385155	0.227437	0.41195	0.854151	0.915022	17.602	17.5025	17.4212	17.3477	17.2625	16.7532
P06753	TPM3_HUMAN Tropomyosin alpha-3 chain OS=Homo sapiens OX=9606 GN=TPM3 PE=1 SV=2	23	9	9			0.384312	-0.222775	0.412751	1.16698	-0.913307	20.6723	20.3847	19.9521	20.3412	19.9772	20.544
Q92692	NECT2_HUMAN Nectin-2 OS=Homo sapiens OX=9606 GN=NECTIN2 PE=1 SV=1	4	4	4			0.383835	-0.739699	0.413204	1.66983	-0.912336	17.5	17.4391	17.5246	17.3519	15.0854	17.5381
Q4G0F5	VP26B_HUMAN Vacuolar protein sorting-associated protein 26B OS=Homo sapiens OX=9606 GN=VPS26B PE=1 SV=2	6	6	6			0.383684	-0.41197	0.413348	1.3305	-0.912028	16.1942	17.3592	17.3311	17.4189	16.511	16.4942
O43264	ZW10_HUMAN Centromere/kinetochore protein zw10 homolog OS=Homo sapiens OX=9606 GN=ZW10 PE=1 SV=3	14	14	14			0.38362	-0.124059	0.413409	1.0898	-0.911898	18.6807	18.6384	18.4849	18.896	18.4839	18.4874
P62910	RL32_HUMAN 60S ribosomal protein L32 OS=Homo sapiens OX=9606 GN=RPL32 PE=1 SV=2	7	7	7			0.383	0.329751	0.414	0.795674	0.910637	22.5209	21.9342	23.021	22.2467	22.6724	23.0441
Q9Y4R8	TELO2_HUMAN Telomere length regulation protein TEL2 homolog OS=Homo sapiens OX=9606 GN=TELO2 PE=1 SV=2	3	3	3			0.38274	0.553844	0.414248	0.681203	0.910108	17.2909	17.555	17.7865	17.7002	17.7048	15.8654
Q00796	DHSO_HUMAN Sorbitol dehydrogenase OS=Homo sapiens OX=9606 GN=SORD PE=1 SV=4	7	7	7			0.381674	0.890226	0.415266	0.53953	0.907937	18.3949	18.2167	17.9918	18.482	18.43	15.4473
Q9H0C8	ILKAP_HUMAN Integrin-linked kinase-associated serine/threonine phosphatase 2C OS=Homo sapiens OX=9606 GN=ILKAP PE=1 SV=1	3	3	3			0.38162	-0.546891	0.415317	1.46093	-0.907827	15.1052	16.3827	14.7549	15.6209	16.5831	16.0803
P45973	CBX5_HUMAN Chromobox protein homolog 5 OS=Homo sapiens OX=9606 GN=CBX5 PE=1 SV=1	8	8	7			0.381404	0.175649	0.415524	0.885369	0.907387	19.4254	19.3784	19.5264	19.0733	19.707	19.6801
Q92973	TNPO1_HUMAN Transportin-1 OS=Homo sapiens OX=9606 GN=TNPO1 PE=1 SV=2	22	22	18			0.381198	-0.153897	0.415721	1.11257	-0.906967	19.9858	20.2789	20.3758	20.0899	20.0465	20.501
P20337	RAB3B_HUMAN Ras-related protein Rab-3B OS=Homo sapiens OX=9606 GN=RAB3B PE=1 SV=2	4	4	4			0.38119	0.177959	0.415729	0.883953	0.90695	19.6235	19.4637	19.7253	19.5075	20.0685	19.9122
Q8WWM7	ATX2L_HUMAN Ataxin-2-like protein OS=Homo sapiens OX=9606 GN=ATXN2L PE=1 SV=2	10	10	10			0.380744	-1.09089	0.416156	2.13005	-0.906042	14.6981	17.5413	17.7706	17.5281	18.2469	18.9189
P30046	DOPD_HUMAN D-dopachrome decarboxylase OS=Homo sapiens OX=9606 GN=DDT PE=1 SV=3;sp	4	4	4			0.380719	1.32274	0.41618	0.399775	0.905991	19.7176	19.6607	19.6244	15.3249	19.3325	19.7207
Q9H1A4	APC1_HUMAN Anaphase-promoting complex subunit 1 OS=Homo sapiens OX=9606 GN=ANAPC1 PE=1 SV=1	4	4	4			0.380552	-0.876836	0.41634	1.83634	-0.90565	15.8759	17.5323	17.1575	17.6285	14.9208	15.4239
P50452	SPB8_HUMAN Serpin B8 OS=Homo sapiens OX=9606 GN=SERPINB8 PE=1 SV=2	8	8	7			0.379784	0.382531	0.417077	0.767091	0.904086	16.5906	16.2898	17.0131	15.917	17.0077	17.257
P00966	ASSY_HUMAN Argininosuccinate synthase OS=Homo sapiens OX=9606 GN=ASS1 PE=1 SV=2	13	13	13			0.379328	-0.0916983	0.417515	1.06562	-0.903156	20.0393	20.1754	20.1555	20.3637	20.3341	20.2649
Q15393	SF3B3_HUMAN Splicing factor 3B subunit 3 OS=Homo sapiens OX=9606 GN=SF3B3 PE=1 SV=4	21	21	21			0.378824	0.191404	0.418	0.875753	0.902129	19.4512	19.4579	19.9589	19.2414	19.6261	19.7626
O60343	TBCD4_HUMAN TBC1 domain family member 4 OS=Homo sapiens OX=9606 GN=TBC1D4 PE=1 SV=2	7	7	7			0.378527	0.244875	0.418286	0.843889	0.901523	15.5551	15.4908	16.2782	15.9721	16.2088	15.8445
O60645	EXOC3_HUMAN Exocyst complex component 3 OS=Homo sapiens OX=9606 GN=EXOC3 PE=1 SV=3	5	5	5			0.377838	-0.346986	0.41895	1.2719	-0.900118	16.4533	16.5397	15.9283	17.24	16.3987	16.0415
O60493	SNX3_HUMAN Sorting nexin-3 OS=Homo sapiens OX=9606 GN=SNX3 PE=1 SV=3	6	6	6			0.377768	0.539982	0.419017	0.687779	0.899976	18.1672	18.0021	17.6487	17.7616	17.7283	16.1606
P38646	GRP75_HUMAN Stress-70 protein, mitochondrial OS=Homo sapiens OX=9606 GN=HSPA9 PE=1 SV=2	30	30	30			0.377541	0.0462704	0.419236	0.968437	0.899511	21.811	21.7157	21.6751	21.6294	21.6772	21.6793
P00751	CFAB_HUMAN Complement factor B OS=Homo sapiens OX=9606 GN=CFB PE=1 SV=2	5	5	5			0.377379	0.224213	0.419393	0.856062	0.899182	17.1773	17.1068	16.9253	16.5641	16.6825	16.4416
P02765	FETUA_HUMAN Alpha-2-HS-glycoprotein OS=Homo sapiens OX=9606 GN=AHSG PE=1 SV=2	5	5	3			0.377068	0.351482	0.419693	0.783779	0.898548	19.4782	18.9086	18.4112	18.5732	18.7534	18.1066
Q13435	SF3B2_HUMAN Splicing factor 3B subunit 2 OS=Homo sapiens OX=9606 GN=SF3B2 PE=1 SV=2	20	20	20			0.376875	-0.244261	0.41988	1.18449	-0.898152	19.3812	19.7403	19.3211	19.8017	19.104	18.9971
P49959	MRE11_HUMAN Double-strand break repair protein MRE11 OS=Homo sapiens OX=9606 GN=MRE11 PE=1 SV=3	7	7	7			0.376676	0.187083	0.420072	0.87838	0.897747	17.2854	17.0113	16.9803	17.1743	17.6726	17.1914
P19338	NUCL_HUMAN Nucleolin OS=Homo sapiens OX=9606 GN=NCL PE=1 SV=3	16	16	16			0.376329	0.0637786	0.420408	0.956755	0.897038	21.805	21.6687	21.5765	21.6495	21.7123	21.5843
Q99880	H2B1L_HUMAN Histone H2B type 1-L OS=Homo sapiens OX=9606 GN=H2BC13 PE=1 SV=3;sp	4	4	2			0.375998	-0.0887705	0.420729	1.06346	-0.896363	25.0412	25.0218	25.0406	25.3111	25.1946	25.2099
Q9Y5P4	CERT_HUMAN Ceramide transfer protein OS=Homo sapiens OX=9606 GN=CERT1 PE=1 SV=1	8	8	8			0.375992	0.255397	0.420734	0.837757	0.89635	17.4527	17.5333	17.5066	17.2669	17.2257	16.6186
Q9UN86	G3BP2_HUMAN Ras GTPase-activating protein-binding protein 2 OS=Homo sapiens OX=9606 GN=G3BP2 PE=1 SV=2	9	7	7			0.373916	-0.157488	0.42275	1.11534	-0.892113	19.5524	19.6888	19.3643	19.6254	19.1715	19.2465
Q15139	KPCD1_HUMAN Serine/threonine-protein kinase D1 OS=Homo sapiens OX=9606 GN=PRKD1 PE=1 SV=2	2	2	2			0.373643	-0.560456	0.423016	1.47474	-0.891553	16.0687	16.3364	15.1957	16.9431	15.3516	15.0179
Q9UNX4	WDR3_HUMAN WD repeat-containing protein 3 OS=Homo sapiens OX=9606 GN=WDR3 PE=1 SV=1	2	2	2			0.372985	-0.190742	0.423658	1.14135	-0.89021	15.7672	15.3848	15.3835	15.9794	15.5029	15.8617
Q9UG63	ABCF2_HUMAN ATP-binding cassette sub-family F member 2 OS=Homo sapiens OX=9606 GN=ABCF2 PE=1 SV=2	11	11	11			0.37296	0.169633	0.423682	0.889069	0.890158	18.4348	18.2885	18.2103	18.1984	18.1076	17.7569
P78417	GSTO1_HUMAN Glutathione S-transferase omega-1 OS=Homo sapiens OX=9606 GN=GSTO1 PE=1 SV=2	10	10	10			0.371001	0.278678	0.425597	0.824346	0.886153	21.0722	20.7734	21.4687	20.9897	21.6892	21.631
Q9NX58	LYAR_HUMAN Cell growth-regulating nucleolar protein OS=Homo sapiens OX=9606 GN=LYAR PE=1 SV=2	8	8	7			0.370548	0.900979	0.426042	0.535523	0.885226	17.9732	17.85	18.261	19.001	19.013	15.6933
Q9BTE6	AASD1_HUMAN Alanyl-tRNA editing protein Aarsd1 OS=Homo sapiens OX=9606 GN=AARSD1 PE=1 SV=2	3	3	3			0.369976	0.722848	0.426603	0.6059	0.884057	16.4813	17.3431	17.0188	16.7087	17.5375	14.8172
Q9UHB9	SRP68_HUMAN Signal recognition particle subunit SRP68 OS=Homo sapiens OX=9606 GN=SRP68 PE=1 SV=2	20	20	20			0.369958	-0.064654	0.426621	1.04583	-0.88402	18.9854	18.8946	18.8632	19.0709	18.8329	18.91
P07814	SYEP_HUMAN Bifunctional glutamate/proline--tRNA ligase OS=Homo sapiens OX=9606 GN=EPRS1 PE=1 SV=5	52	52	52			0.369283	-0.0971756	0.427284	1.06968	-0.882637	20.8457	20.8211	20.71	20.9427	20.5833	20.6667
O75828	CBR3_HUMAN Carbonyl reductase [NADPH] 3 OS=Homo sapiens OX=9606 GN=CBR3 PE=1 SV=3	5	3	3			0.369147	-0.577471	0.427418	1.49223	-0.882359	15.6574	16.6347	16.4391	16.6748	14.7895	15.309
Q8IWA0	WDR75_HUMAN WD repeat-containing protein 75 OS=Homo sapiens OX=9606 GN=WDR75 PE=1 SV=1	4	4	4			0.369114	0.737767	0.427451	0.599667	0.882292	17.8645	18.0972	18.2905	18.3237	18.2202	15.741
P19838	NFKB1_HUMAN Nuclear factor NF-kappa-B p105 subunit OS=Homo sapiens OX=9606 GN=NFKB1 PE=1 SV=2	10	10	10			0.369111	-0.49929	0.427454	1.41352	-0.882285	16.8724	16.9921	16.5105	16.8864	15.1982	16.2004
Q9H3U1	UN45A_HUMAN Protein unc-45 homolog A OS=Homo sapiens OX=9606 GN=UNC45A PE=1 SV=1	15	15	15			0.368634	-0.130948	0.427923	1.09501	-0.88131	18.1094	17.9268	17.9349	18.2795	18.1361	18.3669
Q9Y3T9	NOC2L_HUMAN Nucleolar complex protein 2 homolog OS=Homo sapiens OX=9606 GN=NOC2L PE=1 SV=4	3	3	3			0.368452	-0.6986	0.428103	1.62293	-0.880937	17.904	16.8006	16.6187	18.0397	15.4622	17.2404
P49903	SPS1_HUMAN Selenide, water dikinase 1 OS=Homo sapiens OX=9606 GN=SEPHS1 PE=1 SV=2	4	4	4			0.368386	-0.842139	0.428168	1.79271	-0.880802	14.5749	16.7075	17.0904	17.0006	17.3807	17.8642
Q15365	PCBP1_HUMAN Poly(rC)-binding protein 1 OS=Homo sapiens OX=9606 GN=PCBP1 PE=1 SV=2	14	14	12			0.368222	0.311544	0.42833	0.805779	0.880466	21.9635	21.8595	22.4214	21.5621	22.5589	22.5876
Q9NX74	DUS2L_HUMAN tRNA-dihydrouridine(20) synthase [NAD(P)+]-like OS=Homo sapiens OX=9606 GN=DUS2 PE=1 SV=1	5	5	5			0.368003	1.31081	0.428546	0.403094	0.880018	19.3796	19.56	19.1969	19.4181	19.3596	15.0255
P04792	HSPB1_HUMAN Heat shock protein beta-1 OS=Homo sapiens OX=9606 GN=HSPB1 PE=1 SV=2	11	11	11			0.367721	0.0984917	0.428824	0.934009	0.879439	21.8371	21.7565	22.0072	21.8433	22.0903	22.0392
Q9NZ43	USE1_HUMAN Vesicle transport protein USE1 OS=Homo sapiens OX=9606 GN=USE1 PE=1 SV=2	4	4	4			0.367548	-0.329102	0.428995	1.25623	-0.879084	16.7803	17.0063	16.8215	17.8574	16.8619	16.5874
Q99661	KIF2C_HUMAN Kinesin-like protein KIF2C OS=Homo sapiens OX=9606 GN=KIF2C PE=1 SV=2	9	9	9			0.36704	0.151543	0.429497	0.900287	0.878046	16.5271	16.5506	16.3186	16.3256	16.8633	16.3782
Q15005	SPCS2_HUMAN Signal peptidase complex subunit 2 OS=Homo sapiens OX=9606 GN=SPCS2 PE=1 SV=3	9	9	9			0.366672	-0.211547	0.429861	1.15793	-0.877291	19.5257	19.6236	19.1201	19.8465	19.3226	19.1329
P07355	ANXA2_HUMAN Annexin A2 OS=Homo sapiens OX=9606 GN=ANXA2 PE=1 SV=2;sp	30	30	30			0.366447	0.125853	0.430084	0.916462	0.876831	24.8478	24.5757	24.6819	24.4769	24.8198	24.9193
O43865	SAHH2_HUMAN S-adenosylhomocysteine hydrolase-like protein 1 OS=Homo sapiens OX=9606 GN=AHCYL1 PE=1 SV=2	12	12	12			0.366369	0.0741355	0.430161	0.949911	0.876669	18.5634	18.3362	18.4513	18.3359	18.4404	18.5606
Q16401	PSMD5_HUMAN 26S proteasome non-ATPase regulatory subunit 5 OS=Homo sapiens OX=9606 GN=PSMD5 PE=1 SV=3	13	13	13			0.365444	-0.143716	0.431078	1.10475	-0.874775	19.8869	19.7496	19.5838	20.0511	19.5395	19.6406
P43378	PTN9_HUMAN Tyrosine-protein phosphatase non-receptor type 9 OS=Homo sapiens OX=9606 GN=PTPN9 PE=1 SV=1	5	5	5			0.36518	0.40907	0.43134	0.753109	0.874233	16.0982	16.3233	16.2278	14.7863	15.802	15.7911
P06703	S10A6_HUMAN Protein S100-A6 OS=Homo sapiens OX=9606 GN=S100A6 PE=1 SV=1	2	2	2			0.365044	1.15414	0.431475	0.449334	0.873953	19.5855	15.6091	15.747	16.0109	15.5394	15.7895
Q9UBQ7	GRHPR_HUMAN Glyoxylate reductase/hydroxypyruvate reductase OS=Homo sapiens OX=9606 GN=GRHPR PE=1 SV=1	11	11	11			0.364945	-0.0619818	0.431574	1.0439	-0.873751	18.9874	19.1551	18.9813	19.0944	19.0159	18.921
P62834	RAP1A_HUMAN Ras-related protein Rap-1A OS=Homo sapiens OX=9606 GN=RAP1A PE=1 SV=1	8	3	3			0.364591	0.821689	0.431926	0.565779	0.873025	17.9693	18.3694	18.0443	17.9157	18.0847	15.3482
Q9HCC0	MCCB_HUMAN Methylcrotonoyl-CoA carboxylase beta chain, mitochondrial OS=Homo sapiens OX=9606 GN=MCCC2 PE=1 SV=1	11	11	11			0.363733	-0.119375	0.43278	1.08626	-0.871264	18.3088	18.3476	18.3872	18.2276	18.1419	18.6208
Q9UH62	ARMX3_HUMAN Armadillo repeat-containing X-linked protein 3 OS=Homo sapiens OX=9606 GN=ARMCX3 PE=1 SV=1	10	10	10			0.363533	-0.165734	0.432979	1.12174	-0.870854	18.2283	18.7516	18.4947	18.7353	18.5096	18.2428
P50479	PDLI4_HUMAN PDZ and LIM domain protein 4 OS=Homo sapiens OX=9606 GN=PDLIM4 PE=1 SV=2	3	3	3			0.363478	0.749547	0.433034	0.59479	0.870741	18.3921	16.1575	16.0718	15.9021	15.6419	15.7976
P02776	PLF4_HUMAN Platelet factor 4 OS=Homo sapiens OX=9606 GN=PF4 PE=1 SV=2	4	2	2			0.363443	0.284226	0.433069	0.821182	0.870669	20.3736	20.321	19.7427	19.4796	20.0778	19.5409
Q13948	CASP_HUMAN Protein CASP OS=Homo sapiens OX=9606 GN=CUX1 PE=1 SV=2	7	7	2			0.363309	0.569137	0.433203	0.67402	0.870395	15.9343	16.7149	17.1601	14.9144	16.5933	16.351
O43837	IDH3B_HUMAN Isocitrate dehydrogenase [NAD] subunit beta, mitochondrial OS=Homo sapiens OX=9606 GN=IDH3B PE=1 SV=2	9	9	8			0.36318	-0.217016	0.433331	1.16233	-0.87013	17.583	18.0453	17.6632	18.0456	17.5038	17.3101
P02790	HEMO_HUMAN Hemopexin OS=Homo sapiens OX=9606 GN=HPX PE=1 SV=2	10	10	10			0.363109	0.201799	0.433402	0.869466	0.869985	18.4689	18.7235	18.507	18.4605	19.0182	18.2046
O15042	SR140_HUMAN U2 snRNP-associated SURP motif-containing protein OS=Homo sapiens OX=9606 GN=U2SURP PE=1 SV=2	11	11	11			0.362406	-0.0647233	0.434104	1.04588	-0.868541	17.2263	17.3261	17.0608	17.1724	17.1597	17.1423
O43823	AKAP8_HUMAN A-kinase anchor protein 8 OS=Homo sapiens OX=9606 GN=AKAP8 PE=1 SV=1	2	2	2			0.361804	0.563903	0.434706	0.67647	0.867305	15.116	14.4172	16.1835	16.0005	16.542	15.7321
Q13136	LIPA1_HUMAN Liprin-alpha-1 OS=Homo sapiens OX=9606 GN=PPFIA1 PE=1 SV=1	5	5	5			0.361788	0.422947	0.434722	0.745899	0.867272	16.7118	16.3716	16.5029	16.6533	16.2151	15.1361
Q9HCU5	PREB_HUMAN Prolactin regulatory element-binding protein OS=Homo sapiens OX=9606 GN=PREB PE=1 SV=2	5	5	5			0.361701	2.04386	0.434809	0.242514	0.867093	22.3791	22.0611	22.7513	23.2534	22.0071	15.6914
Q8IWZ3	ANKH1_HUMAN Ankyrin repeat and KH domain-containing protein 1 OS=Homo sapiens OX=9606 GN=ANKHD1 PE=1 SV=1	7	2	2			0.361682	-0.477934	0.434828	1.39275	-0.867055	16.1449	15.898	15.1451	15.1683	14.6604	16.318
Q99700	ATX2_HUMAN Ataxin-2 OS=Homo sapiens OX=9606 GN=ATXN2 PE=1 SV=2	11	11	11			0.361614	0.156144	0.434897	0.89742	0.866915	18.4457	18.4802	18.2158	17.9055	18.319	18.1264
Q15428	SF3A2_HUMAN Splicing factor 3A subunit 2 OS=Homo sapiens OX=9606 GN=SF3A2 PE=1 SV=2	5	5	5			0.361481	-0.178161	0.43503	1.13144	-0.866642	17.8902	18.1612	17.5004	17.8456	17.6496	17.568
Q15836	VAMP3_HUMAN Vesicle-associated membrane protein 3 OS=Homo sapiens OX=9606 GN=VAMP3 PE=1 SV=3	5	5	3			0.360513	0.149331	0.436001	0.901668	0.864653	19.8803	19.7548	19.651	19.3187	19.8164	19.8262
Q12979	ABR_HUMAN Active breakpoint cluster region-related protein OS=Homo sapiens OX=9606 GN=ABR PE=1 SV=2	4	4	4			0.359477	0.14767	0.437042	0.902707	0.862525	15.4998	15.0886	15.1814	15.3896	15.6446	15.4046
P02675	FIBB_HUMAN Fibrinogen beta chain OS=Homo sapiens OX=9606 GN=FGB PE=1 SV=2	16	16	15			0.359327	0.529263	0.437193	0.692909	0.862218	19.1961	18.4885	19.0204	17.2633	17.9587	18.8356
Q15477	SKIV2_HUMAN Helicase SKI2W OS=Homo sapiens OX=9606 GN=SKIV2L PE=1 SV=3	12	12	11			0.359083	-0.168655	0.437438	1.12401	-0.861716	17.1149	16.9982	17.2666	17.3729	16.7224	17.2388
P31749	AKT1_HUMAN RAC-alpha serine/threonine-protein kinase OS=Homo sapiens OX=9606 GN=AKT1 PE=1 SV=2	10	10	9			0.358254	-0.189656	0.438274	1.14049	-0.860011	17.6759	17.7185	17.3935	17.9597	17.336	17.2962
Q05707	COEA1_HUMAN Collagen alpha-1(XIV) chain OS=Homo sapiens OX=9606 GN=COL14A1 PE=1 SV=3	2	2	2			0.358235	0.394419	0.438293	0.760796	0.859973	15.5388	15.4436	15.7773	14.5353	15.9151	16.0691
O15460	P4HA2_HUMAN Prolyl 4-hydroxylase subunit alpha-2 OS=Homo sapiens OX=9606 GN=P4HA2 PE=1 SV=1	17	17	17			0.357976	-0.0852388	0.438555	1.06086	-0.859441	19.955	20.037	19.9168	19.823	19.7105	19.978
P09110	THIK_HUMAN 3-ketoacyl-CoA thiolase, peroxisomal OS=Homo sapiens OX=9606 GN=ACAA1 PE=1 SV=2	10	10	10			0.357364	-0.210868	0.439173	1.15738	-0.85818	18.526	18.5724	18.0477	18.7454	18.1879	18.0762
Q8NBQ5	DHB11_HUMAN Estradiol 17-beta-dehydrogenase 11 OS=Homo sapiens OX=9606 GN=HSD17B11 PE=1 SV=3	4	4	4			0.357017	1.00028	0.439524	0.499903	0.857466	18.5918	18.2281	18.3115	18.5661	17.8605	14.9688
Q8TEA8	DTD1_HUMAN D-aminoacyl-tRNA deacylase 1 OS=Homo sapiens OX=9606 GN=DTD1 PE=1 SV=2	4	4	4			0.356678	0.762166	0.439868	0.58961	0.856769	17.9032	17.8585	17.5468	17.785	17.6527	15.1727
Q8TF42	UBS3B_HUMAN Ubiquitin-associated and SH3 domain-containing protein B OS=Homo sapiens OX=9606 GN=UBASH3B PE=1 SV=2	7	7	7			0.356531	-0.159724	0.440017	1.11707	-0.856466	16.8205	16.9289	16.6066	16.9358	16.4396	16.4812
Q9H4A6	GOLP3_HUMAN Golgi phosphoprotein 3 OS=Homo sapiens OX=9606 GN=GOLPH3 PE=1 SV=1	5	5	3			0.35646	-0.0856406	0.440088	1.06116	-0.856321	18.0059	17.9847	17.8836	18.0887	18.142	18.215
O75822	EIF3J_HUMAN Eukaryotic translation initiation factor 3 subunit J OS=Homo sapiens OX=9606 GN=EIF3J PE=1 SV=2	9	9	9			0.35633	-0.0968615	0.44022	1.06944	-0.856054	18.8343	18.7105	18.4873	18.6995	18.5033	18.7054
Q8NBL1	PGLT1_HUMAN Protein O-glucosyltransferase 1 OS=Homo sapiens OX=9606 GN=POGLUT1 PE=1 SV=1	5	5	5			0.356277	-0.84527	0.440274	1.7966	-0.855945	16.4584	18.2823	15.3755	15.5632	17.2152	17.7395
O95400	CD2B2_HUMAN CD2 antigen cytoplasmic tail-binding protein 2 OS=Homo sapiens OX=9606 GN=CD2BP2 PE=1 SV=1	2	2	2			0.356255	-0.533795	0.440296	1.44773	-0.855898	17.4471	17.3142	17.0766	17.2466	15.4403	17.0045
Q8IWJ2	GCC2_HUMAN GRIP and coiled-coil domain-containing protein 2 OS=Homo sapiens OX=9606 GN=GCC2 PE=1 SV=4	11	11	10			0.355828	-0.716872	0.440729	1.64361	-0.85502	16.5459	16.9254	16.8352	17.0552	14.4113	15.9624
P50991	TCPD_HUMAN T-complex protein 1 subunit delta OS=Homo sapiens OX=9606 GN=CCT4 PE=1 SV=4	23	23	23			0.355668	-0.0618947	0.440892	1.04384	-0.854691	21.9266	21.8916	21.8061	21.8026	21.7252	21.9493
P48643	TCPE_HUMAN T-complex protein 1 subunit epsilon OS=Homo sapiens OX=9606 GN=CCT5 PE=1 SV=1	28	28	28			0.354848	-0.0437044	0.441725	1.03076	-0.853002	21.2484	21.3628	21.4007	21.3417	21.2519	21.3275
O00273	DFFA_HUMAN DNA fragmentation factor subunit alpha OS=Homo sapiens OX=9606 GN=DFFA PE=1 SV=1	7	7	7			0.35483	-0.0873636	0.441743	1.06243	-0.852965	17.4745	17.6374	17.6486	17.8456	17.717	17.6191
P68371	TBB4B_HUMAN Tubulin beta-4B chain OS=Homo sapiens OX=9606 GN=TUBB4B PE=1 SV=1	26	26	1			0.354744	0.171149	0.441831	0.888135	0.852788	24.6454	24.4906	24.8039	24.3017	24.8093	24.9527
Q96GQ7	DDX27_HUMAN Probable ATP-dependent RNA helicase DDX27 OS=Homo sapiens OX=9606 GN=DDX27 PE=1 SV=2	8	8	8			0.354681	-0.23088	0.441895	1.17355	-0.852658	16.5805	17.146	16.9101	17.4464	17.0675	16.6583
Q04637	IF4G1_HUMAN Eukaryotic translation initiation factor 4 gamma 1 OS=Homo sapiens OX=9606 GN=EIF4G1 PE=1 SV=4	37	37	34			0.35461	0.0339114	0.441967	0.976769	0.852512	20.2769	20.2706	20.2961	20.2205	20.1989	20.1791
Q9BQA1	MEP50_HUMAN Methylosome protein 50 OS=Homo sapiens OX=9606 GN=WDR77 PE=1 SV=1	5	5	5			0.354393	1.25012	0.442188	0.420413	0.852065	18.2143	14.4954	18.7088	18.1098	18.7828	19.3503
P06733	ENOA_HUMAN Alpha-enolase OS=Homo sapiens OX=9606 GN=ENO1 PE=1 SV=2	29	29	26			0.354354	0.111662	0.442228	0.925521	0.851984	25.1856	25.1063	25.0713	24.853	25.2853	25.2481
P02749	APOH_HUMAN Beta-2-glycoprotein 1 OS=Homo sapiens OX=9606 GN=APOH PE=1 SV=3	5	5	5			0.354319	0.824243	0.442263	0.564778	0.851913	17.5604	17.7454	18.3802	15.9366	15.924	15.7099
P30519	HMOX2_HUMAN Heme oxygenase 2 OS=Homo sapiens OX=9606 GN=HMOX2 PE=1 SV=2	9	9	9			0.354077	-0.176087	0.44251	1.12982	-0.851413	17.8293	18.2194	18.4076	18.5425	18.3534	18.3566
P07360	CO8G_HUMAN Complement component C8 gamma chain OS=Homo sapiens OX=9606 GN=C8G PE=1 SV=3	7	7	7			0.353061	0.80402	0.443546	0.572751	0.84932	16.4698	15.4291	18.0161	17.4883	18.5156	17.6721
Q99538	LGMN_HUMAN Legumain OS=Homo sapiens OX=9606 GN=LGMN PE=1 SV=1	2	2	2			0.352801	1.02117	0.443812	0.492717	0.848784	14.931	14.6237	17.0219	14.1794	17.1731	17.2595
Q6PI48	SYDM_HUMAN Aspartate--tRNA ligase, mitochondrial OS=Homo sapiens OX=9606 GN=DARS2 PE=1 SV=1	5	5	5			0.352469	0.285034	0.444151	0.820722	0.8481	16.7495	15.9599	16.4361	16.189	15.669	15.8506
Q15021	CND1_HUMAN Condensin complex subunit 1 OS=Homo sapiens OX=9606 GN=NCAPD2 PE=1 SV=3	12	12	12			0.352406	0.162273	0.444216	0.893616	0.84797	16.7101	16.5586	16.3647	16.6122	16.7133	16.1304
Q9Y4W2	LAS1L_HUMAN Ribosomal biogenesis protein LAS1L OS=Homo sapiens OX=9606 GN=LAS1L PE=1 SV=2	6	6	6			0.352341	-0.354938	0.444282	1.27893	-0.847837	19.064	19.1654	17.903	19.0354	18.5266	18.3576
O14773	TPP1_HUMAN Tripeptidyl-peptidase 1 OS=Homo sapiens OX=9606 GN=TPP1 PE=1 SV=2	4	4	4			0.352196	-0.200267	0.444431	1.14891	-0.847536	18.3119	18.4696	17.8714	18.636	18.3606	18.0391
Q9UI30	TR112_HUMAN Multifunctional methyltransferase subunit TRM112-like protein OS=Homo sapiens OX=9606 GN=TRMT112 PE=1 SV=1	2	2	2			0.352159	-1.08527	0.444469	2.12177	-0.84746	19.2823	19.3409	15.5542	18.9705	19.4733	19.2543
Q9Y6W5	WASF2_HUMAN Wiskott-Aldrich syndrome protein family member 2 OS=Homo sapiens OX=9606 GN=WASF2 PE=1 SV=3	5	5	5			0.351814	-0.112963	0.444822	1.08145	-0.846749	18.1276	18.3906	18.1202	18.4325	18.282	18.0457
Q99961	SH3G1_HUMAN Endophilin-A2 OS=Homo sapiens OX=9606 GN=SH3GL1 PE=1 SV=1	10	10	10			0.351608	0.0841516	0.445033	0.943339	0.846323	20.0934	20.1457	20.0189	19.8197	20.0243	19.9188
P62070	RRAS2_HUMAN Ras-related protein R-Ras2 OS=Homo sapiens OX=9606 GN=RRAS2 PE=1 SV=1	4	4	3			0.351343	0.124434	0.445304	0.917364	0.845777	19.4097	19.1288	19.2176	19	19.3321	19.4573
Q9Y3L5	RAP2C_HUMAN Ras-related protein Rap-2c OS=Homo sapiens OX=9606 GN=RAP2C PE=1 SV=1	4	2	2			0.351132	0.567253	0.445521	0.674901	0.845342	17.0556	17.1092	17.0584	17.1879	17.0217	15.1369
Q9BTD8	RBM42_HUMAN RNA-binding protein 42 OS=Homo sapiens OX=9606 GN=RBM42 PE=1 SV=1	2	2	2			0.350822	0.71545	0.445839	0.609015	0.844703	17.4448	17.5318	17.5366	17.8643	17.749	15.188
P40189	IL6RB_HUMAN Interleukin-6 receptor subunit beta OS=Homo sapiens OX=9606 GN=IL6ST PE=1 SV=2	9	9	9			0.350616	0.704686	0.44605	0.613576	0.844278	16.7805	17.0168	18.1112	15.5398	17.8336	18.0546
Q13242	SRSF9_HUMAN Serine/arginine-rich splicing factor 9 OS=Homo sapiens OX=9606 GN=SRSF9 PE=1 SV=1	4	4	4			0.350224	0.877015	0.446453	0.544493	0.84347	16.8006	17.1686	17.6964	14.7371	18.0179	17.9782
Q9P2B4	CT2NL_HUMAN CTTNBP2 N-terminal-like protein OS=Homo sapiens OX=9606 GN=CTTNBP2NL PE=1 SV=2	4	4	4			0.349654	-0.29136	0.44704	1.22379	-0.842292	16.0447	16.0805	14.9889	15.5507	15.6504	15.927
Q86VY4	TSYL5_HUMAN Testis-specific Y-encoded-like protein 5 OS=Homo sapiens OX=9606 GN=TSPYL5 PE=1 SV=2	4	4	4			0.34965	-0.687682	0.447044	1.61069	-0.842284	15.0284	17.126	17.069	17.8218	17.3359	16.5486
Q3LXA3	TKFC_HUMAN Triokinase/FMN cyclase OS=Homo sapiens OX=9606 GN=TKFC PE=1 SV=2	7	7	7			0.349627	-0.129918	0.447067	1.09423	-0.842237	16.846	16.9656	16.9595	17.1521	17.2381	17.3156
Q96EP0	RNF31_HUMAN E3 ubiquitin-protein ligase RNF31 OS=Homo sapiens OX=9606 GN=RNF31 PE=1 SV=1	2	2	2			0.349361	-0.366302	0.447341	1.28904	-0.841686	15.4323	15.8259	15.2366	16.0657	14.8766	14.7528
Q9H993	ARMT1_HUMAN Damage-control phosphatase ARMT1 OS=Homo sapiens OX=9606 GN=ARMT1 PE=1 SV=1	9	9	9			0.349245	0.260265	0.447461	0.834935	0.841448	17.6434	17.9397	18.4193	17.4144	18.1756	18.1034
P43034	LIS1_HUMAN Platelet-activating factor acetylhydrolase IB subunit alpha OS=Homo sapiens OX=9606 GN=PAFAH1B1 PE=1 SV=2	13	13	13			0.348977	0.186255	0.447737	0.878884	0.840894	19.5896	19.224	19.4443	19.1029	19.6461	19.7943
Q9Y4W6	AFG32_HUMAN AFG3-like protein 2 OS=Homo sapiens OX=9606 GN=AFG3L2 PE=1 SV=2	8	8	8			0.348799	0.693658	0.447921	0.618284	0.840527	16.8763	17.0662	17.0896	17.1883	17.0308	14.6611
Q16851	UGPA_HUMAN UTP--glucose-1-phosphate uridylyltransferase OS=Homo sapiens OX=9606 GN=UGP2 PE=1 SV=5	17	17	17			0.348527	-0.108648	0.448201	1.07822	-0.839966	20.9654	21.1242	20.9325	21.0416	20.7207	20.7787
Q9Y608	LRRF2_HUMAN Leucine-rich repeat flightless-interacting protein 2 OS=Homo sapiens OX=9606 GN=LRRFIP2 PE=1 SV=1	8	7	7			0.348282	0.373984	0.448454	0.771649	0.839458	16.8487	16.0009	17.3843	17.2708	17.3505	17.1898
Q86WN1	FCSD1_HUMAN F-BAR and double SH3 domains protein 1 OS=Homo sapiens OX=9606 GN=FCHSD1 PE=1 SV=1	2	2	2			0.347938	-1.07849	0.448809	2.11182	-0.838749	17.899	17.9249	14.8842	17.8518	15.1122	15.3541
P08243	ASNS_HUMAN Asparagine synthetase [glutamine-hydrolyzing] OS=Homo sapiens OX=9606 GN=ASNS PE=1 SV=4	13	13	13			0.347725	0.115099	0.44903	0.923319	0.838309	18.9865	18.8116	18.8307	18.5141	18.7771	18.9232
Q9BRJ6	CG050_HUMAN Uncharacterized protein C7orf50 OS=Homo sapiens OX=9606 GN=C7orf50 PE=1 SV=1	4	4	4			0.347706	0.489774	0.449049	0.712137	0.83827	16.5802	16.958	17.041	17.163	17.4622	15.493
Q9Y4P3	TBL2_HUMAN Transducin beta-like protein 2 OS=Homo sapiens OX=9606 GN=TBL2 PE=1 SV=1	12	12	12			0.347645	-0.173455	0.449112	1.12776	-0.838144	18.6218	18.7335	18.4256	18.9636	18.4239	18.2945
Q9BV79	MECR_HUMAN Enoyl-[acyl-carrier-protein] reductase, mitochondrial OS=Homo sapiens OX=9606 GN=MECR PE=1 SV=2	2	2	2			0.346947	-0.456187	0.449835	1.37191	-0.8367	15.0033	15.2057	15.9037	16.8421	15.6391	15.8669
P60983	GMFB_HUMAN Glia maturation factor beta OS=Homo sapiens OX=9606 GN=GMFB PE=1 SV=2	3	3	3			0.34683	0.150783	0.449956	0.900761	0.836459	18.3391	18.5527	18.6655	18.3265	18.8983	18.5713
P36507	MP2K2_HUMAN Dual specificity mitogen-activated protein kinase kinase 2 OS=Homo sapiens OX=9606 GN=MAP2K2 PE=1 SV=1	11	11	8			0.346377	-0.222091	0.450426	1.16642	-0.835523	18.8886	19.2613	18.7372	19.2798	18.7369	18.4879
Q15796	SMAD2_HUMAN Mothers against decapentaplegic homolog 2 OS=Homo sapiens OX=9606 GN=SMAD2 PE=1 SV=1;sp	4	4	1			0.345872	-0.793407	0.45095	1.73316	-0.834479	15.1755	16.9534	18.0042	17.4624	15.3776	16.5216
P51553	IDH3G_HUMAN Isocitrate dehydrogenase [NAD] subunit gamma, mitochondrial OS=Homo sapiens OX=9606 GN=IDH3G PE=1 SV=1	6	6	6			0.345586	0.261731	0.451247	0.834087	0.833887	17.7644	17.6235	17.2236	17.1881	17.3129	16.7041
P62750	RL23A_HUMAN 60S ribosomal protein L23a OS=Homo sapiens OX=9606 GN=RPL23A PE=1 SV=1	10	10	10			0.345446	0.515494	0.451392	0.699553	0.833598	21.2261	20.5865	22.0637	20.9859	22.1945	22.3654
Q8TB73	NDNF_HUMAN Protein NDNF OS=Homo sapiens OX=9606 GN=NDNF PE=1 SV=2	7	7	7			0.345102	-0.685192	0.45175	1.60792	-0.832885	17.319	17.3546	17.1855	17.3857	14.88	16.6998
P63208	SKP1_HUMAN S-phase kinase-associated protein 1 OS=Homo sapiens OX=9606 GN=SKP1 PE=1 SV=2	9	9	9			0.34503	0.150159	0.451825	0.901151	0.832737	19.9616	19.9264	19.6874	19.6226	19.7279	19.3774
P48307	TFPI2_HUMAN Tissue factor pathway inhibitor 2 OS=Homo sapiens OX=9606 GN=TFPI2 PE=1 SV=1	6	6	6			0.344506	1.60629	0.45237	0.328442	0.831652	20.5369	20.3228	19.7448	19.8302	19.1204	14.4302
Q99615	DNJC7_HUMAN DnaJ homolog subfamily C member 7 OS=Homo sapiens OX=9606 GN=DNAJC7 PE=1 SV=2	14	14	14			0.343119	-0.157259	0.453817	1.11517	-0.828782	18.0029	18.3445	17.79	18.117	17.9272	17.7305
Q16527	CSRP2_HUMAN Cysteine and glycine-rich protein 2 OS=Homo sapiens OX=9606 GN=CSRP2 PE=1 SV=3	5	5	5			0.34232	-0.326928	0.454653	1.25434	-0.827128	16.3515	16.5489	15.8927	15.708	15.284	16.2521
O75643	U520_HUMAN U5 small nuclear ribonucleoprotein 200 kDa helicase OS=Homo sapiens OX=9606 GN=SNRNP200 PE=1 SV=2	47	47	47			0.341802	-0.188698	0.455196	1.13973	-0.826053	18.9415	19.3509	19.5403	19.6983	19.57	19.5687
Q9UKM9	RALY_HUMAN RNA-binding protein Raly OS=Homo sapiens OX=9606 GN=RALY PE=1 SV=1	6	6	6			0.34142	0.45312	0.455596	0.730461	0.825262	17.9915	18.1593	18.8953	17.2275	18.7235	18.8642
Q96TA2	YMEL1_HUMAN ATP-dependent zinc metalloprotease YME1L1 OS=Homo sapiens OX=9606 GN=YME1L1 PE=1 SV=2	6	6	6			0.341253	-0.713214	0.455771	1.63945	-0.824916	17.966	17.9184	15.286	17.8347	17.5672	17.2057
Q9ULV4	COR1C_HUMAN Coronin-1C OS=Homo sapiens OX=9606 GN=CORO1C PE=1 SV=1	16	16	16			0.340995	-0.0671183	0.456042	1.04762	-0.824381	21.0314	21.0697	21.0258	21.2762	21.1648	21.0775
O95861	BPNT1_HUMAN 3(2),5-bisphosphate nucleotidase 1 OS=Homo sapiens OX=9606 GN=BPNT1 PE=1 SV=1	8	8	8			0.340852	0.688062	0.456192	0.620687	0.824085	17.5505	16.9446	17.3071	17.8223	17.0157	15.0422
Q9NYL2	M3K20_HUMAN Mitogen-activated protein kinase kinase kinase 20 OS=Homo sapiens OX=9606 GN=MAP3K20 PE=1 SV=3	8	8	8			0.340796	-0.227854	0.456251	1.17109	-0.823969	17.3936	17.7378	17.3114	17.8891	17.243	17.0047
P41208	CETN2_HUMAN Centrin-2 OS=Homo sapiens OX=9606 GN=CETN2 PE=1 SV=1	2	2	2			0.340753	0.284754	0.456296	0.820882	0.82388	16.174	16.0907	15.8502	15.4785	16.6899	16.2906
Q9NR28	DBLOH_HUMAN Diablo homolog, mitochondrial OS=Homo sapiens OX=9606 GN=DIABLO PE=1 SV=1	7	7	7			0.340575	-0.164213	0.456483	1.12055	-0.823512	17.6335	17.4589	17.6318	17.6481	17.4473	18.0982
P78347	GTF2I_HUMAN General transcription factor II-I OS=Homo sapiens OX=9606 GN=GTF2I PE=1 SV=2	14	14	14			0.340512	-0.146659	0.45655	1.107	-0.823381	18.161	18.3373	18.1122	18.3826	17.894	17.8873
Q8NFH3	NUP43_HUMAN Nucleoporin Nup43 OS=Homo sapiens OX=9606 GN=NUP43 PE=1 SV=1	2	2	2			0.340388	0.735015	0.45668	0.600812	0.823124	17.8479	15.3454	16.8536	17.426	15.7912	15.5163
Q16270	IBP7_HUMAN Insulin-like growth factor-binding protein 7 OS=Homo sapiens OX=9606 GN=IGFBP7 PE=1 SV=1	5	5	5			0.340378	1.30913	0.456691	0.403564	0.823103	18.7988	17.5791	19.1107	16.8341	15.0243	14.5934
Q76M96	CCD80_HUMAN Coiled-coil domain-containing protein 80 OS=Homo sapiens OX=9606 GN=CCDC80 PE=1 SV=1	7	7	7			0.339912	1.14193	0.457181	0.453153	0.822137	14.6069	14.259	17.7667	15.142	17.7626	17.3095
P60903	S10AA_HUMAN Protein S100-A10 OS=Homo sapiens OX=9606 GN=S100A10 PE=1 SV=2	3	3	3			0.33973	-0.630607	0.457372	1.54822	-0.82176	21.1552	20.1928	19.5864	20.075	18.9012	21.2669
P63010	AP2B1_HUMAN AP-2 complex subunit beta OS=Homo sapiens OX=9606 GN=AP2B1 PE=1 SV=1	34	34	19			0.339106	-0.0802155	0.45803	1.05718	-0.820464	20.2132	20.2955	20.0688	20.2717	20.0726	20.0281
Q9BY89	K1671_HUMAN Uncharacterized protein KIAA1671 OS=Homo sapiens OX=9606 GN=KIAA1671 PE=1 SV=2	4	4	4			0.338707	-1.19437	0.458451	2.28845	-0.819636	18.6126	18.2663	15.6533	18.8459	15.0209	15.7578
P07951	TPM2_HUMAN Tropomyosin beta chain OS=Homo sapiens OX=9606 GN=TPM2 PE=1 SV=1	31	31	4			0.338487	0.0697759	0.458683	0.952786	0.819179	21.9355	21.8504	21.7197	21.6558	21.7901	21.7298
Q15459	SF3A1_HUMAN Splicing factor 3A subunit 1 OS=Homo sapiens OX=9606 GN=SF3A1 PE=1 SV=1	19	19	19			0.338122	-0.177672	0.459069	1.13106	-0.818422	18.8829	19.0155	18.7886	19.3067	18.6997	18.582
P42224	STAT1_HUMAN Signal transducer and activator of transcription 1-alpha/beta OS=Homo sapiens OX=9606 GN=STAT1 PE=1 SV=2	30	30	30			0.33731	-0.0438601	0.459928	1.03087	-0.816737	19.8599	19.8319	19.6794	19.7878	19.7626	19.8139
Q9UKK9	NUDT5_HUMAN ADP-sugar pyrophosphatase OS=Homo sapiens OX=9606 GN=NUDT5 PE=1 SV=1	9	9	9			0.337174	0.22704	0.460072	0.854386	0.816456	18.4304	17.8179	18.1879	17.9193	18.4574	18.6574
P30622	CLIP1_HUMAN CAP-Gly domain-containing linker protein 1 OS=Homo sapiens OX=9606 GN=CLIP1 PE=1 SV=2	22	22	18			0.337153	0.136574	0.460094	0.909677	0.816412	17.8295	17.886	17.8878	17.5714	17.5729	17.4231
P05198	IF2A_HUMAN Eukaryotic translation initiation factor 2 subunit 1 OS=Homo sapiens OX=9606 GN=EIF2S1 PE=1 SV=3	18	18	18			0.336196	0.102368	0.461109	0.931503	0.814423	20.7685	20.6714	20.5403	20.5249	20.5268	20.3322
P40616	ARL1_HUMAN ADP-ribosylation factor-like protein 1 OS=Homo sapiens OX=9606 GN=ARL1 PE=1 SV=1	6	6	6			0.336152	-0.209647	0.461156	1.15641	-0.814332	18.4065	18.7223	18.7561	19.1758	19.1635	19.057
Q8NBF2	NHLC2_HUMAN NHL repeat-containing protein 2 OS=Homo sapiens OX=9606 GN=NHLRC2 PE=1 SV=1	7	7	7			0.335627	-0.150378	0.461714	1.10986	-0.813241	17.8063	17.9287	17.4299	17.7419	17.4398	17.4565
Q13439	GOGA4_HUMAN Golgin subfamily A member 4 OS=Homo sapiens OX=9606 GN=GOLGA4 PE=1 SV=1	32	32	32			0.335256	-0.114891	0.462109	1.08289	-0.81247	17.3412	17.6343	17.407	17.639	17.3974	17.2169
Q9UHD9	UBQL2_HUMAN Ubiquilin-2 OS=Homo sapiens OX=9606 GN=UBQLN2 PE=1 SV=2	11	7	6			0.335039	-0.226631	0.46234	1.1701	-0.812019	18.495	18.5364	17.7854	18.6314	18.2372	18.0296
P22061	PIMT_HUMAN Protein-L-isoaspartate(D-aspartate) O-methyltransferase OS=Homo sapiens OX=9606 GN=PCMT1 PE=1 SV=4	7	7	7			0.33499	-0.55165	0.462392	1.46576	-0.811917	17.307	18.4258	18.5483	18.952	19.3808	19.5133
Q86UK7	ZN598_HUMAN E3 ubiquitin-protein ligase ZNF598 OS=Homo sapiens OX=9606 GN=ZNF598 PE=1 SV=1	4	4	4			0.334978	-0.563802	0.462404	1.47816	-0.811891	16.7599	16.8323	16.0911	17.0223	14.9253	15.6132
P01009	A1AT_HUMAN Alpha-1-antitrypsin OS=Homo sapiens OX=9606 GN=SERPINA1 PE=1 SV=3	10	10	10			0.334655	0.22945	0.462748	0.85296	0.811222	20.3706	20.3126	20.3821	20.1283	19.9079	19.5313
Q00610	CLH1_HUMAN Clathrin heavy chain 1 OS=Homo sapiens OX=9606 GN=CLTC PE=1 SV=5	75	75	60			0.33436	-0.04743	0.463063	1.03342	-0.810606	22.0421	22.0651	22.1189	22.0733	22.0659	22.2308
P61020	RAB5B_HUMAN Ras-related protein Rab-5B OS=Homo sapiens OX=9606 GN=RAB5B PE=1 SV=1	7	5	5			0.334007	0.659002	0.463439	0.633316	0.809872	15.6676	16.9952	17.4869	15.4086	17.7858	16.5595
Q15061	WDR43_HUMAN WD repeat-containing protein 43 OS=Homo sapiens OX=9606 GN=WDR43 PE=1 SV=3	4	4	4			0.334005	0.356093	0.463442	0.781278	0.80987	15.0802	15.4087	15.9299	14.5129	15.6903	15.7106
Q9UJW0	DCTN4_HUMAN Dynactin subunit 4 OS=Homo sapiens OX=9606 GN=DCTN4 PE=1 SV=1	8	8	8			0.333804	0.362019	0.463656	0.778075	0.809451	18.6794	18.1837	18.6226	18.4775	19.6422	19.197
Q9BWS9	CHID1_HUMAN Chitinase domain-containing protein 1 OS=Homo sapiens OX=9606 GN=CHID1 PE=1 SV=1	9	9	9			0.333659	-0.265934	0.463811	1.20241	-0.80915	16.2633	16.2022	16.3122	17.0903	16.8391	16.9199
O60826	CCD22_HUMAN Coiled-coil domain-containing protein 22 OS=Homo sapiens OX=9606 GN=CCDC22 PE=1 SV=1	7	7	7			0.333583	0.0986303	0.463892	0.933919	0.808991	17.1629	16.9324	16.7663	16.9029	17.0817	16.8798
Q9BZG1	RAB34_HUMAN Ras-related protein Rab-34 OS=Homo sapiens OX=9606 GN=RAB34 PE=1 SV=1	6	6	5			0.333054	-0.218357	0.464458	1.16341	-0.807891	17.525	17.7183	18.0346	18.4188	18.0756	18.153
Q6NXE6	ARMC6_HUMAN Armadillo repeat-containing protein 6 OS=Homo sapiens OX=9606 GN=ARMC6 PE=1 SV=2	4	4	4			0.33204	-0.655728	0.465543	1.57541	-0.805781	15.0635	17.4049	17.4062	17.6386	17.2535	16.6468
Q9BX40	LS14B_HUMAN Protein LSM14 homolog B OS=Homo sapiens OX=9606 GN=LSM14B PE=1 SV=1	4	4	4			0.331076	-0.12821	0.466578	1.09294	-0.803773	17.2687	17.3165	17.0372	17.1804	17.3956	17.5892
Q9H583	HEAT1_HUMAN HEAT repeat-containing protein 1 OS=Homo sapiens OX=9606 GN=HEATR1 PE=1 SV=3	12	12	12			0.330853	0.199614	0.466817	0.870784	0.803309	17.5571	17.2954	17.7151	17.9812	17.9614	17.3582
O94905	ERLN2_HUMAN Erlin-2 OS=Homo sapiens OX=9606 GN=ERLIN2 PE=1 SV=1	14	14	12			0.330766	-0.147468	0.466911	1.10762	-0.803127	18.6921	18.9977	19.1781	19.2852	19.1794	19.2091
P13073	COX41_HUMAN Cytochrome c oxidase subunit 4 isoform 1, mitochondrial OS=Homo sapiens OX=9606 GN=COX4I1 PE=1 SV=1	6	6	6			0.330543	-0.238481	0.467151	1.17975	-0.802664	19.3093	20.0087	19.5213	19.6048	19.1285	19.061
P27707	DCK_HUMAN Deoxycytidine kinase OS=Homo sapiens OX=9606 GN=DCK PE=1 SV=1	3	3	3			0.33049	0.794752	0.467208	0.576442	0.802553	16.6832	17.0002	16.857	15.6435	15.4348	13.947
P19827	ITIH1_HUMAN Inter-alpha-trypsin inhibitor heavy chain H1 OS=Homo sapiens OX=9606 GN=ITIH1 PE=1 SV=3	5	5	5			0.330377	0.706888	0.467329	0.61264	0.802316	14.948	15.6456	17.2513	14.801	16.9279	16.5599
A5YKK6	CNOT1_HUMAN CCR4-NOT transcription complex subunit 1 OS=Homo sapiens OX=9606 GN=CNOT1 PE=1 SV=2	19	19	18			0.329988	-0.10028	0.467748	1.07198	-0.801506	17.4222	17.3291	17.3118	17.5478	17.5384	17.6963
Q9NY93	DDX56_HUMAN Probable ATP-dependent RNA helicase DDX56 OS=Homo sapiens OX=9606 GN=DDX56 PE=1 SV=1	6	6	6			0.329544	0.397298	0.468227	0.759279	0.800582	17.7106	17.3768	17.0172	17.2571	17.0855	15.9875
P18859	ATP5J_HUMAN ATP synthase-coupling factor 6, mitochondrial OS=Homo sapiens OX=9606 GN=ATP5PF PE=1 SV=1	3	3	3			0.329121	0.447825	0.468683	0.733147	0.799699	17.4976	15.7721	17.2263	17.1694	17.1543	17.5932
Q9Y4I1	MYO5A_HUMAN Unconventional myosin-Va OS=Homo sapiens OX=9606 GN=MYO5A PE=1 SV=2	12	12	12			0.328448	0.272037	0.46941	0.828149	0.798296	15.9204	15.676	15.4788	15.1685	16.2855	16.0242
P61009	SPCS3_HUMAN Signal peptidase complex subunit 3 OS=Homo sapiens OX=9606 GN=SPCS3 PE=1 SV=1	2	2	2			0.328109	1.01122	0.469776	0.496127	0.797589	18.5782	18.6266	18.9313	15.3614	19.0179	19.5056
Q9HD45	TM9S3_HUMAN Transmembrane 9 superfamily member 3 OS=Homo sapiens OX=9606 GN=TM9SF3 PE=1 SV=2	7	7	7			0.327957	-0.0896136	0.469941	1.06409	-0.797272	18.4857	18.286	18.2851	18.4187	18.2372	18.5722
O94903	PLPHP_HUMAN Pyridoxal phosphate homeostasis protein OS=Homo sapiens OX=9606 GN=PLPBP PE=1 SV=1	6	6	6			0.327794	0.224183	0.470117	0.85608	0.796931	17.0734	16.977	17.5787	17.3301	16.948	16.6204
Q658Y4	F91A1_HUMAN Protein FAM91A1 OS=Homo sapiens OX=9606 GN=FAM91A1 PE=1 SV=3	6	6	6			0.327721	-0.190905	0.470196	1.14148	-0.796779	17.1709	17.4525	17.2342	17.8442	17.8153	17.4965
P61019	RAB2A_HUMAN Ras-related protein Rab-2A OS=Homo sapiens OX=9606 GN=RAB2A PE=1 SV=1	10	10	4			0.32761	0.158969	0.470316	0.895665	0.796547	20.6335	20.5354	20.5947	20.1034	20.6699	20.7823
Q08431	MFGM_HUMAN Lactadherin OS=Homo sapiens OX=9606 GN=MFGE8 PE=1 SV=3	12	12	12			0.327305	-0.466232	0.470647	1.3815	-0.795911	17.4299	17.9633	18.2991	18.4499	18.7448	19.4592
P49721	PSB2_HUMAN Proteasome subunit beta type-2 OS=Homo sapiens OX=9606 GN=PSMB2 PE=1 SV=1	7	7	7			0.327117	0.259066	0.47085	0.835629	0.79552	20.1309	19.7956	20.5322	20.0714	20.7103	20.7292
P30419	NMT1_HUMAN Glycylpeptide N-tetradecanoyltransferase 1 OS=Homo sapiens OX=9606 GN=NMT1 PE=1 SV=2	13	13	10			0.326921	-0.150017	0.471063	1.10958	-0.795111	19.3624	19.4403	19.0812	19.5831	19.1509	19.021
O60264	SMCA5_HUMAN SWI/SNF-related matrix-associated actin-dependent regulator of chromatin subfamily A member 5 OS=Homo sapiens OX=9606 GN=SMARCA5 PE=1 SV=1	12	12	9			0.326448	-0.157906	0.471576	1.11567	-0.794124	17.1474	17.1946	17.2483	17.2352	17.3455	17.7851
P28482	MK01_HUMAN Mitogen-activated protein kinase 1 OS=Homo sapiens OX=9606 GN=MAPK1 PE=1 SV=3	14	14	11			0.326374	-0.240236	0.471657	1.18119	-0.793968	19.6124	19.6482	19.1458	19.9875	19.2313	19.0745
Q96KG9	SCYL1_HUMAN N-terminal kinase-like protein OS=Homo sapiens OX=9606 GN=SCYL1 PE=1 SV=1	14	14	14			0.326213	0.24718	0.471832	0.842542	0.793632	18.7169	17.9118	18.0211	18.425	18.0498	17.7095
Q9BRF8	CPPED_HUMAN Serine/threonine-protein phosphatase CPPED1 OS=Homo sapiens OX=9606 GN=CPPED1 PE=1 SV=3	9	9	9			0.326164	0.118909	0.471885	0.920884	0.79353	19.0656	19.0728	19.241	18.8024	19.2106	19.2853
P04818	TYSY_HUMAN Thymidylate synthase OS=Homo sapiens OX=9606 GN=TYMS PE=1 SV=3	4	4	4			0.326136	0.275336	0.471915	0.826258	0.793471	18.3159	18.068	18.0353	17.146	17.7393	18.0505
Q9H9H4	VP37B_HUMAN Vacuolar protein sorting-associated protein 37B OS=Homo sapiens OX=9606 GN=VPS37B PE=1 SV=1	5	5	5			0.326123	0.135929	0.471929	0.910084	0.793443	17.3056	17.2405	16.9204	16.8155	17.1358	16.8981
Q9UBI1	COMD3_HUMAN COMM domain-containing protein 3 OS=Homo sapiens OX=9606 GN=COMMD3 PE=1 SV=1	4	4	4			0.325924	0.160198	0.472146	0.894902	0.79303	16.5797	16.1653	16.5182	16.5204	16.841	16.7725
O14617	AP3D1_HUMAN AP-3 complex subunit delta-1 OS=Homo sapiens OX=9606 GN=AP3D1 PE=1 SV=1	23	23	23			0.32567	-0.254897	0.472422	1.19325	-0.792499	19.395	19.6792	19.2537	20.1645	19.5131	19.0829
Q9H2M9	RBGPR_HUMAN Rab3 GTPase-activating protein non-catalytic subunit OS=Homo sapiens OX=9606 GN=RAB3GAP2 PE=1 SV=1	18	18	18			0.32537	-0.158133	0.472748	1.11584	-0.791871	17.5902	17.6898	17.2918	17.7674	17.3095	17.2087
Q02952	AKA12_HUMAN A-kinase anchor protein 12 OS=Homo sapiens OX=9606 GN=AKAP12 PE=1 SV=4	50	50	50			0.325363	-0.164662	0.472756	1.1209	-0.791856	19.8868	20.02	19.6572	20.1167	19.6058	19.5071
Q92598	HS105_HUMAN Heat shock protein 105 kDa OS=Homo sapiens OX=9606 GN=HSPH1 PE=1 SV=1	39	37	36			0.324728	-0.104486	0.473448	1.07511	-0.790531	20.5921	20.6019	20.3587	20.6862	20.3565	20.3328
P21980	TGM2_HUMAN Protein-glutamine gamma-glutamyltransferase 2 OS=Homo sapiens OX=9606 GN=TGM2 PE=1 SV=2	26	26	25			0.324491	-0.0686804	0.473706	1.04876	-0.790035	21.2166	21.1423	21.2583	21.2767	21.1672	21.4291
Q13308	PTK7_HUMAN Inactive tyrosine-protein kinase 7 OS=Homo sapiens OX=9606 GN=PTK7 PE=1 SV=2	25	25	25			0.324411	0.177027	0.473793	0.884524	0.789868	22.121	21.7946	21.765	21.6084	21.4511	21.403
Q13330	MTA1_HUMAN Metastasis-associated protein MTA1 OS=Homo sapiens OX=9606 GN=MTA1 PE=1 SV=2	4	3	2			0.324311	-0.717387	0.473903	1.6442	-0.789659	14.8952	17.3962	17.4353	17.8128	17.4868	16.7606
P50914	RL14_HUMAN 60S ribosomal protein L14 OS=Homo sapiens OX=9606 GN=RPL14 PE=1 SV=4	4	4	4			0.324224	0.378923	0.473997	0.769011	0.789477	20.992	20.6838	21.4319	21.2877	22.3213	21.6368
P61313	RL15_HUMAN 60S ribosomal protein L15 OS=Homo sapiens OX=9606 GN=RPL15 PE=1 SV=2	7	7	7			0.323149	-0.210235	0.475172	1.15688	-0.787231	19.9686	20.0579	20.4098	20.4991	20.3847	20.8368
P10620	MGST1_HUMAN Microsomal glutathione S-transferase 1 OS=Homo sapiens OX=9606 GN=MGST1 PE=1 SV=1	4	4	4			0.322595	0.821717	0.475779	0.565768	0.786071	19.412	19.8842	20.2115	17.0855	20.1338	20.3225
P07947	YES_HUMAN Tyrosine-protein kinase Yes OS=Homo sapiens OX=9606 GN=YES1 PE=1 SV=3	8	8	6			0.322521	0.560129	0.47586	0.678242	0.785916	17.9915	15.8968	17.8731	18.0137	17.7641	18.0378
Q12888	TP53B_HUMAN TP53-binding protein 1 OS=Homo sapiens OX=9606 GN=TP53BP1 PE=1 SV=2	17	17	17			0.322264	0.233292	0.476141	0.850692	0.785378	18.1444	18.1377	17.9104	17.8358	17.8076	17.189
P00568	KAD1_HUMAN Adenylate kinase isoenzyme 1 OS=Homo sapiens OX=9606 GN=AK1 PE=1 SV=3	5	5	5			0.322225	-0.285952	0.476184	1.21921	-0.785297	17.5273	17.7156	16.7224	17.7979	17.93	17.524
Q9P2J5	SYLC_HUMAN Leucine--tRNA ligase, cytoplasmic OS=Homo sapiens OX=9606 GN=LARS1 PE=1 SV=2	34	34	34			0.321985	-0.150957	0.476447	1.11031	-0.784794	19.2333	19.3341	19.3352	19.5398	19.6699	19.8174
Q96QC0	PP1RA_HUMAN Serine/threonine-protein phosphatase 1 regulatory subunit 10 OS=Homo sapiens OX=9606 GN=PPP1R10 PE=1 SV=1	2	2	2			0.321841	-0.279368	0.476605	1.21366	-0.784494	15.9379	15.9145	14.8686	15.8708	15.923	15.7823
P52907	CAZA1_HUMAN F-actin-capping protein subunit alpha-1 OS=Homo sapiens OX=9606 GN=CAPZA1 PE=1 SV=3	14	14	12			0.321829	-0.117176	0.476619	1.08461	-0.784468	20.5131	20.5338	20.2193	20.5931	20.2578	20.2147
Q8N2K0	ABD12_HUMAN Lysophosphatidylserine lipase ABHD12 OS=Homo sapiens OX=9606 GN=ABHD12 PE=1 SV=2	5	5	5			0.321729	-0.552812	0.476728	1.46694	-0.784259	14.9614	16.9182	15.554	16.5894	16.4246	15.0908
P28062	PSB8_HUMAN Proteasome subunit beta type-8 OS=Homo sapiens OX=9606 GN=PSMB8 PE=1 SV=3	3	3	2			0.321387	-0.524334	0.477104	1.43827	-0.783543	16.6413	16.3576	16.0081	16.9079	14.7174	15.6742
P18206	VINC_HUMAN Vinculin OS=Homo sapiens OX=9606 GN=VCL PE=1 SV=4	52	52	52			0.320844	0.0789293	0.477701	0.94676	0.782407	22.1347	22.0586	22.0794	21.8625	22.147	22.2031
O14653	GOSR2_HUMAN Golgi SNAP receptor complex member 2 OS=Homo sapiens OX=9606 GN=GOSR2 PE=1 SV=2	6	6	6			0.320717	0.270707	0.477841	0.828913	0.782141	18.5879	17.4465	17.9669	18.3716	18.3593	18.2838
Q9BQ70	TCF25_HUMAN Transcription factor 25 OS=Homo sapiens OX=9606 GN=TCF25 PE=1 SV=1	4	4	4			0.320653	-0.626677	0.477911	1.544	-0.782007	14.0584	16.0503	16.8177	16.1861	15.6648	16.1844
P86791	CCZ1_HUMAN Vacuolar fusion protein CCZ1 homolog OS=Homo sapiens OX=9606 GN=CCZ1 PE=1 SV=1;sp	3	3	3			0.320395	0.639812	0.478195	0.641797	0.781467	16.8065	17.4273	16.6083	15.3006	16.0994	14.8668
Q07812	BAX_HUMAN Apoptosis regulator BAX OS=Homo sapiens OX=9606 GN=BAX PE=1 SV=1	8	8	8			0.31943	0.073047	0.479259	0.950628	0.779444	19.5081	19.5403	19.7634	19.4689	19.474	19.5173
Q9BTW9	TBCD_HUMAN Tubulin-specific chaperone D OS=Homo sapiens OX=9606 GN=TBCD PE=1 SV=2	16	16	16			0.318854	-0.117066	0.479895	1.08453	-0.778238	18.09	18.2725	18.0336	18.4322	18.1693	17.9393
O76031	CLPX_HUMAN ATP-dependent Clp protease ATP-binding subunit clpX-like, mitochondrial OS=Homo sapiens OX=9606 GN=CLPX PE=1 SV=2	5	5	5			0.318716	-0.650908	0.480047	1.57016	-0.777949	16.674	17.7048	17.164	17.5801	15.2835	15.7893
P04844	RPN2_HUMAN Dolichyl-diphosphooligosaccharide--protein glycosyltransferase subunit 2 OS=Homo sapiens OX=9606 GN=RPN2 PE=1 SV=3	19	19	19			0.318589	-0.0889384	0.480188	1.06359	-0.777683	21.5709	21.7081	21.8702	21.9438	21.807	21.863
P15531	NDKA_HUMAN Nucleoside diphosphate kinase A OS=Homo sapiens OX=9606 GN=NME1 PE=1 SV=1	8	5	5			0.318585	-0.0984014	0.480192	1.07059	-0.777675	19.8419	20.2788	20.1656	20.1372	20.1556	20.0423
Q13637	RAB32_HUMAN Ras-related protein Rab-32 OS=Homo sapiens OX=9606 GN=RAB32 PE=1 SV=3	6	6	6			0.318311	0.167538	0.480495	0.890361	0.7771	18.4964	18.7486	18.9387	18.329	18.9645	18.8192
Q8IWB1	IPRI_HUMAN Inositol 1,4,5-trisphosphate receptor-interacting protein OS=Homo sapiens OX=9606 GN=ITPRIP PE=1 SV=1	7	7	7			0.317965	-0.84278	0.480878	1.7935	-0.776374	18.3616	18.343	17.7942	17.913	14.9656	17.3938
Q969E2	SCAM4_HUMAN Secretory carrier-associated membrane protein 4 OS=Homo sapiens OX=9606 GN=SCAMP4 PE=1 SV=1	2	2	2			0.317949	-0.622699	0.480896	1.53975	-0.776341	17.5772	17.5768	18.1494	17.2129	16.0175	18.8226
O00159	MYO1C_HUMAN Unconventional myosin-Ic OS=Homo sapiens OX=9606 GN=MYO1C PE=1 SV=4	31	31	31			0.3179	0.0457395	0.48095	0.968793	0.776238	19.9304	19.9675	19.8526	19.8169	19.9631	19.8246
P01112	RASH_HUMAN GTPase HRas OS=Homo sapiens OX=9606 GN=HRAS PE=1 SV=1	6	6	1			0.316909	0.261428	0.482049	0.834262	0.774159	20.2334	20.4081	19.9136	19.3585	19.9562	19.5522
P11940	PABP1_HUMAN Polyadenylate-binding protein 1 OS=Homo sapiens OX=9606 GN=PABPC1 PE=1 SV=2	25	25	18			0.316514	0.0976969	0.482487	0.934524	0.77333	21.6964	21.4827	21.3499	21.4728	21.458	21.2557
P23786	CPT2_HUMAN Carnitine O-palmitoyltransferase 2, mitochondrial OS=Homo sapiens OX=9606 GN=CPT2 PE=1 SV=2	9	9	9			0.316159	-0.160789	0.482882	1.1179	-0.772586	17.4871	17.3884	17.1234	17.5433	16.9357	17.097
Q96IZ0	PAWR_HUMAN PRKC apoptosis WT1 regulator protein OS=Homo sapiens OX=9606 GN=PAWR PE=1 SV=1	5	5	5			0.315941	0.161896	0.483124	0.89385	0.772127	17.8753	17.7726	17.4804	17.5428	17.6178	17.1724
P30038	AL4A1_HUMAN Delta-1-pyrroline-5-carboxylate dehydrogenase, mitochondrial OS=Homo sapiens OX=9606 GN=ALDH4A1 PE=1 SV=3	5	5	5			0.31594	-0.666183	0.483126	1.58687	-0.772126	15.2743	17.2437	17.4706	17.1706	15.4106	15.7398
Q02809	PLOD1_HUMAN Procollagen-lysine,2-oxoglutarate 5-dioxygenase 1 OS=Homo sapiens OX=9606 GN=PLOD1 PE=1 SV=2	19	19	19			0.315913	-0.0949103	0.483156	1.068	-0.772069	20.3237	20.2117	20.2489	20.2248	20.1201	20.5409
Q14690	RRP5_HUMAN Protein RRP5 homolog OS=Homo sapiens OX=9606 GN=PDCD11 PE=1 SV=3	18	18	18			0.315765	0.123199	0.48332	0.91815	0.771758	18.7205	18.536	18.9995	18.9151	18.6663	18.5655
P50148	GNAQ_HUMAN Guanine nucleotide-binding protein G(q) subunit alpha OS=Homo sapiens OX=9606 GN=GNAQ PE=1 SV=4	7	6	6			0.315176	0.197762	0.483976	0.871902	0.770521	18.5197	18.6378	18.5659	17.9918	18.1272	17.9899
P62277	RS13_HUMAN 40S ribosomal protein S13 OS=Homo sapiens OX=9606 GN=RPS13 PE=1 SV=2	6	6	6			0.315077	0.169326	0.484087	0.889258	0.770313	22.7485	22.1342	22.0567	22.0865	22.2738	22.3504
Q9HBL0	TENS1_HUMAN Tensin-1 OS=Homo sapiens OX=9606 GN=TNS1 PE=1 SV=2	20	20	18			0.314961	0.0963847	0.484216	0.935374	0.770069	18.5066	18.4575	18.6995	18.4581	18.3035	18.3049
Q7Z3U7	MON2_HUMAN Protein MON2 homolog OS=Homo sapiens OX=9606 GN=MON2 PE=1 SV=3	11	11	11			0.314524	0.131208	0.484703	0.913067	0.769151	17.2892	17.175	17.091	16.9125	17.4672	17.3662
Q5JSZ5	PRC2B_HUMAN Protein PRRC2B OS=Homo sapiens OX=9606 GN=PRRC2B PE=1 SV=2	4	4	4			0.314372	-0.261496	0.484873	1.19872	-0.768832	16.353	15.9455	15.4737	16.4478	15.5786	15.7965
Q9P260	RELCH_HUMAN RAB11-binding protein RELCH OS=Homo sapiens OX=9606 GN=RELCH PE=1 SV=2	10	10	10			0.314324	-0.13419	0.484927	1.09748	-0.768731	16.3933	16.5514	16.6577	16.7272	16.8085	16.9836
Q96AQ6	PBIP1_HUMAN Pre-B-cell leukemia transcription factor-interacting protein 1 OS=Homo sapiens OX=9606 GN=PBXIP1 PE=1 SV=1	7	7	7			0.314287	0.194444	0.484968	0.87391	0.768654	17.7281	17.6654	18.3684	17.7507	17.5403	17.6374
Q15274	NADC_HUMAN Nicotinate-nucleotide pyrophosphorylase [carboxylating] OS=Homo sapiens OX=9606 GN=QPRT PE=1 SV=3	7	7	7			0.314154	-0.363396	0.485116	1.28645	-0.768374	16.6044	16.7467	17.1107	17.4413	15.8345	16.4518
Q99598	TSNAX_HUMAN Translin-associated protein X OS=Homo sapiens OX=9606 GN=TSNAX PE=1 SV=1	6	6	6			0.313986	-0.218012	0.485304	1.16313	-0.768023	16.8751	17.0102	17.2841	17.7097	16.845	16.9384
Q96J02	ITCH_HUMAN E3 ubiquitin-protein ligase Itchy homolog OS=Homo sapiens OX=9606 GN=ITCH PE=1 SV=2	10	10	9			0.313503	-0.183404	0.485844	1.13556	-0.767006	17.0057	17.3209	17.4577	17.5158	17.6445	17.8214
P09382	LEG1_HUMAN Galectin-1 OS=Homo sapiens OX=9606 GN=LGALS1 PE=1 SV=2	6	6	6			0.313237	-0.155165	0.486142	1.11355	-0.766447	22.948	23.049	23.122	23.3024	23.3987	23.5828
P43307	SSRA_HUMAN Translocon-associated protein subunit alpha OS=Homo sapiens OX=9606 GN=SSR1 PE=1 SV=3	3	3	3			0.31307	1.3085	0.486329	0.40374	0.766096	20.3002	21.1464	21.2335	16.2728	21.2664	21.4554
O95864	FADS2_HUMAN Acyl-CoA 6-desaturase OS=Homo sapiens OX=9606 GN=FADS2 PE=1 SV=1	7	7	7			0.312881	-0.434347	0.486541	1.3513	-0.765698	18.501	18.2171	17.514	18.8168	17.1531	17.4373
Q9Y6K9	NEMO_HUMAN NF-kappa-B essential modulator OS=Homo sapiens OX=9606 GN=IKBKG PE=1 SV=2	4	4	4			0.312837	-0.18675	0.48659	1.1382	-0.765607	15.4932	15.9007	15.4432	15.3138	15.0326	15.3148
Q7Z2Z2	EFL1_HUMAN Elongation factor-like GTPase 1 OS=Homo sapiens OX=9606 GN=EFL1 PE=1 SV=2	8	8	8			0.312685	-0.651331	0.48676	1.57062	-0.765286	15.4457	16.8815	17.3143	17.8101	15.6666	15.689
Q96TA1	NIBA2_HUMAN Protein Niban 2 OS=Homo sapiens OX=9606 GN=NIBAN2 PE=1 SV=3	26	26	26			0.312312	-0.106978	0.487178	1.07697	-0.764503	20.663	20.7262	20.5805	20.9232	20.5415	20.4565
Q9H7D7	WDR26_HUMAN WD repeat-containing protein 26 OS=Homo sapiens OX=9606 GN=WDR26 PE=1 SV=3	5	5	5			0.312219	-0.149443	0.487283	1.10914	-0.764306	17.2461	17.4729	17.0119	17.3193	16.9715	16.8857
P61106	RAB14_HUMAN Ras-related protein Rab-14 OS=Homo sapiens OX=9606 GN=RAB14 PE=1 SV=4	10	10	10			0.312133	-0.0904299	0.487379	1.06469	-0.764127	19.6773	19.5625	19.4329	19.4904	19.2943	19.623
Q02880	TOP2B_HUMAN DNA topoisomerase 2-beta OS=Homo sapiens OX=9606 GN=TOP2B PE=1 SV=3	14	8	8			0.311914	-0.342196	0.487625	1.26768	-0.763665	16.2822	16.7553	16.6859	17.6334	17.5346	17.1406
Q8N668	COMD1_HUMAN COMM domain-containing protein 1 OS=Homo sapiens OX=9606 GN=COMMD1 PE=1 SV=1	4	4	4			0.311738	-0.773648	0.487823	1.70959	-0.763295	15.773	18.2746	15.5434	15.7446	15.3199	14.9381
Q9Y3A4	RRP7A_HUMAN Ribosomal RNA-processing protein 7 homolog A OS=Homo sapiens OX=9606 GN=RRP7A PE=1 SV=2	4	4	4			0.311626	-0.849545	0.487949	1.80193	-0.76306	15.038	17.2079	16.0852	17.4775	15.1738	14.1602
P16615	AT2A2_HUMAN Sarcoplasmic/endoplasmic reticulum calcium ATPase 2 OS=Homo sapiens OX=9606 GN=ATP2A2 PE=1 SV=1	32	32	32			0.311281	-0.18295	0.488336	1.1352	-0.762333	20.8242	20.9694	20.6638	21.1386	20.4846	20.4135
Q5W111	SPRY7_HUMAN SPRY domain-containing protein 7 OS=Homo sapiens OX=9606 GN=SPRYD7 PE=1 SV=2	3	3	3			0.311136	1.02896	0.488499	0.490063	0.762028	18.843	18.3881	17.6657	18.5363	18.0517	14.5491
Q9Y508	RN114_HUMAN E3 ubiquitin-protein ligase RNF114 OS=Homo sapiens OX=9606 GN=RNF114 PE=1 SV=1	4	4	4			0.31113	-0.475423	0.488506	1.39033	-0.762016	16.4479	16.6881	14.6602	16.0711	15.7124	15.4875
P12931	SRC_HUMAN Proto-oncogene tyrosine-protein kinase Src OS=Homo sapiens OX=9606 GN=SRC PE=1 SV=3	4	2	2			0.31095	0.361467	0.488709	0.778373	0.761637	16.0547	14.4311	15.3321	15.7903	15.4837	15.5646
Q96G23	CERS2_HUMAN Ceramide synthase 2 OS=Homo sapiens OX=9606 GN=CERS2 PE=1 SV=1	5	5	5			0.310949	-0.164218	0.48871	1.12056	-0.761634	18.171	18.2957	18.1555	18.604	17.973	17.8924
A2RUR9	C144A_HUMAN Coiled-coil domain-containing protein 144A OS=Homo sapiens OX=9606 GN=CCDC144A PE=2 SV=1	2	2	2			0.310924	1.82671	0.488738	0.281907	0.761582	20.8937	21.0228	16.0798	15.8796	20.9266	15.5176
Q8NC51	PAIRB_HUMAN Plasminogen activator inhibitor 1 RNA-binding protein OS=Homo sapiens OX=9606 GN=SERBP1 PE=1 SV=2	16	16	16			0.310294	-0.175732	0.489447	1.12954	-0.760255	22.1603	22.3077	21.9419	22.4939	21.936	21.7638
Q9UJX3	APC7_HUMAN Anaphase-promoting complex subunit 7 OS=Homo sapiens OX=9606 GN=ANAPC7 PE=1 SV=4	4	4	4			0.310154	-0.846534	0.489605	1.79818	-0.75996	17.8664	17.8036	15.5616	15.6154	15.8455	18.3941
Q9UHI8	ATS1_HUMAN A disintegrin and metalloproteinase with thrombospondin motifs 1 OS=Homo sapiens OX=9606 GN=ADAMTS1 PE=1 SV=4	6	6	6			0.310153	-0.527881	0.489606	1.44181	-0.759959	17.315	17.4724	15.8568	17.0739	15.7037	15.9128
Q5TAQ9	DCAF8_HUMAN DDB1- and CUL4-associated factor 8 OS=Homo sapiens OX=9606 GN=DCAF8 PE=1 SV=1	5	5	5			0.309687	-0.0865459	0.490132	1.06182	-0.758977	17.9545	18.027	17.7516	18.1185	18.0587	17.8789
O95336	6PGL_HUMAN 6-phosphogluconolactonase OS=Homo sapiens OX=9606 GN=PGLS PE=1 SV=2	9	9	9			0.309676	0.117576	0.490144	0.921735	0.758955	18.7326	18.7251	19.1714	18.7878	18.9788	19.0172
P23921	RIR1_HUMAN Ribonucleoside-diphosphate reductase large subunit OS=Homo sapiens OX=9606 GN=RRM1 PE=1 SV=1	22	22	22			0.30967	0.13131	0.490151	0.913002	0.758941	18.8873	18.7201	18.6315	18.6978	18.572	18.279
O75396	SC22B_HUMAN Vesicle-trafficking protein SEC22b OS=Homo sapiens OX=9606 GN=SEC22B PE=1 SV=4	6	6	6			0.309262	0.193965	0.490612	0.8742	0.758081	21.3277	21.1944	21.254	20.7882	21.5859	21.6031
Q6UWE0	LRSM1_HUMAN E3 ubiquitin-protein ligase LRSAM1 OS=Homo sapiens OX=9606 GN=LRSAM1 PE=1 SV=1	8	8	8			0.309219	0.298887	0.49066	0.812879	0.75799	15.8739	15.8461	15.7948	15.7423	15.4858	14.6694
O76094	SRP72_HUMAN Signal recognition particle subunit SRP72 OS=Homo sapiens OX=9606 GN=SRP72 PE=1 SV=3	20	20	20			0.309218	0.06703	0.490662	0.954601	0.757988	19.3175	19.2755	19.284	19.2896	19.2027	19.0381
P16949	STMN1_HUMAN Stathmin OS=Homo sapiens OX=9606 GN=STMN1 PE=1 SV=3	3	3	3			0.309002	-0.214547	0.490906	1.16034	-0.757534	17.8539	18.2405	18.0811	18.2836	18.6589	18.7134
O15294	OGT1_HUMAN UDP-N-acetylglucosamine--peptide N-acetylglucosaminyltransferase 110 kDa subunit OS=Homo sapiens OX=9606 GN=OGT PE=1 SV=3	12	12	11			0.308887	-0.247662	0.491036	1.18728	-0.757292	18.4764	18.4371	17.6209	18.372	17.7881	17.8193
Q9Y2Z4	SYYM_HUMAN Tyrosine--tRNA ligase, mitochondrial OS=Homo sapiens OX=9606 GN=YARS2 PE=1 SV=2	8	8	8			0.30886	-0.441472	0.491066	1.35799	-0.757234	16.9131	17.6395	17.9868	17.0045	16.1305	17.7108
P49915	GUAA_HUMAN GMP synthase [glutamine-hydrolyzing] OS=Homo sapiens OX=9606 GN=GMPS PE=1 SV=1	24	24	23			0.308758	-0.1027	0.491181	1.07378	-0.75702	19.6555	19.7521	19.463	19.8026	19.5374	19.4093
Q9NSD9	SYFB_HUMAN Phenylalanine--tRNA ligase beta subunit OS=Homo sapiens OX=9606 GN=FARSB PE=1 SV=3	16	16	16			0.308725	-0.129638	0.491219	1.09402	-0.75695	19.1415	19.143	19.023	19.2641	19.4177	19.564
P06756	ITAV_HUMAN Integrin alpha-V OS=Homo sapiens OX=9606 GN=ITGAV PE=1 SV=2	23	23	23			0.308375	0.0422993	0.491615	0.971106	0.756212	19.214	19.2096	19.1745	19.1449	19.3346	19.2417
Q9P000	COMD9_HUMAN COMM domain-containing protein 9 OS=Homo sapiens OX=9606 GN=COMMD9 PE=1 SV=2	7	7	7			0.308247	-0.280678	0.49176	1.21477	-0.755942	17.9219	17.6273	18.0338	17.9469	17.549	18.7725
O75208	COQ9_HUMAN Ubiquinone biosynthesis protein COQ9, mitochondrial OS=Homo sapiens OX=9606 GN=COQ9 PE=1 SV=1	2	2	2			0.307967	-0.147919	0.492077	1.10797	-0.755353	15.2852	15.7576	15.249	15.4908	15.3642	15.0938
Q7Z2W4	ZCCHV_HUMAN Zinc finger CCCH-type antiviral protein 1 OS=Homo sapiens OX=9606 GN=ZC3HAV1 PE=1 SV=3	20	20	19			0.30776	-0.13887	0.492312	1.10104	-0.754916	18.5461	18.5436	18.2179	18.5874	18.1223	18.1719
Q9UPU7	TBD2B_HUMAN TBC1 domain family member 2B OS=Homo sapiens OX=9606 GN=TBC1D2B PE=1 SV=2	6	6	6			0.307728	-0.427775	0.492348	1.34516	-0.754847	16.0408	15.0701	15.4736	16.8694	15.5138	16.372
Q5T6F2	UBAP2_HUMAN Ubiquitin-associated protein 2 OS=Homo sapiens OX=9606 GN=UBAP2 PE=1 SV=1	8	8	8			0.307568	-0.259971	0.492529	1.19745	-0.754511	16.7071	16.7261	16.4799	16.8602	15.796	16.1765
Q16777	H2A2C_HUMAN Histone H2A type 2-C OS=Homo sapiens OX=9606 GN=H2AC20 PE=1 SV=4;sp	4	4	1			0.307487	0.25002	0.492621	0.840885	0.754339	26.6501	25.9247	25.7752	25.5133	25.9488	26.186
Q8WWI1	LMO7_HUMAN LIM domain only protein 7 OS=Homo sapiens OX=9606 GN=LMO7 PE=1 SV=3	44	44	44			0.307141	0.268236	0.493014	0.830334	0.753611	18.0918	17.9716	17.7026	17.968	17.9065	16.9566
P35052	GPC1_HUMAN Glypican-1 OS=Homo sapiens OX=9606 GN=GPC1 PE=1 SV=2	11	11	11			0.306519	0.248199	0.49372	0.841947	0.752298	18.7515	18.8372	19.6014	18.9005	19.5451	19.4156
P12004	PCNA_HUMAN Proliferating cell nuclear antigen OS=Homo sapiens OX=9606 GN=PCNA PE=1 SV=1	7	7	7			0.306158	0.190083	0.494131	0.876555	0.751536	20.3911	20.2216	20.8294	20.2958	20.7619	20.8947
P27824	CALX_HUMAN Calnexin OS=Homo sapiens OX=9606 GN=CANX PE=1 SV=2	29	29	29			0.305905	-0.12341	0.494419	1.08931	-0.751002	22.2476	22.476	22.3632	22.6342	22.2279	22.0988
Q9GZZ1	NAA50_HUMAN N-alpha-acetyltransferase 50 OS=Homo sapiens OX=9606 GN=NAA50 PE=1 SV=1	9	9	9			0.305172	0.13251	0.495254	0.912243	0.749454	18.4668	18.602	18.6054	18.4193	18.3882	18.0416
Q9H444	CHM4B_HUMAN Charged multivesicular body protein 4b OS=Homo sapiens OX=9606 GN=CHMP4B PE=1 SV=1	4	4	4			0.304526	-0.0473048	0.495991	1.03333	-0.748089	19.028	19.0791	18.9572	18.9068	18.9178	19.0591
P43487	RANG_HUMAN Ran-specific GTPase-activating protein OS=Homo sapiens OX=9606 GN=RANBP1 PE=1 SV=1	6	6	6			0.303873	0.301601	0.496738	0.811352	0.74671	20.1684	19.7958	20.2051	19.6983	20.8085	20.7832
Q14644	RASA3_HUMAN Ras GTPase-activating protein 3 OS=Homo sapiens OX=9606 GN=RASA3 PE=1 SV=3	8	8	8			0.303796	-0.204796	0.496826	1.15252	-0.746548	16.1676	16.9496	16.4431	16.6314	16.417	16.0611
O95373	IPO7_HUMAN Importin-7 OS=Homo sapiens OX=9606 GN=IPO7 PE=1 SV=1	24	24	23			0.303396	0.125243	0.497283	0.91685	0.745702	19.8789	19.8698	19.9272	19.8859	19.7315	19.4062
O75083	WDR1_HUMAN WD repeat-containing protein 1 OS=Homo sapiens OX=9606 GN=WDR1 PE=1 SV=4	23	23	23			0.303324	-0.0492318	0.497366	1.03471	-0.74555	21.396	21.4469	21.2895	21.2961	21.2352	21.3254
Q9Y6K8	KAD5_HUMAN Adenylate kinase isoenzyme 5 OS=Homo sapiens OX=9606 GN=AK5 PE=1 SV=2	5	5	5			0.303293	0.103099	0.497401	0.931031	0.745484	18.0791	18.1754	18.1452	18.2058	18.285	17.8187
Q9P270	SLAI2_HUMAN SLAIN motif-containing protein 2 OS=Homo sapiens OX=9606 GN=SLAIN2 PE=1 SV=2	6	6	5			0.30287	0.433932	0.497886	0.740242	0.74459	16.4892	15.8069	15.0321	15.921	16.8455	15.3371
Q07954	LRP1_HUMAN Prolow-density lipoprotein receptor-related protein 1 OS=Homo sapiens OX=9606 GN=LRP1 PE=1 SV=2	107	107	106			0.302831	-0.106492	0.497931	1.07661	-0.744507	20.1706	20.1016	20.0712	20.3024	19.8149	19.9721
P46379	BAG6_HUMAN Large proline-rich protein BAG6 OS=Homo sapiens OX=9606 GN=BAG6 PE=1 SV=2	8	8	8			0.302826	-0.135825	0.497937	1.09872	-0.744496	17.5415	17.8551	17.5758	17.8835	18.1042	17.8905
Q7Z7F7	RM55_HUMAN 39S ribosomal protein L55, mitochondrial OS=Homo sapiens OX=9606 GN=MRPL55 PE=1 SV=1	2	2	2			0.302285	-0.439456	0.498557	1.35609	-0.743353	16.5695	16.4638	14.7009	16.3534	16.2242	15.9956
Q9NZ45	CISD1_HUMAN CDGSH iron-sulfur domain-containing protein 1 OS=Homo sapiens OX=9606 GN=CISD1 PE=1 SV=1	2	2	2			0.301828	-0.7097	0.499082	1.63546	-0.742385	17.6874	18.2089	17.0488	17.8267	15.3041	16.1338
Q07020	RL18_HUMAN 60S ribosomal protein L18 OS=Homo sapiens OX=9606 GN=RPL18 PE=1 SV=2	6	6	6			0.301523	0.387937	0.499433	0.764222	0.741741	21.5906	21.1886	22.0202	21.6304	22.8368	22.4647
P01860	IGHG3_HUMAN Immunoglobulin heavy constant gamma 3 OS=Homo sapiens OX=9606 GN=IGHG3 PE=1 SV=2	8	5	3			0.301187	-0.393249	0.499819	1.31335	-0.741029	18.4025	18.3729	16.8352	17.8438	18.2325	18.4333
Q8NFW8	NEUA_HUMAN N-acylneuraminate cytidylyltransferase OS=Homo sapiens OX=9606 GN=CMAS PE=1 SV=2	3	3	3			0.301181	0.224414	0.499826	0.855943	0.741016	17.7464	17.6093	17.3575	17.2864	17.1992	16.7341
Q9NZV1	CRIM1_HUMAN Cysteine-rich motor neuron 1 protein OS=Homo sapiens OX=9606 GN=CRIM1 PE=1 SV=1	5	5	5			0.301071	0.495327	0.499953	0.709401	0.740784	14.5014	15.3261	16.0396	15.5882	16.0648	14.2054
Q13247	SRSF6_HUMAN Serine/arginine-rich splicing factor 6 OS=Homo sapiens OX=9606 GN=SRSF6 PE=1 SV=2	4	4	3			0.300671	0.140346	0.500413	0.907302	0.739937	19.256	19.315	19.1556	19.2641	19.3317	18.7433
Q9UBU8	MO4L1_HUMAN Mortality factor 4-like protein 1 OS=Homo sapiens OX=9606 GN=MORF4L1 PE=1 SV=2	5	5	4			0.300559	0.263047	0.500543	0.833326	0.739701	16.1517	16.2598	15.9805	15.2459	16.3994	16.2367
Q9Y383	LC7L2_HUMAN Putative RNA-binding protein Luc7-like 2 OS=Homo sapiens OX=9606 GN=LUC7L2 PE=1 SV=2	8	8	8			0.300544	-0.108384	0.50056	1.07802	-0.739669	18.8816	18.8863	18.5927	18.95	18.6182	18.5813
Q99541	PLIN2_HUMAN Perilipin-2 OS=Homo sapiens OX=9606 GN=PLIN2 PE=1 SV=2	14	14	14			0.300002	-0.0687071	0.501185	1.04878	-0.73852	19.5675	19.4626	19.5119	19.6766	19.3502	19.4966
P30530	UFO_HUMAN Tyrosine-protein kinase receptor UFO OS=Homo sapiens OX=9606 GN=AXL PE=1 SV=4	8	8	8			0.2996	-0.0983229	0.501649	1.07053	-0.73767	16.3352	16.391	16.0978	16.1002	15.9849	16.2217
P35606	COPB2_HUMAN Coatomer subunit beta OS=Homo sapiens OX=9606 GN=COPB2 PE=1 SV=2	34	34	34			0.299001	-0.0439695	0.502341	1.03095	-0.7364	21.6774	21.6802	21.744	21.7123	21.7026	21.8634
Q5T9A4	ATD3B_HUMAN ATPase family AAA domain-containing protein 3B OS=Homo sapiens OX=9606 GN=ATAD3B PE=1 SV=1	15	6	6			0.298549	-0.134971	0.502865	1.09807	-0.735442	18.9696	19.0418	18.9278	19.3562	18.8321	18.7363
Q9BYT8	NEUL_HUMAN Neurolysin, mitochondrial OS=Homo sapiens OX=9606 GN=NLN PE=1 SV=1	14	14	14			0.298346	-0.402913	0.5031	1.32217	-0.735011	18.2379	18.1664	16.9491	17.5379	16.6461	17.3375
Q9NNW7	TRXR2_HUMAN Thioredoxin reductase 2, mitochondrial OS=Homo sapiens OX=9606 GN=TXNRD2 PE=1 SV=3	5	4	4			0.297967	-0.376139	0.503539	1.29786	-0.734209	16.4566	16.5983	15.175	16.3267	15.611	15.4461
Q6P2E9	EDC4_HUMAN Enhancer of mRNA-decapping protein 4 OS=Homo sapiens OX=9606 GN=EDC4 PE=1 SV=1	17	17	17			0.297693	-0.109787	0.503857	1.07907	-0.733628	18.6212	18.4179	18.1865	18.6806	18.4232	18.4618
P49790	NU153_HUMAN Nuclear pore complex protein Nup153 OS=Homo sapiens OX=9606 GN=NUP153 PE=1 SV=2	13	13	13			0.297688	0.345325	0.503862	0.787131	0.733615	18.126	17.6436	17.5087	18.0217	17.6457	16.579
Q6BDS2	URFB1_HUMAN UHRF1-binding protein 1 OS=Homo sapiens OX=9606 GN=UHRF1BP1 PE=1 SV=1	2	2	2			0.297637	-2.45372	0.503922	5.47827	-0.733508	15.6017	22.7028	22.7268	15.7296	15.8852	23.1425
Q6EMK4	VASN_HUMAN Vasorin OS=Homo sapiens OX=9606 GN=VASN PE=1 SV=1	7	7	7			0.297602	0.714749	0.503962	0.609311	0.733433	18.4806	18.6075	17.7393	18.2064	18.3222	15.5839
Q04828	AK1C1_HUMAN Aldo-keto reductase family 1 member C1 OS=Homo sapiens OX=9606 GN=AKR1C1 PE=1 SV=1	13	13	1			0.297601	-0.206791	0.503963	1.15412	-0.733431	17.7251	17.8137	18.018	18.0266	17.132	17.6553
Q13546	RIPK1_HUMAN Receptor-interacting serine/threonine-protein kinase 1 OS=Homo sapiens OX=9606 GN=RIPK1 PE=1 SV=3	12	12	12			0.297244	0.126413	0.504378	0.916106	0.732675	18.1376	18.0864	17.9456	18.0687	18.0388	17.5876
Q9H9E3	COG4_HUMAN Conserved oligomeric Golgi complex subunit 4 OS=Homo sapiens OX=9606 GN=COG4 PE=1 SV=3	7	7	7			0.297003	-0.444254	0.504658	1.36061	-0.732163	18.2338	18.8509	17.5471	18.1889	17.0554	17.1293
Q9Y265	RUVB1_HUMAN RuvB-like 1 OS=Homo sapiens OX=9606 GN=RUVBL1 PE=1 SV=1	21	21	21			0.296934	-0.0985216	0.504738	1.07068	-0.732016	20.1365	19.9888	19.8522	19.9206	19.7064	20.0812
Q2TAL8	QRIC1_HUMAN Glutamine-rich protein 1 OS=Homo sapiens OX=9606 GN=QRICH1 PE=1 SV=1	8	8	7			0.296358	-0.184496	0.505408	1.13642	-0.730794	17.32	17.148	16.6247	17.2755	16.7503	16.825
P36543	VATE1_HUMAN V-type proton ATPase subunit E 1 OS=Homo sapiens OX=9606 GN=ATP6V1E1 PE=1 SV=1	5	5	4			0.295984	1.42027	0.505843	0.373642	0.73	15.0115	15.4386	19.2849	19.0691	19.4993	15.0272
Q6UW02	CP20A_HUMAN Cytochrome P450 20A1 OS=Homo sapiens OX=9606 GN=CYP20A1 PE=1 SV=1	5	5	5			0.295975	-0.78877	0.505854	1.7276	-0.729981	16.4599	18.2075	15.6504	18.4283	17.9472	15.788
P55060	XPO2_HUMAN Exportin-2 OS=Homo sapiens OX=9606 GN=CSE1L PE=1 SV=3	24	24	24			0.295932	0.0681807	0.505904	0.95384	0.72989	20.621	20.6245	20.5915	20.5755	20.5277	20.3356
Q16836	HCDH_HUMAN Hydroxyacyl-coenzyme A dehydrogenase, mitochondrial OS=Homo sapiens OX=9606 GN=HADH PE=1 SV=3	4	4	4			0.295354	0.157141	0.506578	0.896801	0.728663	18.7559	18.5466	18.7292	18.5528	18.235	18.1492
P13639	EF2_HUMAN Elongation factor 2 OS=Homo sapiens OX=9606 GN=EEF2 PE=1 SV=4	42	42	41			0.295143	-0.025184	0.506824	1.01761	-0.728213	24.2978	24.2461	24.1823	24.2654	24.2318	24.276
P23142	FBLN1_HUMAN Fibulin-1 OS=Homo sapiens OX=9606 GN=FBLN1 PE=1 SV=4	19	19	19			0.294681	0.131687	0.507363	0.912763	0.727233	20.8551	20.8367	21.1138	21.2144	21.2009	20.7237
Q15785	TOM34_HUMAN Mitochondrial import receptor subunit TOM34 OS=Homo sapiens OX=9606 GN=TOMM34 PE=1 SV=2	10	10	10			0.29402	-0.148714	0.508136	1.10858	-0.725829	17.9842	18.2814	17.8947	18.3926	18.1078	17.7589
Q9Y305	ACOT9_HUMAN Acyl-coenzyme A thioesterase 9, mitochondrial OS=Homo sapiens OX=9606 GN=ACOT9 PE=1 SV=2	13	13	13			0.293725	-0.184999	0.508481	1.13682	-0.725202	18.4603	18.5675	18.1822	18.8116	18.1889	18.0073
Q9Y266	NUDC_HUMAN Nuclear migration protein nudC OS=Homo sapiens OX=9606 GN=NUDC PE=1 SV=1	16	16	16			0.293391	-0.270822	0.508873	1.2065	-0.724491	18.6299	18.9928	18.9815	18.7831	19.22	19.8679
P47756	CAPZB_HUMAN F-actin-capping protein subunit beta OS=Homo sapiens OX=9606 GN=CAPZB PE=1 SV=4	13	13	13			0.293374	0.154262	0.508892	0.898592	0.724456	20.0913	19.9893	20.5852	19.9861	20.2045	20.4429
Q99829	CPNE1_HUMAN Copine-1 OS=Homo sapiens OX=9606 GN=CPNE1 PE=1 SV=1	8	8	8			0.293261	0.532292	0.509025	0.691455	0.724214	16.9706	15.6959	17.263	16.2627	17.4149	18.0931
Q96BH1	RNF25_HUMAN E3 ubiquitin-protein ligase RNF25 OS=Homo sapiens OX=9606 GN=RNF25 PE=1 SV=1	4	4	4			0.293223	0.471531	0.509069	0.721199	0.724133	16.6751	15.0693	16.2169	17.087	16.0738	15.3948
Q8IV38	ANKY2_HUMAN Ankyrin repeat and MYND domain-containing protein 2 OS=Homo sapiens OX=9606 GN=ANKMY2 PE=1 SV=1	2	2	2			0.293062	-0.60217	0.509258	1.518	-0.723792	15.3256	17.2255	15.7865	16.9295	15.8859	14.6494
Q13547	HDAC1_HUMAN Histone deacetylase 1 OS=Homo sapiens OX=9606 GN=HDAC1 PE=1 SV=1	8	8	5			0.293005	0.104018	0.509325	0.930438	0.72367	17.5534	17.7869	17.7092	17.5805	17.7525	17.3357
P56199	ITA1_HUMAN Integrin alpha-1 OS=Homo sapiens OX=9606 GN=ITGA1 PE=1 SV=2	6	6	6			0.292609	0.214233	0.50979	0.862004	0.722828	19.0236	18.9464	18.886	18.5458	18.3905	18.1651
Q9Y490	TLN1_HUMAN Talin-1 OS=Homo sapiens OX=9606 GN=TLN1 PE=1 SV=3	114	114	103			0.292581	-0.0557416	0.509823	1.03939	-0.722767	21.6636	21.7261	21.5132	21.6447	21.5409	21.5141
Q8IZL8	PELP1_HUMAN Proline-, glutamic acid- and leucine-rich protein 1 OS=Homo sapiens OX=9606 GN=PELP1 PE=1 SV=2	9	9	9			0.292379	0.214243	0.51006	0.861998	0.722338	17.8531	17.386	17.8002	17.6764	17.1146	17.0628
Q96BM9	ARL8A_HUMAN ADP-ribosylation factor-like protein 8A OS=Homo sapiens OX=9606 GN=ARL8A PE=1 SV=1	5	2	2			0.292317	0.54418	0.510133	0.685781	0.722206	17.4876	17.2728	17.0634	17.4181	16.9195	15.1472
O15258	RER1_HUMAN Protein RER1 OS=Homo sapiens OX=9606 GN=RER1 PE=1 SV=1	4	4	4			0.292002	-0.0659396	0.510503	1.04677	-0.721535	19.6622	19.6342	19.5254	19.6404	19.7317	19.8424
Q9BYD2	RM09_HUMAN 39S ribosomal protein L9, mitochondrial OS=Homo sapiens OX=9606 GN=MRPL9 PE=1 SV=2	4	4	4			0.291489	0.236523	0.511106	0.848788	0.720444	16.3177	16.4255	17.0715	16.9007	16.6976	16.0511
P40123	CAP2_HUMAN Adenylyl cyclase-associated protein 2 OS=Homo sapiens OX=9606 GN=CAP2 PE=1 SV=1	6	6	6			0.29144	0.346004	0.511164	0.78676	0.720339	16.7944	16.6755	16.9745	15.9838	17.4364	17.508
P30825	SL7A1_HUMAN High affinity cationic amino acid transporter 1 OS=Homo sapiens OX=9606 GN=SLC7A1 PE=1 SV=1	5	5	4			0.291157	0.116971	0.511497	0.922122	0.719736	16.7144	16.5761	17.0734	17.0034	16.9545	16.8118
P08123	CO1A2_HUMAN Collagen alpha-2(I) chain OS=Homo sapiens OX=9606 GN=COL1A2 PE=1 SV=7	22	22	22			0.291049	-0.280348	0.511624	1.21449	-0.719508	20.0942	21.004	20.2657	19.816	20.475	20.8558
Q92544	TM9S4_HUMAN Transmembrane 9 superfamily member 4 OS=Homo sapiens OX=9606 GN=TM9SF4 PE=1 SV=2	8	8	8			0.290972	0.0840842	0.511715	0.943383	0.719344	18.7478	18.5885	18.6553	18.7791	18.6146	18.3979
P39656	OST48_HUMAN Dolichyl-diphosphooligosaccharide--protein glycosyltransferase 48 kDa subunit OS=Homo sapiens OX=9606 GN=DDOST PE=1 SV=4	13	13	13			0.290961	-0.154459	0.511728	1.113	-0.719319	21.8013	22.0199	22.2704	22.1334	22.1672	22.5489
P30040	ERP29_HUMAN Endoplasmic reticulum resident protein 29 OS=Homo sapiens OX=9606 GN=ERP29 PE=1 SV=4	9	9	9			0.290324	0.850554	0.512479	0.554572	0.717963	18.9024	15.5607	18.3127	18.344	18.7509	19.5096
Q14684	RRP1B_HUMAN Ribosomal RNA processing protein 1 homolog B OS=Homo sapiens OX=9606 GN=RRP1B PE=1 SV=3	5	5	5			0.2901	-0.360617	0.512743	1.28397	-0.717486	15.8141	15.7545	15.3701	17.018	16.0392	15.5328
Q13895	BYST_HUMAN Bystin OS=Homo sapiens OX=9606 GN=BYSL PE=1 SV=3	5	5	5			0.290039	-0.197423	0.512815	1.14665	-0.717355	17.0024	17.1521	16.9873	17.4376	16.6135	16.6057
O75964	ATP5L_HUMAN ATP synthase subunit g, mitochondrial OS=Homo sapiens OX=9606 GN=ATP5MG PE=1 SV=3	5	5	5			0.289984	0.185971	0.51288	0.879057	0.717238	18.3545	18.1666	18.0037	18.2022	18.0494	17.4809
P52209	6PGD_HUMAN 6-phosphogluconate dehydrogenase, decarboxylating OS=Homo sapiens OX=9606 GN=PGD PE=1 SV=3	21	21	21			0.289829	-0.0911465	0.513063	1.06522	-0.716908	23.0189	23.0685	23.009	23.2301	22.8384	22.8411
Q9H074	PAIP1_HUMAN Polyadenylate-binding protein-interacting protein 1 OS=Homo sapiens OX=9606 GN=PAIP1 PE=1 SV=1	5	5	5			0.289576	0.923637	0.513362	0.527178	0.716369	17.9305	17.6239	18.1622	14.5548	17.7316	18.8747
Q12824	SNF5_HUMAN SWI/SNF-related matrix-associated actin-dependent regulator of chromatin subfamily B member 1 OS=Homo sapiens OX=9606 GN=SMARCB1 PE=1 SV=2	5	5	5			0.289271	0.290915	0.513723	0.817383	0.71572	17.0758	16.8506	16.7498	16.9636	16.6226	15.7611
P19404	NDUV2_HUMAN NADH dehydrogenase [ubiquinone] flavoprotein 2, mitochondrial OS=Homo sapiens OX=9606 GN=NDUFV2 PE=1 SV=2	4	4	4			0.288752	0.689824	0.514337	0.619929	0.714614	17.2236	17.4596	17.8849	15.3366	18.2148	18.4576
Q99848	EBP2_HUMAN Probable rRNA-processing protein EBP2 OS=Homo sapiens OX=9606 GN=EBNA1BP2 PE=1 SV=2	6	6	6			0.288429	0.752238	0.51472	0.593682	0.713925	18.9799	17.8814	18.2627	19.0893	17.7014	15.7166
Q9HBH5	RDH14_HUMAN Retinol dehydrogenase 14 OS=Homo sapiens OX=9606 GN=RDH14 PE=1 SV=1	3	3	3			0.288251	-0.695442	0.514931	1.61938	-0.713544	17.4698	17.2076	14.7924	17.4117	15.8332	15.5624
Q9NX63	MIC19_HUMAN MICOS complex subunit MIC19 OS=Homo sapiens OX=9606 GN=CHCHD3 PE=1 SV=1	7	7	7			0.288168	0.182655	0.515029	0.88108	0.713367	18.1984	17.8539	18.0076	18.1323	17.7219	17.3936
P32455	GBP1_HUMAN Guanylate-binding protein 1 OS=Homo sapiens OX=9606 GN=GBP1 PE=1 SV=2	9	9	8			0.288165	-0.070706	0.515033	1.05023	-0.71336	18.3704	18.5065	18.3533	18.5241	18.3169	18.2221
Q9H0W8	SMG9_HUMAN Protein SMG9 OS=Homo sapiens OX=9606 GN=SMG9 PE=1 SV=1	5	5	4			0.288139	-0.545503	0.515064	1.45953	-0.713306	16.7349	16.4206	14.2297	15.6139	15.651	16.2175
P14550	AK1A1_HUMAN Aldo-keto reductase family 1 member A1 OS=Homo sapiens OX=9606 GN=AKR1A1 PE=1 SV=3	14	14	14			0.287988	-0.0727946	0.515243	1.05175	-0.712984	19.9431	20.1754	19.9579	20.1302	20.0535	19.8673
Q04206	TF65_HUMAN Transcription factor p65 OS=Homo sapiens OX=9606 GN=RELA PE=1 SV=2	6	6	6			0.287925	0.094113	0.515318	0.936848	0.712849	17.3252	17.2627	17.3797	17.5244	17.453	17.0884
Q96B97	SH3K1_HUMAN SH3 domain-containing kinase-binding protein 1 OS=Homo sapiens OX=9606 GN=SH3KBP1 PE=1 SV=2	10	10	10			0.287915	-0.122224	0.515329	1.08841	-0.712828	18.1129	17.956	17.6211	17.7964	17.64	17.9882
P07954	FUMH_HUMAN Fumarate hydratase, mitochondrial OS=Homo sapiens OX=9606 GN=FH PE=1 SV=3	14	14	13			0.287296	0.0975056	0.516065	0.934648	0.711507	19.7973	19.904	20.0548	20.0457	20.0821	19.6922
O14545	TRAD1_HUMAN TRAF-type zinc finger domain-containing protein 1 OS=Homo sapiens OX=9606 GN=TRAFD1 PE=1 SV=1	4	4	4			0.287113	-0.130547	0.516282	1.09471	-0.711117	16.4003	16.3542	16.1066	16.3302	15.8514	16.0655
P16070	CD44_HUMAN CD44 antigen OS=Homo sapiens OX=9606 GN=CD44 PE=1 SV=3	8	8	8			0.286342	-0.0617332	0.517199	1.04372	-0.70947	21.9782	22.0641	21.9097	21.8323	21.789	21.9657
P84085	ARF5_HUMAN ADP-ribosylation factor 5 OS=Homo sapiens OX=9606 GN=ARF5 PE=1 SV=2	9	5	5			0.286073	0.304062	0.51752	0.809969	0.708896	17.39	16.5671	17.527	17.0208	17.5895	18.0065
Q9NYF8	BCLF1_HUMAN Bcl-2-associated transcription factor 1 OS=Homo sapiens OX=9606 GN=BCLAF1 PE=1 SV=2	12	12	12			0.285856	-0.135846	0.517778	1.09874	-0.708433	18.8888	18.9167	18.3249	18.7968	18.6704	18.5782
Q86XP3	DDX42_HUMAN ATP-dependent RNA helicase DDX42 OS=Homo sapiens OX=9606 GN=DDX42 PE=1 SV=1	14	14	14			0.285232	-0.133572	0.518523	1.09701	-0.707099	17.4744	17.8546	17.6206	17.8931	17.5752	17.3232
Q15637	SF01_HUMAN Splicing factor 1 OS=Homo sapiens OX=9606 GN=SF1 PE=1 SV=4	8	8	8			0.285198	0.787416	0.518564	0.579381	0.707026	18.0552	18.0938	17.8772	14.9195	17.8381	18.3949
Q86Y82	STX12_HUMAN Syntaxin-12 OS=Homo sapiens OX=9606 GN=STX12 PE=1 SV=1	6	6	6			0.285026	0.126516	0.518769	0.916041	0.706658	19.0314	18.9185	19.1894	18.695	19.0581	19.2859
Q96EY7	PTCD3_HUMAN Pentatricopeptide repeat domain-containing protein 3, mitochondrial OS=Homo sapiens OX=9606 GN=PTCD3 PE=1 SV=3	10	10	10			0.284981	-0.146986	0.518823	1.10725	-0.706562	17.0649	17.0957	17.1071	16.8918	16.5042	17.1296
O00764	PDXK_HUMAN Pyridoxal kinase OS=Homo sapiens OX=9606 GN=PDXK PE=1 SV=1	7	7	7			0.28476	-0.2214	0.519087	1.16586	-0.70609	20.1934	20.3401	19.9844	20.4802	19.6092	19.6309
P24385	CCND1_HUMAN G1/S-specific cyclin-D1 OS=Homo sapiens OX=9606 GN=CCND1 PE=1 SV=1	7	7	6			0.284165	0.535095	0.519798	0.690113	0.704818	16.8995	17.2735	17.6051	15.4335	17.6232	17.8155
Q14517	FAT1_HUMAN Protocadherin Fat 1 OS=Homo sapiens OX=9606 GN=FAT1 PE=1 SV=2	8	8	8			0.284158	-0.497696	0.519807	1.41196	-0.704803	16.9439	16.8244	15.9342	16.5365	14.7574	15.7677
P31948	STIP1_HUMAN Stress-induced-phosphoprotein 1 OS=Homo sapiens OX=9606 GN=STIP1 PE=1 SV=1	24	24	24			0.283911	0.0888087	0.520103	0.940299	0.704275	21.2238	21.0884	20.9243	20.8304	20.9282	20.8911
Q13217	DNJC3_HUMAN DnaJ homolog subfamily C member 3 OS=Homo sapiens OX=9606 GN=DNAJC3 PE=1 SV=1	13	13	13			0.283804	0.14535	0.520231	0.90416	0.704046	18.589	18.5975	18.6471	18.513	18.3266	18.0161
P46459	NSF_HUMAN Vesicle-fusing ATPase OS=Homo sapiens OX=9606 GN=NSF PE=1 SV=3	22	22	22			0.282873	-0.111184	0.521347	1.08011	-0.702053	18.7637	19.1109	19.0296	18.8913	19.1476	19.2723
Q08AF3	SLFN5_HUMAN Schlafen family member 5 OS=Homo sapiens OX=9606 GN=SLFN5 PE=1 SV=1	8	8	8			0.282873	0.301941	0.521347	0.81116	0.702053	15.7712	15.4934	16.3415	16.572	16.7898	15.9313
P35240	MERL_HUMAN Merlin OS=Homo sapiens OX=9606 GN=NF2 PE=1 SV=1	4	4	4			0.282483	-0.204257	0.521816	1.15209	-0.701219	15.3489	16.1527	15.5875	15.4473	15.2891	15.2382
Q86V85	GP180_HUMAN Integral membrane protein GPR180 OS=Homo sapiens OX=9606 GN=GPR180 PE=2 SV=1	3	3	3			0.282273	0.403688	0.522068	0.755923	0.70077	16.5935	15.282	16.0941	17.0897	16.5162	15.621
P00450	CERU_HUMAN Ceruloplasmin OS=Homo sapiens OX=9606 GN=CP PE=1 SV=1	5	5	5			0.282088	0.349492	0.52229	0.78486	0.700373	16.597	16.7805	16.165	15.1257	16.3628	16.1702
P60660	MYL6_HUMAN Myosin light polypeptide 6 OS=Homo sapiens OX=9606 GN=MYL6 PE=1 SV=2	8	8	6			0.282071	0.257033	0.522311	0.836807	0.700337	22.2415	22.2354	22.6506	22.022	23.0754	22.939
Q9UNF1	MAGD2_HUMAN Melanoma-associated antigen D2 OS=Homo sapiens OX=9606 GN=MAGED2 PE=1 SV=2	11	11	10			0.281872	0.16887	0.52255	0.889539	0.69991	18.4681	18.3402	18.5957	18.6421	19.1539	18.7289
Q15758	AAAT_HUMAN Neutral amino acid transporter B(0) OS=Homo sapiens OX=9606 GN=SLC1A5 PE=1 SV=2	12	12	12			0.281387	-0.0496642	0.523134	1.03502	-0.698871	21.698	21.7695	21.6119	21.6689	21.5516	21.5721
Q03405	UPAR_HUMAN Urokinase plasminogen activator surface receptor OS=Homo sapiens OX=9606 GN=PLAUR PE=1 SV=1	8	8	8			0.281243	-0.206443	0.523308	1.15384	-0.698564	18.8261	18.6048	18.6744	18.6997	17.8783	18.6936
Q9Y3S2	ZN330_HUMAN Zinc finger protein 330 OS=Homo sapiens OX=9606 GN=ZNF330 PE=1 SV=1	4	4	4			0.280382	0.41316	0.524346	0.750977	0.696718	16.4085	16.2606	15.9017	16.2968	16.0452	14.5585
Q13563	PKD2_HUMAN Polycystin-2 OS=Homo sapiens OX=9606 GN=PKD2 PE=1 SV=3	2	2	2			0.280092	-0.423679	0.524696	1.34134	-0.696098	16.1504	16.1895	16.222	16.7746	14.7697	15.449
Q9H0W5	CCDC8_HUMAN Coiled-coil domain-containing protein 8 OS=Homo sapiens OX=9606 GN=CCDC8 PE=1 SV=2	3	3	3			0.280041	0.227453	0.524758	0.854142	0.695988	15.2854	14.7786	15.5365	15.7094	15.1498	14.8012
Q9BXF6	RFIP5_HUMAN Rab11 family-interacting protein 5 OS=Homo sapiens OX=9606 GN=RAB11FIP5 PE=1 SV=1	11	11	11			0.279961	0.460562	0.524855	0.726703	0.695817	17.3844	17.4792	17.0416	17.3851	17.2919	15.472
O43704	ST1B1_HUMAN Sulfotransferase family cytosolic 1B member 1 OS=Homo sapiens OX=9606 GN=SULT1B1 PE=1 SV=2	3	3	3			0.279651	-0.371792	0.525229	1.29396	-0.69515	16.3145	16.2437	15.4108	16.9476	15.6962	15.3456
Q9UN70	PCDGK_HUMAN Protocadherin gamma-C3 OS=Homo sapiens OX=9606 GN=PCDHGC3 PE=1 SV=1	4	4	2			0.279411	0.626416	0.52552	0.647784	0.694637	16.9385	17.49	17.6385	17.7685	17.5808	15.02
P46821	MAP1B_HUMAN Microtubule-associated protein 1B OS=Homo sapiens OX=9606 GN=MAP1B PE=1 SV=2	75	75	73			0.279357	-0.0703271	0.525585	1.04995	-0.694521	20.9015	20.9545	20.7273	20.9723	20.7884	20.7014
Q5SSJ5	HP1B3_HUMAN Heterochromatin protein 1-binding protein 3 OS=Homo sapiens OX=9606 GN=HP1BP3 PE=1 SV=1	6	6	6			0.279336	-0.438079	0.52561	1.3548	-0.694476	17.9674	17.509	18.551	19.3791	18.3346	19.2791
Q7Z6B7	SRGP1_HUMAN SLIT-ROBO Rho GTPase-activating protein 1 OS=Homo sapiens OX=9606 GN=SRGAP1 PE=1 SV=1	7	7	6			0.278839	-0.215722	0.526212	1.16128	-0.693411	17.3249	17.7291	17.516	18.2473	18.1543	17.6661
Q14677	EPN4_HUMAN Clathrin interactor 1 OS=Homo sapiens OX=9606 GN=CLINT1 PE=1 SV=1	14	14	14			0.278828	0.148645	0.526226	0.902097	0.693387	18.3897	18.4752	18.4034	18.2272	18.1519	17.7966
P68363	TBA1B_HUMAN Tubulin alpha-1B chain OS=Homo sapiens OX=9606 GN=TUBA1B PE=1 SV=1	24	24	0			0.278562	0.152096	0.526548	0.899942	0.692814	25.1568	24.8978	25.1108	24.603	25.0381	25.3486
Q8N129	CNPY4_HUMAN Protein canopy homolog 4 OS=Homo sapiens OX=9606 GN=CNPY4 PE=1 SV=1	8	8	8			0.278057	0.419316	0.527161	0.747779	0.691732	16.0073	15.138	16.1482	15.0492	16.1924	16.9028
P40227	TCPZ_HUMAN T-complex protein 1 subunit zeta OS=Homo sapiens OX=9606 GN=CCT6A PE=1 SV=3	20	20	18			0.277841	-0.158333	0.527423	1.116	-0.691267	21.3149	21.3659	20.9637	21.3809	20.8325	20.8392
Q15746	MYLK_HUMAN Myosin light chain kinase, smooth muscle OS=Homo sapiens OX=9606 GN=MYLK PE=1 SV=4	42	42	42			0.277735	-0.611819	0.527552	1.52818	-0.691041	15.3058	16.9095	13.885	14.4552	15.247	14.9086
P01033	TIMP1_HUMAN Metalloproteinase inhibitor 1 OS=Homo sapiens OX=9606 GN=TIMP1 PE=1 SV=1	6	6	6			0.277612	0.820597	0.527701	0.566208	0.690776	17.1042	16.7138	18.0761	14.7953	17.5835	18.7929
O75915	PRAF3_HUMAN PRA1 family protein 3 OS=Homo sapiens OX=9606 GN=ARL6IP5 PE=1 SV=1	3	3	3			0.277527	0.370091	0.527804	0.773734	0.690594	20.8373	21.0209	21.1202	21.2833	21.0375	19.5806
P59998	ARPC4_HUMAN Actin-related protein 2/3 complex subunit 4 OS=Homo sapiens OX=9606 GN=ARPC4 PE=1 SV=3	5	5	5			0.27717	-0.619298	0.528238	1.53613	-0.689826	18.0573	17.8183	18.9089	20.1525	19.4394	20.2927
Q15370	ELOB_HUMAN Elongin-B OS=Homo sapiens OX=9606 GN=ELOB PE=1 SV=1	4	4	4			0.277088	-0.252441	0.528338	1.19122	-0.689649	17.5135	18.4474	18.5681	18.5977	18.6279	18.4218
Q92922	SMRC1_HUMAN SWI/SNF complex subunit SMARCC1 OS=Homo sapiens OX=9606 GN=SMARCC1 PE=1 SV=3	12	12	7			0.276437	-0.147407	0.529131	1.10758	-0.688253	17.8502	17.7754	17.4968	17.8691	17.2802	17.4249
P07339	CATD_HUMAN Cathepsin D OS=Homo sapiens OX=9606 GN=CTSD PE=1 SV=1	9	9	9			0.276339	-0.053751	0.52925	1.03796	-0.688042	21.0367	21.1413	20.8923	21.0736	21.1041	20.9795
P99999	CYC_HUMAN Cytochrome c OS=Homo sapiens OX=9606 GN=CYCS PE=1 SV=2	5	5	5			0.276032	0.0901616	0.529624	0.939418	0.687381	18.8276	18.7283	18.9018	18.781	18.5639	18.5136
P54619	AAKG1_HUMAN 5-AMP-activated protein kinase subunit gamma-1 OS=Homo sapiens OX=9606 GN=PRKAG1 PE=1 SV=1	4	4	4			0.275948	-0.612687	0.529727	1.5291	-0.6872	15.169	15.9493	16.6416	18.0737	17.3691	16.9948
Q9H2D6	TARA_HUMAN TRIO and F-actin-binding protein OS=Homo sapiens OX=9606 GN=TRIOBP PE=1 SV=3	17	16	16			0.275907	-0.0714092	0.529777	1.05074	-0.687113	17.351	17.1855	17.0327	17.2053	17.0786	17.2856
Q14653	IRF3_HUMAN Interferon regulatory factor 3 OS=Homo sapiens OX=9606 GN=IRF3 PE=1 SV=1	2	2	2			0.275734	-0.511538	0.529988	1.42557	-0.68674	16.6605	17.4007	16.9576	15.7635	15.2203	17.209
P49585	PCY1A_HUMAN Choline-phosphate cytidylyltransferase A OS=Homo sapiens OX=9606 GN=PCYT1A PE=1 SV=2	8	8	8			0.27569	-0.241237	0.530042	1.18201	-0.686645	17.8177	17.8639	17.3479	18.3557	17.5661	17.2358
P54687	BCAT1_HUMAN Branched-chain-amino-acid aminotransferase, cytosolic OS=Homo sapiens OX=9606 GN=BCAT1 PE=1 SV=3	8	8	8			0.275601	-0.111138	0.53015	1.08008	-0.686454	19.6056	19.4459	19.5631	19.9263	19.3956	19.5255
P17480	UBF1_HUMAN Nucleolar transcription factor 1 OS=Homo sapiens OX=9606 GN=UBTF PE=1 SV=1	9	9	9			0.275164	-0.215892	0.530684	1.16142	-0.685515	17.0755	17.2746	17.6088	18.1375	17.4588	17.3787
P19367	HXK1_HUMAN Hexokinase-1 OS=Homo sapiens OX=9606 GN=HK1 PE=1 SV=3	24	23	23			0.274979	-0.0526384	0.53091	1.03716	-0.685118	19.3926	19.3917	19.4593	19.6287	19.4335	19.423
P61081	UBC12_HUMAN NEDD8-conjugating enzyme Ubc12 OS=Homo sapiens OX=9606 GN=UBE2M PE=1 SV=1	4	4	4			0.274801	0.966583	0.531128	0.511717	0.684735	17.3875	18.5028	19.0989	15.0893	19.2484	19.243
Q9UHQ4	BAP29_HUMAN B-cell receptor-associated protein 29 OS=Homo sapiens OX=9606 GN=BCAP29 PE=1 SV=2	4	4	4			0.274739	-0.608037	0.531204	1.52418	-0.684602	16.7543	16.8275	15.4295	16.8803	14.6385	14.9386
P62995	TRA2B_HUMAN Transformer-2 protein homolog beta OS=Homo sapiens OX=9606 GN=TRA2B PE=1 SV=1	4	4	4			0.274685	-0.115969	0.53127	1.0837	-0.684484	19.1408	19.1245	19.3706	19.6477	19.3564	19.4435
Q9UBQ5	EIF3K_HUMAN Eukaryotic translation initiation factor 3 subunit K OS=Homo sapiens OX=9606 GN=EIF3K PE=1 SV=1	9	9	8			0.274369	0.235122	0.531656	0.849613	0.683805	19.753	19.5042	19.5948	19.5424	19.0893	18.6852
O43818	U3IP2_HUMAN U3 small nucleolar RNA-interacting protein 2 OS=Homo sapiens OX=9606 GN=RRP9 PE=1 SV=1	6	6	6			0.27428	-0.572446	0.531765	1.48704	-0.683614	16.9488	16.7124	16.2246	16.9137	14.4323	15.697
P48651	PTSS1_HUMAN Phosphatidylserine synthase 1 OS=Homo sapiens OX=9606 GN=PTDSS1 PE=1 SV=1	5	5	5			0.274163	0.0515925	0.531909	0.964871	0.683362	17.8465	17.6845	17.6966	17.8579	17.8557	17.7016
Q9BUF5	TBB6_HUMAN Tubulin beta-6 chain OS=Homo sapiens OX=9606 GN=TUBB6 PE=1 SV=1	26	18	12			0.273826	0.10408	0.532321	0.930398	0.682636	21.7034	21.8571	22.0338	21.5676	21.952	21.9523
Q15654	TRIP6_HUMAN Thyroid receptor-interacting protein 6 OS=Homo sapiens OX=9606 GN=TRIP6 PE=1 SV=3	8	8	8			0.273244	-0.26896	0.533035	1.20494	-0.681383	18.1666	17.934	17.9432	18.4413	17.1129	17.6543
Q13155	AIMP2_HUMAN Aminoacyl tRNA synthase complex-interacting multifunctional protein 2 OS=Homo sapiens OX=9606 GN=AIMP2 PE=1 SV=2	6	6	6			0.27315	-0.227891	0.533151	1.17112	-0.68118	18.6716	18.774	18.5058	18.8482	17.8796	18.1185
Q96L92	SNX27_HUMAN Sorting nexin-27 OS=Homo sapiens OX=9606 GN=SNX27 PE=1 SV=2	4	4	4			0.272815	0.355012	0.533562	0.781863	0.680458	16.8768	16.4481	16.9257	17.2935	18.236	17.2318
Q29RF7	PDS5A_HUMAN Sister chromatid cohesion protein PDS5 homolog A OS=Homo sapiens OX=9606 GN=PDS5A PE=1 SV=1	9	9	9			0.272795	-0.516992	0.533587	1.43097	-0.680416	17.086	17.2722	15.2148	17.2726	16.3787	15.6857
P67870	CSK2B_HUMAN Casein kinase II subunit beta OS=Homo sapiens OX=9606 GN=CSNK2B PE=1 SV=1	5	5	5			0.272715	-0.258483	0.533685	1.19622	-0.680244	18.197	18.4264	17.4802	18.6357	18.3596	17.7501
P36915	GNL1_HUMAN Guanine nucleotide-binding protein-like 1 OS=Homo sapiens OX=9606 GN=GNL1 PE=1 SV=2	8	8	8			0.271846	-0.218465	0.534754	1.16349	-0.678371	15.9951	16.8517	17.0457	16.8871	16.598	16.5553
Q99543	DNJC2_HUMAN DnaJ homolog subfamily C member 2 OS=Homo sapiens OX=9606 GN=DNAJC2 PE=1 SV=4	6	6	6			0.271445	0.134696	0.535248	0.910862	0.677505	16.9593	16.9555	16.8248	17.047	17.0732	16.4507
O60502	OGA_HUMAN Protein O-GlcNAcase OS=Homo sapiens OX=9606 GN=OGA PE=1 SV=2	10	10	9			0.270755	0.219409	0.536099	0.858917	0.676019	17.0484	16.7796	16.6287	16.0603	16.893	17.0719
O75352	MPU1_HUMAN Mannose-P-dolichol utilization defect 1 protein OS=Homo sapiens OX=9606 GN=MPDU1 PE=1 SV=2	3	3	3			0.270238	-0.626476	0.536738	1.54379	-0.674904	15.3895	17.2913	17.6333	17.6849	18.3233	18.2493
P61764	STXB1_HUMAN Syntaxin-binding protein 1 OS=Homo sapiens OX=9606 GN=STXBP1 PE=1 SV=1	12	12	12			0.270018	-0.180082	0.53701	1.13295	-0.674429	17.6793	17.866	17.5932	18.1084	17.4126	17.251
Q14203	DCTN1_HUMAN Dynactin subunit 1 OS=Homo sapiens OX=9606 GN=DCTN1 PE=1 SV=3	41	41	41			0.269883	-0.114225	0.537176	1.08239	-0.674137	19.4077	19.3078	19.0811	19.4383	18.9791	19.0644
P49815	TSC2_HUMAN Tuberin OS=Homo sapiens OX=9606 GN=TSC2 PE=1 SV=2	6	6	6			0.269681	-0.357381	0.537426	1.2811	-0.673702	16.3527	16.737	16.3197	15.5724	15.2055	16.6406
P53680	AP2S1_HUMAN AP-2 complex subunit sigma OS=Homo sapiens OX=9606 GN=AP2S1 PE=1 SV=2	6	6	6			0.269251	-0.190077	0.537959	1.14082	-0.672773	17.8379	17.3967	16.9357	17.6231	17.1294	17.4535
P09619	PGFRB_HUMAN Platelet-derived growth factor receptor beta OS=Homo sapiens OX=9606 GN=PDGFRB PE=1 SV=1	16	16	16			0.269174	-0.193464	0.538054	1.14351	-0.672606	18.8777	19.0621	18.7754	19.3369	18.5784	18.413
Q9Y3Z3	SAMH1_HUMAN Deoxynucleoside triphosphate triphosphohydrolase SAMHD1 OS=Homo sapiens OX=9606 GN=SAMHD1 PE=1 SV=2	17	17	17			0.269172	-0.0413761	0.538057	1.02909	-0.672603	19.6772	19.6173	19.6125	19.6994	19.4973	19.5943
P05362	ICAM1_HUMAN Intercellular adhesion molecule 1 OS=Homo sapiens OX=9606 GN=ICAM1 PE=1 SV=2	5	5	5			0.268858	-0.485311	0.538446	1.39989	-0.671924	16.4658	16.7176	16.4783	16.5986	14.56	15.6438
O43290	SNUT1_HUMAN U4/U6.U5 tri-snRNP-associated protein 1 OS=Homo sapiens OX=9606 GN=SART1 PE=1 SV=1	9	9	9			0.268023	-0.140402	0.539482	1.10221	-0.670119	17.679	17.6763	17.4507	18.0601	17.5582	17.3727
P45985	MP2K4_HUMAN Dual specificity mitogen-activated protein kinase kinase 4 OS=Homo sapiens OX=9606 GN=MAP2K4 PE=1 SV=1	5	5	5			0.267959	-0.184011	0.539562	1.13604	-0.669981	16.6917	17.1244	17.3841	17.5977	17.4258	17.3314
A0FGR8	ESYT2_HUMAN Extended synaptotagmin-2 OS=Homo sapiens OX=9606 GN=ESYT2 PE=1 SV=1	17	17	16			0.267585	-0.158133	0.540026	1.11584	-0.669173	17.8817	18.1315	17.7914	18.336	17.8729	17.5528
O00567	NOP56_HUMAN Nucleolar protein 56 OS=Homo sapiens OX=9606 GN=NOP56 PE=1 SV=4	20	20	18			0.267439	-0.183298	0.540208	1.13548	-0.668858	19.2868	19.4123	19.2397	20.0519	19.707	19.3193
O60231	DHX16_HUMAN Pre-mRNA-splicing factor ATP-dependent RNA helicase DHX16 OS=Homo sapiens OX=9606 GN=DHX16 PE=1 SV=2	5	5	5			0.267186	-0.342908	0.540523	1.26831	-0.66831	15.4974	15.6039	16.0525	15.4775	14.3491	15.8463
P54819	KAD2_HUMAN Adenylate kinase 2, mitochondrial OS=Homo sapiens OX=9606 GN=AK2 PE=1 SV=2	9	9	9			0.266875	-0.122721	0.54091	1.08879	-0.667638	18.9328	19.0147	18.9077	18.9234	19.1786	19.4492
O43663	PRC1_HUMAN Protein regulator of cytokinesis 1 OS=Homo sapiens OX=9606 GN=PRC1 PE=1 SV=2	9	9	9			0.266734	-0.227063	0.541086	1.17045	-0.667334	16.7008	17.5508	17.2172	17.6795	17.6228	16.9916
P23497	SP100_HUMAN Nuclear autoantigen Sp-100 OS=Homo sapiens OX=9606 GN=SP100 PE=1 SV=3	3	3	2			0.266712	-0.480865	0.541113	1.39558	-0.667286	16.2042	16.2695	14.5094	15.8237	16.7128	16.7757
P31949	S10AB_HUMAN Protein S100-A11 OS=Homo sapiens OX=9606 GN=S100A11 PE=1 SV=2	4	4	4			0.266616	-0.150012	0.541233	1.10958	-0.667077	22.8987	23.0226	23.1896	23.2273	23.3518	23.6403
Q99805	TM9S2_HUMAN Transmembrane 9 superfamily member 2 OS=Homo sapiens OX=9606 GN=TM9SF2 PE=1 SV=1	8	8	8			0.266295	-0.0565052	0.541633	1.03994	-0.666384	19.4601	19.4	19.2846	19.5213	19.3059	19.2988
Q9UFN0	NPS3A_HUMAN Protein NipSnap homolog 3A OS=Homo sapiens OX=9606 GN=NIPSNAP3A PE=1 SV=2	4	4	4			0.264988	0.334416	0.543265	0.793105	0.663554	16.5239	15.7144	16.9953	16.3912	16.9599	17.3702
O60568	PLOD3_HUMAN Multifunctional procollagen lysine hydroxylase and glycosyltransferase LH3 OS=Homo sapiens OX=9606 GN=PLOD3 PE=1 SV=1	18	18	18			0.264711	-0.0917225	0.543612	1.06564	-0.662955	19.0687	19.0173	19.2345	19.1108	18.8982	19.3485
P17987	TCPA_HUMAN T-complex protein 1 subunit alpha OS=Homo sapiens OX=9606 GN=TCP1 PE=1 SV=1	27	27	27			0.264511	0.116024	0.543862	0.922727	0.662522	21.6176	21.651	21.8845	21.4506	21.908	21.9604
O94992	HEXI1_HUMAN Protein HEXIM1 OS=Homo sapiens OX=9606 GN=HEXIM1 PE=1 SV=1	3	3	3			0.264255	-0.521583	0.544183	1.43553	-0.661967	16.6004	16.2262	14.4299	16.381	14.9892	14.9771
Q9NYH9	UTP6_HUMAN U3 small nucleolar RNA-associated protein 6 homolog OS=Homo sapiens OX=9606 GN=UTP6 PE=2 SV=2	4	4	4			0.263882	-0.504436	0.544651	1.41857	-0.661159	15.2646	15.8617	14.7703	16.2737	17.1755	16.5882
P23634	AT2B4_HUMAN Plasma membrane calcium-transporting ATPase 4 OS=Homo sapiens OX=9606 GN=ATP2B4 PE=1 SV=2	32	32	21			0.26378	-0.0727895	0.544779	1.05175	-0.660938	20.0389	19.9264	19.6815	20.0063	19.9526	19.9586
P27361	MK03_HUMAN Mitogen-activated protein kinase 3 OS=Homo sapiens OX=9606 GN=MAPK3 PE=1 SV=4	7	4	4			0.263597	-0.252631	0.545008	1.19138	-0.660541	17.4985	17.2231	17.2709	17.7085	16.4315	17.0272
Q15113	PCOC1_HUMAN Procollagen C-endopeptidase enhancer 1 OS=Homo sapiens OX=9606 GN=PCOLCE PE=1 SV=2	9	9	9			0.262974	-0.421727	0.545791	1.33953	-0.659191	17.5447	18.3778	16.8394	17.986	17.1108	16.3962
P24593	IBP5_HUMAN Insulin-like growth factor-binding protein 5 OS=Homo sapiens OX=9606 GN=IGFBP5 PE=1 SV=1	2	2	2			0.262618	-0.539002	0.546238	1.45297	-0.658419	15.5085	16.9684	14.4746	16.1393	16.4977	14.99
P09972	ALDOC_HUMAN Fructose-bisphosphate aldolase C OS=Homo sapiens OX=9606 GN=ALDOC PE=1 SV=2	10	7	7			0.262614	0.115805	0.546243	0.922867	0.65841	22.2141	22.0817	21.964	21.9343	21.8173	21.632
P08962	CD63_HUMAN CD63 antigen OS=Homo sapiens OX=9606 GN=CD63 PE=1 SV=2	6	6	6			0.262499	0.235328	0.546388	0.849492	0.65816	21.0559	21.1683	22.0109	21.0439	21.6256	21.7743
Q13427	PPIG_HUMAN Peptidyl-prolyl cis-trans isomerase G OS=Homo sapiens OX=9606 GN=PPIG PE=1 SV=2	3	3	3			0.262139	-0.269314	0.546841	1.20523	-0.657379	15.389	16.1522	15.6557	15.837	16.6005	16.464
P13489	RINI_HUMAN Ribonuclease inhibitor OS=Homo sapiens OX=9606 GN=RNH1 PE=1 SV=2	21	21	21			0.261656	0.0582937	0.547449	0.960399	0.656331	20.9647	20.8112	20.9224	20.936	21.0954	21.0605
P08473	NEP_HUMAN Neprilysin OS=Homo sapiens OX=9606 GN=MME PE=1 SV=2	31	31	31			0.261625	-0.02889	0.547488	1.02023	-0.656264	21.1421	21.1931	21.2232	21.2923	21.2489	21.2155
Q9BZE4	NOG1_HUMAN Nucleolar GTP-binding protein 1 OS=Homo sapiens OX=9606 GN=GTPBP4 PE=1 SV=3	12	12	12			0.261261	0.216265	0.547948	0.860791	0.655473	16.8753	16.8651	17.3688	17.5555	17.6846	16.8594
P34897	GLYM_HUMAN Serine hydroxymethyltransferase, mitochondrial OS=Homo sapiens OX=9606 GN=SHMT2 PE=1 SV=3	15	15	14			0.261193	-0.09445	0.548033	1.06766	-0.655327	19.8302	19.6083	19.7873	20.0044	19.5502	19.8383
Q9UGV2	NDRG3_HUMAN Protein NDRG3 OS=Homo sapiens OX=9606 GN=NDRG3 PE=1 SV=2	5	5	5			0.260901	-0.797986	0.548402	1.73867	-0.654692	15.8148	18.1356	17.231	17.6846	15.1538	14.7733
Q5SRE5	NU188_HUMAN Nucleoporin NUP188 homolog OS=Homo sapiens OX=9606 GN=NUP188 PE=1 SV=1	11	11	11			0.260159	-0.332355	0.54934	1.25907	-0.65308	17.4203	17.3426	17.5676	17.1497	16.0024	17.4951
Q9H3Z4	DNJC5_HUMAN DnaJ homolog subfamily C member 5 OS=Homo sapiens OX=9606 GN=DNAJC5 PE=1 SV=1	3	3	3			0.259748	-0.244481	0.54986	1.18467	-0.652187	18.059	18.5896	18.1484	18.8324	18.0901	17.609
Q709C8	VP13C_HUMAN Vacuolar protein sorting-associated protein 13C OS=Homo sapiens OX=9606 GN=VPS13C PE=1 SV=1	23	23	23			0.259633	-0.0900326	0.550005	1.06439	-0.651937	18.6163	18.631	18.913	18.9517	18.7417	18.9584
Q9UIC8	LCMT1_HUMAN Leucine carboxyl methyltransferase 1 OS=Homo sapiens OX=9606 GN=LCMT1 PE=1 SV=2	4	4	4			0.259514	-0.572727	0.550156	1.48733	-0.651678	17.0353	16.4061	16.6731	16.0077	15.1577	18.1706
Q969V3	NCLN_HUMAN Nicalin OS=Homo sapiens OX=9606 GN=NCLN PE=1 SV=2	9	9	9			0.258758	-0.115545	0.551115	1.08338	-0.650035	18.7686	18.791	18.5214	18.6337	18.2491	18.4609
O95169	NDUB8_HUMAN NADH dehydrogenase [ubiquinone] 1 beta subcomplex subunit 8, mitochondrial OS=Homo sapiens OX=9606 GN=NDUFB8 PE=1 SV=1	3	3	3			0.258737	0.490394	0.551141	0.711831	0.64999	18.3676	18.4551	18.2516	18.723	18.3708	16.3407
Q9BUJ2	HNRL1_HUMAN Heterogeneous nuclear ribonucleoprotein U-like protein 1 OS=Homo sapiens OX=9606 GN=HNRNPUL1 PE=1 SV=2	14	14	14			0.258734	0.116366	0.551145	0.922508	0.649983	19.1661	19.2292	19.0081	19.0505	19.0989	18.6442
Q96AC1	FERM2_HUMAN Fermitin family homolog 2 OS=Homo sapiens OX=9606 GN=FERMT2 PE=1 SV=1	22	22	22			0.258657	-0.0775928	0.551243	1.05526	-0.649815	21.0544	21.021	21.078	21.3619	21.2612	21.2434
P06454	PTMA_HUMAN Prothymosin alpha OS=Homo sapiens OX=9606 GN=PTMA PE=1 SV=2	7	7	7			0.258577	-0.146065	0.551344	1.10655	-0.64964	21.919	22.2336	21.7737	22.2056	21.8659	21.5576
P42166	LAP2A_HUMAN Lamina-associated polypeptide 2, isoform alpha OS=Homo sapiens OX=9606 GN=TMPO PE=1 SV=2	17	17	8			0.258431	0.208827	0.55153	0.86524	0.649323	19.3913	19.4247	19.3599	19.7351	19.7832	18.7481
P80723	BASP1_HUMAN Brain acid soluble protein 1 OS=Homo sapiens OX=9606 GN=BASP1 PE=1 SV=2	18	18	18			0.258385	-0.183954	0.551588	1.13599	-0.649224	21.8278	22.1367	21.6729	22.1497	21.5596	21.3259
O94925	GLSK_HUMAN Glutaminase kidney isoform, mitochondrial OS=Homo sapiens OX=9606 GN=GLS PE=1 SV=1	18	18	18			0.258344	-0.097599	0.55164	1.06999	-0.649134	19.6779	19.398	19.2345	19.5183	19.268	19.5568
P04216	THY1_HUMAN Thy-1 membrane glycoprotein OS=Homo sapiens OX=9606 GN=THY1 PE=1 SV=2	3	3	3			0.257639	0.191849	0.552537	0.875483	0.647601	20.7184	20.6903	21.4604	20.9114	21.3305	21.3321
Q13033	STRN3_HUMAN Striatin-3 OS=Homo sapiens OX=9606 GN=STRN3 PE=1 SV=3	6	6	5			0.257362	-0.724143	0.552889	1.65192	-0.646998	14.5885	16.6551	17.3192	17.373	18.005	18.0571
P05166	PCCB_HUMAN Propionyl-CoA carboxylase beta chain, mitochondrial OS=Homo sapiens OX=9606 GN=PCCB PE=1 SV=3	4	4	4			0.2569	-0.235217	0.553478	1.17708	-0.645991	17.4335	18.0693	17.3506	18.0259	17.5802	16.9747
Q9H7Z7	PGES2_HUMAN Prostaglandin E synthase 2 OS=Homo sapiens OX=9606 GN=PTGES2 PE=1 SV=1	4	4	4			0.256267	-0.205029	0.554285	1.15271	-0.644613	17.3336	17.466	17.7223	17.8745	16.8619	17.1924
O95747	OXSR1_HUMAN Serine/threonine-protein kinase OSR1 OS=Homo sapiens OX=9606 GN=OXSR1 PE=1 SV=1	11	11	9			0.256152	-0.111187	0.554432	1.08012	-0.644361	19.4588	19.5675	19.4877	19.348	19.5652	19.9298
Q6PJG6	BRAT1_HUMAN BRCA1-associated ATM activator 1 OS=Homo sapiens OX=9606 GN=BRAT1 PE=1 SV=2	6	6	6			0.256017	0.171338	0.554604	0.888019	0.644069	16.5314	16.2764	15.9134	16.2234	16.2287	15.6597
O95340	PAPS2_HUMAN Bifunctional 3-phosphoadenosine 5-phosphosulfate synthase 2 OS=Homo sapiens OX=9606 GN=PAPSS2 PE=1 SV=2	19	19	18			0.255762	-0.0331122	0.55493	1.02322	-0.643513	19.8458	19.8692	19.7119	19.7613	19.812	19.8385
Q96T37	RBM15_HUMAN RNA-binding protein 15 OS=Homo sapiens OX=9606 GN=RBM15 PE=1 SV=2	5	5	5			0.255422	0.34538	0.555364	0.787101	0.642772	16.2018	16.619	16.8349	16.5449	16.2539	15.0907
Q13144	EI2BE_HUMAN Translation initiation factor eIF-2B subunit epsilon OS=Homo sapiens OX=9606 GN=EIF2B5 PE=1 SV=3	6	6	6			0.255382	0.147081	0.555416	0.903076	0.642683	17.0298	16.849	17.169	16.8162	16.4774	16.5697
Q9UBS4	DJB11_HUMAN DnaJ homolog subfamily B member 11 OS=Homo sapiens OX=9606 GN=DNAJB11 PE=1 SV=1	9	9	9			0.255173	0.187682	0.555683	0.878015	0.642229	19.7125	19.5094	19.4228	19.4712	19.1631	18.7548
P46779	RL28_HUMAN 60S ribosomal protein L28 OS=Homo sapiens OX=9606 GN=RPL28 PE=1 SV=3	5	5	5			0.255057	-0.249074	0.555831	1.18844	-0.641975	21.3398	21.3707	21.1769	22.3677	21.7861	21.3117
P33316	DUT_HUMAN Deoxyuridine 5-triphosphate nucleotidohydrolase, mitochondrial OS=Homo sapiens OX=9606 GN=DUT PE=1 SV=4	4	4	4			0.254907	1.136	0.556023	0.455019	0.641649	15.1358	15.6668	18.7984	15.0988	19.2104	18.971
P02452	CO1A1_HUMAN Collagen alpha-1(I) chain OS=Homo sapiens OX=9606 GN=COL1A1 PE=1 SV=5	32	32	32			0.254888	-0.269962	0.556048	1.20578	-0.641606	21.2672	22.1238	20.8401	20.7954	21.4157	21.4136
Q6PGP7	TTC37_HUMAN Tetratricopeptide repeat protein 37 OS=Homo sapiens OX=9606 GN=TTC37 PE=1 SV=1	16	16	16			0.254866	-0.105438	0.556076	1.07582	-0.641559	17.1861	17.0491	16.9948	17.5283	17.1817	17.1014
P53365	ARFP2_HUMAN Arfaptin-2 OS=Homo sapiens OX=9606 GN=ARFIP2 PE=1 SV=1	5	5	5			0.254817	0.488122	0.556139	0.712953	0.641452	17.199	17.0765	16.8174	17.1682	16.5956	14.9029
Q08209	PP2BA_HUMAN Serine/threonine-protein phosphatase 2B catalytic subunit alpha isoform OS=Homo sapiens OX=9606 GN=PPP3CA PE=1 SV=1	12	12	7			0.254446	0.445951	0.556614	0.7341	0.640644	17.9085	17.7211	18.5702	16.8521	18.554	19.1216
P51532	SMCA4_HUMAN Transcription activator BRG1 OS=Homo sapiens OX=9606 GN=SMARCA4 PE=1 SV=2	9	9	4			0.25377	-0.60107	0.557481	1.51684	-0.639167	16.8101	16.6087	14.1353	16.9998	16.7653	15.9055
Q9Y4G6	TLN2_HUMAN Talin-2 OS=Homo sapiens OX=9606 GN=TLN2 PE=1 SV=4	39	29	29			0.253694	0.400464	0.557578	0.757615	0.639002	17.0179	16.8243	16.8198	16.8531	16.1658	15.1247
O43684	BUB3_HUMAN Mitotic checkpoint protein BUB3 OS=Homo sapiens OX=9606 GN=BUB3 PE=1 SV=1	8	8	8			0.253684	0.203874	0.557591	0.868216	0.63898	19.3306	19.2123	18.9429	19.2265	19.1008	18.3239
O14735	CDIPT_HUMAN CDP-diacylglycerol--inositol 3-phosphatidyltransferase OS=Homo sapiens OX=9606 GN=CDIPT PE=1 SV=1	4	4	4			0.253262	-0.44001	0.558133	1.35661	-0.638059	15.8507	15.7249	17.0613	16.514	15.3049	17.298
Q8TEX9	IPO4_HUMAN Importin-4 OS=Homo sapiens OX=9606 GN=IPO4 PE=1 SV=2	19	19	19			0.253261	-0.0836449	0.558135	1.05969	-0.638057	18.5815	18.605	18.8392	18.8352	18.742	18.9734
P46977	STT3A_HUMAN Dolichyl-diphosphooligosaccharide--protein glycosyltransferase subunit STT3A OS=Homo sapiens OX=9606 GN=STT3A PE=1 SV=2	12	12	12			0.252977	0.158531	0.5585	0.895937	0.637435	19.1942	19.1295	19.8154	19.6146	19.753	19.5428
Q9NRY5	F1142_HUMAN Protein FAM114A2 OS=Homo sapiens OX=9606 GN=FAM114A2 PE=1 SV=4	11	11	11			0.252879	-0.139966	0.558626	1.10188	-0.637222	17.4759	17.5114	16.9657	17.4351	17.0916	17.0065
P08648	ITA5_HUMAN Integrin alpha-5 OS=Homo sapiens OX=9606 GN=ITGA5 PE=1 SV=2	14	14	14			0.252812	-0.0795269	0.558712	1.05667	-0.637076	19.8167	20.0114	19.955	19.9271	20.1371	20.209
Q14554	PDIA5_HUMAN Protein disulfide-isomerase A5 OS=Homo sapiens OX=9606 GN=PDIA5 PE=1 SV=1	14	14	14			0.252628	-0.123978	0.558949	1.08974	-0.636674	17.8163	18.0714	17.732	17.9778	17.6051	17.4762
Q86VM9	ZCH18_HUMAN Zinc finger CCCH domain-containing protein 18 OS=Homo sapiens OX=9606 GN=ZC3H18 PE=1 SV=2	4	4	4			0.252621	0.164364	0.558958	0.892322	0.636658	19.0085	19.1577	18.8855	18.6153	19.5024	19.1303
O00178	GTPB1_HUMAN GTP-binding protein 1 OS=Homo sapiens OX=9606 GN=GTPBP1 PE=1 SV=3	7	7	7			0.252565	-0.600963	0.55903	1.51673	-0.636537	17.8225	17.3914	14.8634	17.5174	17.4762	17.0562
O60443	GSDME_HUMAN Gasdermin-E OS=Homo sapiens OX=9606 GN=GSDME PE=1 SV=2	7	7	7			0.252139	-0.186469	0.559578	1.13798	-0.635607	16.9583	17.2523	17.1542	17.6527	16.9085	16.6755
Q9Y277	VDAC3_HUMAN Voltage-dependent anion-selective channel protein 3 OS=Homo sapiens OX=9606 GN=VDAC3 PE=1 SV=1	9	9	9			0.252053	0.108871	0.559689	0.927313	0.635418	19.5574	19.5012	19.7837	19.2321	19.3925	19.6736
Q9BSJ2	GCP2_HUMAN Gamma-tubulin complex component 2 OS=Homo sapiens OX=9606 GN=TUBGCP2 PE=1 SV=2	13	13	13			0.251813	-0.175905	0.559999	1.12967	-0.634894	16.4909	16.2352	16.6165	16.4913	16.1176	17.0263
P42704	LPPRC_HUMAN Leucine-rich PPR motif-containing protein, mitochondrial OS=Homo sapiens OX=9606 GN=LRPPRC PE=1 SV=3	51	51	51			0.251715	0.0771154	0.560125	0.947951	0.634679	20.2926	20.0961	20.0867	20.1647	19.9973	19.8843
P10301	RRAS_HUMAN Ras-related protein R-Ras OS=Homo sapiens OX=9606 GN=RRAS PE=1 SV=1	4	3	3			0.25151	-0.175975	0.56039	1.12973	-0.63423	18.6715	18.726	18.4149	18.8392	18.0835	18.1325
Q8TCT9	HM13_HUMAN Minor histocompatibility antigen H13 OS=Homo sapiens OX=9606 GN=HM13 PE=1 SV=1	5	5	5			0.251257	0.291246	0.560716	0.817196	0.633678	18.3158	18.4226	19.3259	17.8776	18.6157	19.0835
Q96HE7	ERO1A_HUMAN ERO1-like protein alpha OS=Homo sapiens OX=9606 GN=ERO1A PE=1 SV=2	16	16	16			0.251204	0.133806	0.560784	0.911424	0.633562	20.4059	20.2385	20.1555	20.1011	19.9041	19.7244
Q9BQE5	APOL2_HUMAN Apolipoprotein L2 OS=Homo sapiens OX=9606 GN=APOL2 PE=1 SV=1	6	6	6			0.251094	0.0920607	0.560927	0.938182	0.633321	17.9179	17.5824	17.9961	18.0695	17.8786	17.8645
P00738	HPT_HUMAN Haptoglobin OS=Homo sapiens OX=9606 GN=HP PE=1 SV=1	9	9	9			0.250929	0.152664	0.56114	0.899588	0.632961	19.1329	19.2451	19.303	19.2256	19.0421	18.5493
Q8TED1	GPX8_HUMAN Probable glutathione peroxidase 8 OS=Homo sapiens OX=9606 GN=GPX8 PE=1 SV=2	4	4	4			0.250741	-0.193325	0.561383	1.1434	-0.632549	18.7384	18.7375	19.0964	19.0547	19.076	19.6986
Q92688	AN32B_HUMAN Acidic leucine-rich nuclear phosphoprotein 32 family member B OS=Homo sapiens OX=9606 GN=ANP32B PE=1 SV=1	6	4	4			0.250628	0.161892	0.561529	0.893852	0.632302	19.2114	19.1711	19.0549	18.5	19.2044	19.3139
Q6P1L8	RM14_HUMAN 39S ribosomal protein L14, mitochondrial OS=Homo sapiens OX=9606 GN=MRPL14 PE=1 SV=1	2	2	2			0.25057	0.310493	0.561604	0.806366	0.632176	15.2167	14.8011	15.6402	15.7017	16.4496	15.8722
P48739	PIPNB_HUMAN Phosphatidylinositol transfer protein beta isoform OS=Homo sapiens OX=9606 GN=PITPNB PE=1 SV=2	11	11	11			0.250279	-0.148142	0.56198	1.10814	-0.631538	18.708	18.4888	18.1111	18.6359	18.0911	18.23
Q4J6C6	PPCEL_HUMAN Prolyl endopeptidase-like OS=Homo sapiens OX=9606 GN=PREPL PE=1 SV=1	5	5	5			0.25021	-0.436585	0.562069	1.3534	-0.631387	15.41	17.6874	16.4447	16.1053	16.3092	15.681
Q9NWV8	BABA1_HUMAN BRISC and BRCA1-A complex member 1 OS=Homo sapiens OX=9606 GN=BABAM1 PE=1 SV=1	3	3	2			0.250152	-0.526724	0.562145	1.44065	-0.631261	15.2295	17.7724	17.3273	17.3819	17.1458	16.1284
Q9UNE7	CHIP_HUMAN E3 ubiquitin-protein ligase CHIP OS=Homo sapiens OX=9606 GN=STUB1 PE=1 SV=2	5	5	5			0.250132	-0.577215	0.56217	1.49197	-0.631216	14.6754	16.6962	17.3332	16.5947	17.1494	17.5988
O75400	PR40A_HUMAN Pre-mRNA-processing factor 40 homolog A OS=Homo sapiens OX=9606 GN=PRPF40A PE=1 SV=2	10	10	10			0.250028	0.0742893	0.562305	0.94981	0.630989	17.9303	17.8929	18.1183	18.1415	18.2507	18.0421
O43156	TTI1_HUMAN TELO2-interacting protein 1 homolog OS=Homo sapiens OX=9606 GN=TTI1 PE=1 SV=3	3	3	3			0.249919	-0.346361	0.562446	1.27135	-0.630751	15.9952	15.4985	15.9098	16.7511	14.8561	15.5507
Q12904	AIMP1_HUMAN Aminoacyl tRNA synthase complex-interacting multifunctional protein 1 OS=Homo sapiens OX=9606 GN=AIMP1 PE=1 SV=2	9	9	9			0.249852	0.153664	0.562533	0.898964	0.630605	18.3708	18.1061	18.3737	17.7189	17.9271	18.3856
Q9Y3C8	UFC1_HUMAN Ubiquitin-fold modifier-conjugating enzyme 1 OS=Homo sapiens OX=9606 GN=UFC1 PE=1 SV=3	2	2	2			0.248776	0.234063	0.563928	0.850237	0.628248	15.82	15.4322	16.2733	16.5533	16.3735	15.779
Q05086	UBE3A_HUMAN Ubiquitin-protein ligase E3A OS=Homo sapiens OX=9606 GN=UBE3A PE=1 SV=4	11	11	11			0.24869	-0.180557	0.56404	1.13332	-0.62806	19.2177	19.451	18.8285	19.4743	19.0068	18.6693
P04040	CATA_HUMAN Catalase OS=Homo sapiens OX=9606 GN=CAT PE=1 SV=3	19	19	19			0.248667	-0.0682443	0.56407	1.04844	-0.628008	18.5677	18.7478	18.7695	18.8551	18.61	18.5491
Q9NQW6	ANLN_HUMAN Anillin OS=Homo sapiens OX=9606 GN=ANLN PE=1 SV=2	15	15	15			0.248421	0.138475	0.56439	0.908479	0.627471	18.9175	18.8795	18.7752	18.9192	18.7752	18.2537
Q8IY81	SPB1_HUMAN pre-rRNA 2-O-ribose RNA methyltransferase FTSJ3 OS=Homo sapiens OX=9606 GN=FTSJ3 PE=1 SV=2	9	9	9			0.248214	0.259064	0.564659	0.83563	0.627016	17.9116	17.952	18.6749	18.5712	19.1724	18.4586
Q9BW83	IFT27_HUMAN Intraflagellar transport protein 27 homolog OS=Homo sapiens OX=9606 GN=IFT27 PE=1 SV=1	2	2	2			0.247925	-0.296991	0.565035	1.22858	-0.626383	15.3004	16.2235	15.947	16.5403	16.8973	16.2718
P38435	VKGC_HUMAN Vitamin K-dependent gamma-carboxylase OS=Homo sapiens OX=9606 GN=GGCX PE=1 SV=2	5	5	5			0.247902	-0.242791	0.565064	1.18328	-0.626332	18.16	17.873	17.0074	17.4127	17.1578	17.7679
Q13459	MYO9B_HUMAN Unconventional myosin-IXb OS=Homo sapiens OX=9606 GN=MYO9B PE=1 SV=3	19	19	19			0.247769	0.0762469	0.565238	0.948522	0.626042	17.5582	17.7755	17.6855	17.5332	17.675	17.3814
P05412	JUN_HUMAN Transcription factor AP-1 OS=Homo sapiens OX=9606 GN=JUN PE=1 SV=2	3	3	3			0.247543	0.723782	0.565532	0.605508	0.625545	16.1828	13.5069	15.334	15.9639	17.1231	16.9978
Q9BVG4	PBDC1_HUMAN Protein PBDC1 OS=Homo sapiens OX=9606 GN=PBDC1 PE=1 SV=1	9	9	9			0.247523	-0.131236	0.565558	1.09523	-0.625502	18.227	18.3428	18.0297	18.4631	17.9803	17.8248
Q641Q2	WAC2A_HUMAN WASH complex subunit 2A OS=Homo sapiens OX=9606 GN=WASHC2A PE=1 SV=3	18	18	5			0.247387	-0.100825	0.565735	1.07239	-0.625204	18.0792	18.0747	17.7883	18.2995	18.0441	17.84
Q9NRF8	PYRG2_HUMAN CTP synthase 2 OS=Homo sapiens OX=9606 GN=CTPS2 PE=1 SV=1	5	3	3			0.246969	-0.426145	0.56628	1.34364	-0.624288	16.5903	15.2022	15.7658	16.8154	15.5465	17.1634
Q96DV4	RM38_HUMAN 39S ribosomal protein L38, mitochondrial OS=Homo sapiens OX=9606 GN=MRPL38 PE=1 SV=2	4	4	4			0.246351	0.509624	0.567086	0.702405	0.62293	18.4653	18.1587	17.8784	17.7863	17.0204	15.8903
Q8IXB1	DJC10_HUMAN DnaJ homolog subfamily C member 10 OS=Homo sapiens OX=9606 GN=DNAJC10 PE=1 SV=2	10	10	10			0.246203	0.144272	0.567279	0.904836	0.622607	18.802	18.4099	18.3789	18.6851	18.3918	18.0448
Q9P2X0	DPM3_HUMAN Dolichol-phosphate mannosyltransferase subunit 3 OS=Homo sapiens OX=9606 GN=DPM3 PE=1 SV=2	2	2	2			0.245806	-0.571531	0.567798	1.4861	-0.621735	15.3195	17.337	17.411	17.7297	16.1184	15.4967
P33981	TTK_HUMAN Dual specificity protein kinase TTK OS=Homo sapiens OX=9606 GN=TTK PE=1 SV=2	4	4	3			0.245787	-0.296514	0.567823	1.22817	-0.621693	15.5261	15.6455	15.0202	16.3728	16.4752	15.8926
O95140	MFN2_HUMAN Mitofusin-2 OS=Homo sapiens OX=9606 GN=MFN2 PE=1 SV=3	8	8	8			0.245714	0.38905	0.567918	0.763632	0.621532	17.1405	17.068	16.9038	17.2416	16.7471	15.3147
P35573	GDE_HUMAN Glycogen debranching enzyme OS=Homo sapiens OX=9606 GN=AGL PE=1 SV=3	10	10	10			0.245611	-0.721078	0.568053	1.64841	-0.621307	15.6827	17.8134	17.0926	18.0703	15.7062	14.761
P08238	HS90B_HUMAN Heat shock protein HSP 90-beta OS=Homo sapiens OX=9606 GN=HSP90AB1 PE=1 SV=4	45	43	23			0.245567	0.0670153	0.568111	0.954611	0.62121	23.7874	23.6946	23.7139	23.6134	23.4919	23.4842
O75821	EIF3G_HUMAN Eukaryotic translation initiation factor 3 subunit G OS=Homo sapiens OX=9606 GN=EIF3G PE=1 SV=2	10	10	10			0.245406	-0.159291	0.568321	1.11674	-0.620857	19.3563	19.7166	19.2718	19.6575	19.1994	18.9312
P02748	CO9_HUMAN Complement component C9 OS=Homo sapiens OX=9606 GN=C9 PE=1 SV=2	16	16	15			0.245405	0.670182	0.568323	0.628427	0.620855	18.5006	18.2199	20.2638	19.2395	21.3289	20.6234
P48163	MAOX_HUMAN NADP-dependent malic enzyme OS=Homo sapiens OX=9606 GN=ME1 PE=1 SV=1	13	13	13			0.245232	-0.111485	0.568549	1.08034	-0.620475	18.6276	18.9489	18.4195	18.7096	18.9654	18.6882
P63173	RL38_HUMAN 60S ribosomal protein L38 OS=Homo sapiens OX=9606 GN=RPL38 PE=1 SV=2	4	4	4			0.245171	-0.20131	0.568629	1.14974	-0.62034	19.3463	18.9673	18.5825	19.568	18.8067	18.8042
Q6PKG0	LARP1_HUMAN La-related protein 1 OS=Homo sapiens OX=9606 GN=LARP1 PE=1 SV=2	16	16	16			0.245164	-0.180169	0.568638	1.13302	-0.620325	17.3702	17.8052	17.9432	18.3652	18.021	17.7043
Q9NXF1	TEX10_HUMAN Testis-expressed protein 10 OS=Homo sapiens OX=9606 GN=TEX10 PE=1 SV=2	4	4	4			0.245078	-0.163591	0.568751	1.12007	-0.620137	16.3768	16.6041	16.5227	17.1778	16.7748	16.3832
Q6ZMZ3	SYNE3_HUMAN Nesprin-3 OS=Homo sapiens OX=9606 GN=SYNE3 PE=1 SV=2	5	5	5			0.245012	-0.330456	0.568837	1.25741	-0.619991	16.9652	16.9984	15.8881	17.6147	17.3982	16.6298
Q9NX47	MARH5_HUMAN E3 ubiquitin-protein ligase MARCHF5 OS=Homo sapiens OX=9606 GN=MARCHF5 PE=1 SV=1	5	5	5			0.244282	-0.479142	0.569794	1.39391	-0.618388	15.0103	17.0872	16.7291	16.0734	15.1739	15.1901
P60468	SC61B_HUMAN Protein transport protein Sec61 subunit beta OS=Homo sapiens OX=9606 GN=SEC61B PE=1 SV=2	3	3	3			0.244215	1.11613	0.569882	0.46133	0.61824	20.4566	16.1832	20.8362	20.5378	20.9948	22.2182
Q09161	NCBP1_HUMAN Nuclear cap-binding protein subunit 1 OS=Homo sapiens OX=9606 GN=NCBP1 PE=1 SV=1	11	11	11			0.244056	-0.0854537	0.570091	1.06102	-0.61789	17.3807	17.7236	17.6201	17.6226	17.8402	17.751
Q92974	ARHG2_HUMAN Rho guanine nucleotide exchange factor 2 OS=Homo sapiens OX=9606 GN=ARHGEF2 PE=1 SV=4	19	19	19			0.243864	-0.107742	0.570343	1.07754	-0.617469	17.9648	18.0068	18.137	18.3017	18.3496	18.4662
P21281	VATB2_HUMAN V-type proton ATPase subunit B, brain isoform OS=Homo sapiens OX=9606 GN=ATP6V1B2 PE=1 SV=3	20	20	20			0.243775	-0.124348	0.57046	1.09002	-0.617273	19.1735	19.0346	19.0053	19.5834	19.0357	18.9695
Q15800	MSMO1_HUMAN Methylsterol monooxygenase 1 OS=Homo sapiens OX=9606 GN=MSMO1 PE=1 SV=1	3	3	3			0.24284	-0.916866	0.571689	1.88801	-0.615216	18.4571	18.7154	17.1529	15.5988	15.0045	19.0509
Q01469	FABP5_HUMAN Fatty acid-binding protein 5 OS=Homo sapiens OX=9606 GN=FABP5 PE=1 SV=3	5	5	5			0.242832	0.48006	0.5717	0.716948	0.615199	16.9679	17.1738	18.697	17.2011	18.833	18.6829
O15260	SURF4_HUMAN Surfeit locus protein 4 OS=Homo sapiens OX=9606 GN=SURF4 PE=1 SV=3	4	4	4			0.242735	-0.0945733	0.571827	1.06775	-0.614986	21.9088	22.0882	22.219	22.3844	22.3349	22.2739
P36542	ATPG_HUMAN ATP synthase subunit gamma, mitochondrial OS=Homo sapiens OX=9606 GN=ATP5F1C PE=1 SV=1	6	6	6			0.242733	0.130431	0.57183	0.913558	0.61498	20.2404	20.0811	20.2988	19.8024	20.2637	20.5282
O60762	DPM1_HUMAN Dolichol-phosphate mannosyltransferase subunit 1 OS=Homo sapiens OX=9606 GN=DPM1 PE=1 SV=1	5	5	5			0.242581	-0.472467	0.57203	1.38748	-0.614647	15.5348	17.2757	18.0091	17.1842	17.3497	17.8511
Q9Y262	EIF3L_HUMAN Eukaryotic translation initiation factor 3 subunit L OS=Homo sapiens OX=9606 GN=EIF3L PE=1 SV=1	16	16	15			0.242572	0.0348072	0.572042	0.976162	0.614627	20.0217	19.8594	19.905	19.9281	19.9806	20.0155
Q86TU7	SETD3_HUMAN Actin-histidine N-methyltransferase OS=Homo sapiens OX=9606 GN=SETD3 PE=1 SV=1	10	10	10			0.242307	-0.154966	0.572391	1.1134	-0.614044	17.1338	17.2779	16.8783	17.2869	16.7097	16.6219
Q9UBV2	SE1L1_HUMAN Protein sel-1 homolog 1 OS=Homo sapiens OX=9606 GN=SEL1L PE=1 SV=3	12	12	12			0.242244	-0.146038	0.572474	1.10653	-0.613904	18.4555	18.3931	18.1133	18.5878	17.9403	17.9663
Q9Y5X2	SNX8_HUMAN Sorting nexin-8 OS=Homo sapiens OX=9606 GN=SNX8 PE=1 SV=1	9	9	9			0.242119	0.038264	0.572639	0.973826	0.61363	17.4148	17.3378	17.3748	17.4932	17.4797	17.3235
O94919	ENDD1_HUMAN Endonuclease domain-containing 1 protein OS=Homo sapiens OX=9606 GN=ENDOD1 PE=1 SV=2	5	5	5			0.242101	0.413129	0.572663	0.750993	0.613589	17.868	17.7278	17.3587	15.8072	17.336	17.7883
P25705	ATPA_HUMAN ATP synthase subunit alpha, mitochondrial OS=Homo sapiens OX=9606 GN=ATP5F1A PE=1 SV=1	19	19	19			0.24159	0.0663185	0.573337	0.955072	0.612465	22.1646	22.1744	22.2217	21.9611	22.2677	22.3195
Q9H1Z4	WDR13_HUMAN WD repeat-containing protein 13 OS=Homo sapiens OX=9606 GN=WDR13 PE=1 SV=2	2	2	2			0.241432	0.462767	0.573546	0.725593	0.612116	16.747	17.2781	17.1754	17.5073	17.4756	15.2242
Q6XZF7	DNMBP_HUMAN Dynamin-binding protein OS=Homo sapiens OX=9606 GN=DNMBP PE=1 SV=1	13	13	13			0.241363	0.173733	0.573637	0.886546	0.611964	16.704	16.9309	16.764	16.7288	16.7112	15.9983
P62241	RS8_HUMAN 40S ribosomal protein S8 OS=Homo sapiens OX=9606 GN=RPS8 PE=1 SV=2	9	9	9			0.241179	0.333577	0.57388	0.793566	0.611559	21.1821	21.2308	22.0233	21.6561	22.8323	22.1501
P62841	RS15_HUMAN 40S ribosomal protein S15 OS=Homo sapiens OX=9606 GN=RPS15 PE=1 SV=2	5	5	5			0.240911	-0.0870762	0.574234	1.06222	-0.610969	21.7011	21.8974	21.746	22.0271	21.7703	21.5542
P30566	PUR8_HUMAN Adenylosuccinate lyase OS=Homo sapiens OX=9606 GN=ADSL PE=1 SV=2	12	12	12			0.240867	0.101151	0.574292	0.932289	0.610871	18.2627	18.0018	17.9883	18.1785	17.9528	17.7199
O14579	COPE_HUMAN Coatomer subunit epsilon OS=Homo sapiens OX=9606 GN=COPE PE=1 SV=3	11	11	11			0.240218	-0.0751336	0.575151	1.05346	-0.609442	20.3843	20.2076	20.1016	20.4088	20.0764	20.1712
O15400	STX7_HUMAN Syntaxin-7 OS=Homo sapiens OX=9606 GN=STX7 PE=1 SV=4	7	7	7			0.240036	0.0734202	0.575392	0.950382	0.60904	18.6254	18.7179	18.7275	18.5552	18.9482	18.8077
P07093	GDN_HUMAN Glia-derived nexin OS=Homo sapiens OX=9606 GN=SERPINE2 PE=1 SV=1	10	10	10			0.239844	0.137945	0.575647	0.908813	0.608618	19.435	19.3123	19.0577	19.1232	19.0396	18.683
Q96ST2	IWS1_HUMAN Protein IWS1 homolog OS=Homo sapiens OX=9606 GN=IWS1 PE=1 SV=2	4	4	4			0.239699	0.841205	0.575839	0.558177	0.608296	15.1426	15.9877	18.1091	15.3267	18.6942	18.1079
P26358	DNMT1_HUMAN DNA (cytosine-5)-methyltransferase 1 OS=Homo sapiens OX=9606 GN=DNMT1 PE=1 SV=2	20	20	20			0.239599	0.27459	0.575972	0.826685	0.608077	17.5717	17.0688	17.2835	18.0738	17.7175	16.6063
Q9Y3C1	NOP16_HUMAN Nucleolar protein 16 OS=Homo sapiens OX=9606 GN=NOP16 PE=1 SV=2	5	5	5			0.239393	0.267726	0.576245	0.830628	0.607621	18.9412	18.4011	18.3721	18.8487	18.2678	17.5281
P22102	PUR2_HUMAN Trifunctional purine biosynthetic protein adenosine-3 OS=Homo sapiens OX=9606 GN=GART PE=1 SV=1	30	30	30			0.239367	-0.0729287	0.576279	1.05185	-0.607565	19.5679	19.6174	19.5851	19.6955	19.3373	19.3963
Q92616	GCN1_HUMAN eIF-2-alpha kinase activator GCN1 OS=Homo sapiens OX=9606 GN=GCN1 PE=1 SV=6	66	66	66			0.239142	-0.0495396	0.576578	1.03493	-0.607068	20.2397	20.2243	20.1099	20.3563	20.1881	20.1057
P62829	RL23_HUMAN 60S ribosomal protein L23 OS=Homo sapiens OX=9606 GN=RPL23 PE=1 SV=1	3	3	3			0.238721	-0.138384	0.577137	1.10067	-0.606139	22.8353	23.009	22.8233	23.4333	23.0597	22.6911
P00491	PNPH_HUMAN Purine nucleoside phosphorylase OS=Homo sapiens OX=9606 GN=PNP PE=1 SV=2	14	14	14			0.238639	0.0646826	0.577246	0.956156	0.605958	20.1551	20.2503	20.2547	20.2259	20.1911	19.9307
Q9H4L5	OSBL3_HUMAN Oxysterol-binding protein-related protein 3 OS=Homo sapiens OX=9606 GN=OSBPL3 PE=1 SV=1	10	10	10			0.238485	0.224512	0.577451	0.855884	0.605618	20.2896	19.3407	19.3955	19.7282	19.2206	19.1632
Q9P253	VPS18_HUMAN Vacuolar protein sorting-associated protein 18 homolog OS=Homo sapiens OX=9606 GN=VPS18 PE=1 SV=2	9	9	9			0.238305	-0.416965	0.57769	1.33512	-0.60522	15.3164	15.6955	16.284	17.1342	17.0563	17.0779
P00367	DHE3_HUMAN Glutamate dehydrogenase 1, mitochondrial OS=Homo sapiens OX=9606 GN=GLUD1 PE=1 SV=2;sp	22	22	22			0.238082	-0.113571	0.577987	1.0819	-0.604728	21.0576	21.0209	20.5553	20.8302	20.5902	20.6927
Q9BUT1	BDH2_HUMAN 3-hydroxybutyrate dehydrogenase type 2 OS=Homo sapiens OX=9606 GN=BDH2 PE=1 SV=2	5	5	5			0.238031	0.914201	0.578055	0.530638	0.604615	15.8718	14.9274	18.49	14.9717	17.1579	18.878
Q99442	SEC62_HUMAN Translocation protein SEC62 OS=Homo sapiens OX=9606 GN=SEC62 PE=1 SV=1	3	3	3			0.237369	-1.09101	0.578937	2.13023	-0.603153	19.5645	19.7177	15.3742	20.0772	17.458	15.8749
P52926	HMGA2_HUMAN High mobility group protein HMGI-C OS=Homo sapiens OX=9606 GN=HMGA2 PE=1 SV=1	5	5	5			0.237274	-0.293862	0.579063	1.22592	-0.602943	20.9347	21.432	21.0757	22.3123	21.6863	20.834
O00483	NDUA4_HUMAN Cytochrome c oxidase subunit NDUFA4 OS=Homo sapiens OX=9606 GN=NDUFA4 PE=1 SV=1	2	2	2			0.237214	1.34506	0.579143	0.393638	0.60281	15.5767	15.2221	19.6128	15.0226	19.5673	20.4768
P22307	NLTP_HUMAN Non-specific lipid-transfer protein OS=Homo sapiens OX=9606 GN=SCP2 PE=1 SV=2	6	6	6			0.236743	-0.171633	0.579772	1.12633	-0.60177	16.5905	17.2473	16.8332	17.2963	17.2324	16.6274
P53985	MOT1_HUMAN Monocarboxylate transporter 1 OS=Homo sapiens OX=9606 GN=SLC16A1 PE=1 SV=3	3	3	3			0.236572	-0.139697	0.58	1.10167	-0.601393	19.2427	19.4463	19.0231	19.3884	18.93	18.7803
Q7Z3E5	ARMC9_HUMAN LisH domain-containing protein ARMC9 OS=Homo sapiens OX=9606 GN=ARMC9 PE=1 SV=3	11	11	11			0.236506	-0.0393728	0.580088	1.02767	-0.601245	18.1718	18.1794	18.1929	18.1683	18.2285	18.3637
Q99798	ACON_HUMAN Aconitate hydratase, mitochondrial OS=Homo sapiens OX=9606 GN=ACO2 PE=1 SV=2	24	24	24			0.236334	-0.228079	0.580318	1.17127	-0.600865	19.7209	19.7135	19.1601	19.7331	18.799	18.9176
Q9Y2W1	TR150_HUMAN Thyroid hormone receptor-associated protein 3 OS=Homo sapiens OX=9606 GN=THRAP3 PE=1 SV=2	11	11	11			0.236277	-0.122484	0.580394	1.08861	-0.60074	17.5331	18.0385	18.2269	18.0672	17.9322	17.954
O14744	ANM5_HUMAN Protein arginine N-methyltransferase 5 OS=Homo sapiens OX=9606 GN=PRMT5 PE=1 SV=4	10	10	8			0.23612	-0.183242	0.580604	1.13543	-0.600391	18.1701	18.839	18.6086	18.2102	18.7574	19.0366
Q9Y6I3	EPN1_HUMAN Epsin-1 OS=Homo sapiens OX=9606 GN=EPN1 PE=1 SV=2	6	6	5			0.23593	-0.0647182	0.580858	1.04588	-0.599972	18.1774	18.1767	17.8882	18.0568	17.9403	17.9664
P00533	EGFR_HUMAN Epidermal growth factor receptor OS=Homo sapiens OX=9606 GN=EGFR PE=1 SV=2	24	24	24			0.235881	-0.0195408	0.580924	1.01364	-0.599863	18.5331	18.4954	18.5473	18.5983	18.5021	18.5474
Q96A49	SYAP1_HUMAN Synapse-associated protein 1 OS=Homo sapiens OX=9606 GN=SYAP1 PE=1 SV=1	11	11	11			0.235848	-0.105935	0.580968	1.07619	-0.599791	18.5555	18.7188	18.3255	18.6852	18.4177	18.2124
Q9Y320	TMX2_HUMAN Thioredoxin-related transmembrane protein 2 OS=Homo sapiens OX=9606 GN=TMX2 PE=1 SV=1	5	5	5			0.234701	0.199811	0.582504	0.870665	0.597252	17.6556	17.7142	17.695	17.0651	18.1197	18.0915
Q9UIA9	XPO7_HUMAN Exportin-7 OS=Homo sapiens OX=9606 GN=XPO7 PE=1 SV=3	16	16	15			0.234692	-0.0755246	0.582516	1.05374	-0.597232	18.1474	18.2776	18.1996	18.4861	18.2505	18.0604
P62979	RS27A_HUMAN Ubiquitin-40S ribosomal protein S27a OS=Homo sapiens OX=9606 GN=RPS27A PE=1 SV=2;sp	14	14	4			0.234599	0.142935	0.582641	0.905675	0.597026	23.5151	23.049	23.2598	22.8239	22.8943	23.3675
Q86UE4	LYRIC_HUMAN Protein LYRIC OS=Homo sapiens OX=9606 GN=MTDH PE=1 SV=2	16	16	16			0.234537	-0.216278	0.582724	1.16173	-0.596889	17.9045	18.4803	18.8395	18.4035	18.6134	19.1225
P01857	IGHG1_HUMAN Immunoglobulin heavy constant gamma 1 OS=Homo sapiens OX=9606 GN=IGHG1 PE=1 SV=1	10	10	6			0.234194	0.319123	0.583185	0.801557	0.596129	21.4771	21.2032	21.2205	20.9128	20.2816	19.9058
P00558	PGK1_HUMAN Phosphoglycerate kinase 1 OS=Homo sapiens OX=9606 GN=PGK1 PE=1 SV=3	22	22	22			0.234082	0.103119	0.583335	0.931018	0.595882	22.0674	21.9118	21.7709	21.6332	21.5923	21.5763
Q14258	TRI25_HUMAN E3 ubiquitin/ISG15 ligase TRIM25 OS=Homo sapiens OX=9606 GN=TRIM25 PE=1 SV=2	18	18	18			0.234066	-0.117278	0.583356	1.08469	-0.595846	19.0312	19.1868	18.7508	19.0341	18.7087	18.6216
P25398	RS12_HUMAN 40S ribosomal protein S12 OS=Homo sapiens OX=9606 GN=RPS12 PE=1 SV=3	5	5	5			0.234023	0.108545	0.583414	0.927523	0.595751	20.2703	19.9314	19.7866	19.8054	19.7281	19.7226
Q14152	EIF3A_HUMAN Eukaryotic translation initiation factor 3 subunit A OS=Homo sapiens OX=9606 GN=EIF3A PE=1 SV=1	40	40	40			0.233978	-0.055287	0.583475	1.03907	-0.595651	20.4755	20.5949	20.5553	20.6555	20.4289	20.3752
P31150	GDIA_HUMAN Rab GDP dissociation inhibitor alpha OS=Homo sapiens OX=9606 GN=GDI1 PE=1 SV=2	21	14	14			0.233689	0.0221723	0.583863	0.984749	0.59501	20.2882	20.2765	20.3951	20.3157	20.3193	20.3438
P35813	PPM1A_HUMAN Protein phosphatase 1A OS=Homo sapiens OX=9606 GN=PPM1A PE=1 SV=1	6	6	4			0.233623	0.538778	0.583952	0.688354	0.594864	18.5535	17.7556	17.3841	16.4826	19.0364	19.1195
Q04917	1433F_HUMAN 14-3-3 protein eta OS=Homo sapiens OX=9606 GN=YWHAH PE=1 SV=4	14	12	12			0.233323	0.0362574	0.584355	0.975181	0.5942	20.7031	20.8183	20.8121	20.7659	20.8661	20.6883
Q96IJ6	GMPPA_HUMAN Mannose-1-phosphate guanyltransferase alpha OS=Homo sapiens OX=9606 GN=GMPPA PE=1 SV=1	7	7	7			0.23319	0.170427	0.584534	0.88858	0.593904	18.4505	18.1768	17.7258	17.8695	17.9099	17.5286
P23193	TCEA1_HUMAN Transcription elongation factor A protein 1 OS=Homo sapiens OX=9606 GN=TCEA1 PE=1 SV=2	7	7	7			0.233058	0.330603	0.584712	0.795204	0.593613	17.3316	17.0156	16.9323	15.5859	16.3056	16.9761
Q9NV96	CC50A_HUMAN Cell cycle control protein 50A OS=Homo sapiens OX=9606 GN=TMEM30A PE=1 SV=1	3	3	2			0.233034	-0.593586	0.584744	1.50899	-0.593559	15.357	15.3331	16.0431	18.1512	15.4278	15.1243
P01011	AACT_HUMAN Alpha-1-antichymotrypsin OS=Homo sapiens OX=9606 GN=SERPINA3 PE=1 SV=2	3	3	3			0.232559	0.600367	0.585384	0.659586	0.592505	16.4233	15.3944	17.7235	14.9205	15.1863	17.2172
O75381	PEX14_HUMAN Peroxisomal membrane protein PEX14 OS=Homo sapiens OX=9606 GN=PEX14 PE=1 SV=1	3	3	3			0.23232	-0.107432	0.585706	1.07731	-0.591976	17.6175	17.6826	17.5881	17.8936	17.3768	17.3284
Q9ULA0	DNPEP_HUMAN Aspartyl aminopeptidase OS=Homo sapiens OX=9606 GN=DNPEP PE=1 SV=1	9	9	9			0.232001	0.224636	0.586137	0.855811	0.591267	18.1651	18.0017	18.0224	18.1015	17.6171	17.0273
Q6IAA8	LTOR1_HUMAN Ragulator complex protein LAMTOR1 OS=Homo sapiens OX=9606 GN=LAMTOR1 PE=1 SV=2	4	4	4			0.231939	-0.153189	0.58622	1.11202	-0.591129	18.6529	18.258	18.3933	18.9528	18.7076	19.0027
Q9NR30	DDX21_HUMAN Nucleolar RNA helicase 2 OS=Homo sapiens OX=9606 GN=DDX21 PE=1 SV=5	25	25	24			0.231911	0.115373	0.586258	0.923144	0.591069	20.1318	20.0088	20.0993	20.4042	20.2958	19.7678
Q8WTV0	SCRB1_HUMAN Scavenger receptor class B member 1 OS=Homo sapiens OX=9606 GN=SCARB1 PE=1 SV=1	3	3	3			0.231435	0.767062	0.586901	0.587613	0.590011	15.7809	15.3101	18.5205	16.2407	18.1446	18.5942
P22059	OSBP1_HUMAN Oxysterol-binding protein 1 OS=Homo sapiens OX=9606 GN=OSBP PE=1 SV=1	15	15	15			0.231313	-0.19036	0.587066	1.14105	-0.58974	18.2739	18.1374	17.682	18.2341	17.4268	17.5823
Q12797	ASPH_HUMAN Aspartyl/asparaginyl beta-hydroxylase OS=Homo sapiens OX=9606 GN=ASPH PE=1 SV=3	19	19	19			0.230202	-0.0941957	0.58857	1.06747	-0.587273	21.5108	21.4699	21.3109	21.6985	21.2705	21.2065
Q9ULT8	HECD1_HUMAN E3 ubiquitin-protein ligase HECTD1 OS=Homo sapiens OX=9606 GN=HECTD1 PE=1 SV=3	15	15	15			0.230192	-0.0961126	0.588583	1.06889	-0.587252	18.2093	18.2186	17.8349	18.2414	17.9906	17.8631
Q9UQB8	BAIP2_HUMAN Brain-specific angiogenesis inhibitor 1-associated protein 2 OS=Homo sapiens OX=9606 GN=BAIAP2 PE=1 SV=1	4	4	4			0.229987	-0.459311	0.588861	1.37489	-0.586796	16.44	15.7826	13.9641	16.2975	15.5799	15.2819
P05997	CO5A2_HUMAN Collagen alpha-2(V) chain OS=Homo sapiens OX=9606 GN=COL5A2 PE=1 SV=3	6	6	6			0.229611	0.651051	0.589371	0.636816	0.58596	17.6582	17.923	17.1541	17.5787	17.1151	14.4727
O95197	RTN3_HUMAN Reticulon-3 OS=Homo sapiens OX=9606 GN=RTN3 PE=1 SV=2	2	2	2			0.229326	1.22266	0.589758	0.428492	0.585325	15.5084	20.1169	20.1807	15.3987	19.9927	16.4982
Q92615	LAR4B_HUMAN La-related protein 4B OS=Homo sapiens OX=9606 GN=LARP4B PE=1 SV=3	3	3	3			0.229266	-0.318539	0.58984	1.24707	-0.585193	17.8871	17.6253	17.1532	18.7665	17.4592	17.0635
O95168	NDUB4_HUMAN NADH dehydrogenase [ubiquinone] 1 beta subcomplex subunit 4 OS=Homo sapiens OX=9606 GN=NDUFB4 PE=1 SV=3	2	2	2			0.229101	1.02848	0.590064	0.490226	0.584827	19.2493	19.4038	18.8103	15.2081	15.5057	15.8679
Q9NQ55	SSF1_HUMAN Suppressor of SWI4 1 homolog OS=Homo sapiens OX=9606 GN=PPAN PE=2 SV=1	4	4	4			0.229016	-0.776848	0.590179	1.71338	-0.584636	15.9195	18.029	15.1509	16.07	18.8911	18.1931
Q06210	GFPT1_HUMAN Glutamine--fructose-6-phosphate aminotransferase [isomerizing] 1 OS=Homo sapiens OX=9606 GN=GFPT1 PE=1 SV=3	30	30	26			0.228931	-0.0251439	0.590295	1.01758	-0.584449	19.9101	19.9425	19.8896	19.9311	20.0059	20.0074
Q8IVL5	P3H2_HUMAN Prolyl 3-hydroxylase 2 OS=Homo sapiens OX=9606 GN=P3H2 PE=1 SV=1	4	4	4			0.228862	-0.502254	0.590389	1.41642	-0.584294	17.3906	17.8308	16.9447	17.3129	15.2519	15.9502
Q9NW64	RBM22_HUMAN Pre-mRNA-splicing factor RBM22 OS=Homo sapiens OX=9606 GN=RBM22 PE=1 SV=1	4	4	4			0.228485	0.557309	0.590901	0.679569	0.583456	17.4103	15.6259	17.8003	16.6364	14.8979	16.1743
P08708	RS17_HUMAN 40S ribosomal protein S17 OS=Homo sapiens OX=9606 GN=RPS17 PE=1 SV=2	9	9	9			0.22819	0.108069	0.591303	0.927829	0.582799	20.6038	20.8878	20.7139	20.5778	20.7329	20.2607
Q9Y678	COPG1_HUMAN Coatomer subunit gamma-1 OS=Homo sapiens OX=9606 GN=COPG1 PE=1 SV=1	36	36	33			0.228009	0.0393105	0.591549	0.97312	0.582397	21.3082	21.2771	21.4178	21.3966	21.2814	21.2158
Q9Y6I9	TX264_HUMAN Testis-expressed protein 264 OS=Homo sapiens OX=9606 GN=TEX264 PE=1 SV=1	3	3	3			0.227547	-0.357522	0.592179	1.28122	-0.581368	17.3615	17.4007	16.8786	17.261	15.6515	16.3025
P62304	RUXE_HUMAN Small nuclear ribonucleoprotein E OS=Homo sapiens OX=9606 GN=SNRPE PE=1 SV=1	2	2	2			0.227401	0.127291	0.592378	0.915549	0.581042	20.0309	19.7126	19.828	19.6029	20.0989	20.2605
Q32P28	P3H1_HUMAN Prolyl 3-hydroxylase 1 OS=Homo sapiens OX=9606 GN=P3H1 PE=1 SV=2	19	19	19			0.226884	-0.151567	0.593084	1.11078	-0.57989	20.0583	19.9984	19.6326	19.882	19.2836	19.5488
Q9BY42	RTF2_HUMAN Replication termination factor 2 OS=Homo sapiens OX=9606 GN=RTF2 PE=1 SV=3	3	3	3			0.226458	0.188781	0.593666	0.877347	0.578942	16.2513	15.6471	15.5263	15.922	16.5024	16.1445
P11586	C1TC_HUMAN C-1-tetrahydrofolate synthase, cytoplasmic OS=Homo sapiens OX=9606 GN=MTHFD1 PE=1 SV=3	31	31	31			0.226333	0.0556889	0.593837	0.962135	0.578662	19.7335	19.6722	19.7924	19.6107	19.8352	19.9111
Q13442	HAP28_HUMAN 28 kDa heat- and acid-stable phosphoprotein OS=Homo sapiens OX=9606 GN=PDAP1 PE=1 SV=1	5	5	5			0.226164	-0.228434	0.594068	1.17156	-0.578287	18.7961	19.4545	18.9262	19.7646	19.4144	18.6028
Q9BXW7	HDHD5_HUMAN Haloacid dehalogenase-like hydrolase domain-containing 5 OS=Homo sapiens OX=9606 GN=HDHD5 PE=1 SV=1	6	6	6			0.226143	-0.182292	0.594097	1.13469	-0.57824	16.8265	16.8088	16.5927	17.3018	16.4298	16.2853
P35270	SPRE_HUMAN Sepiapterin reductase OS=Homo sapiens OX=9606 GN=SPR PE=1 SV=1	7	7	7			0.226127	-0.105201	0.594118	1.07564	-0.578204	18.2637	18.0404	17.653	17.9845	17.8361	18.0436
Q9H1I8	ASCC2_HUMAN Activating signal cointegrator 1 complex subunit 2 OS=Homo sapiens OX=9606 GN=ASCC2 PE=1 SV=3	8	8	8			0.226078	-0.138381	0.594185	1.10067	-0.578094	16.6188	16.9784	17.0751	17.4219	17.1214	16.8303
Q9BTV4	TMM43_HUMAN Transmembrane protein 43 OS=Homo sapiens OX=9606 GN=TMEM43 PE=1 SV=1	13	13	13			0.225959	-0.0787347	0.594348	1.05609	-0.577828	19.5581	19.377	19.3355	19.5801	19.1653	19.338
Q9UP83	COG5_HUMAN Conserved oligomeric Golgi complex subunit 5 OS=Homo sapiens OX=9606 GN=COG5 PE=1 SV=3	5	5	5			0.225838	0.0916456	0.594514	0.938452	0.577559	16.8766	16.3754	16.4271	16.6223	16.6385	16.6696
Q9H1J7	WNT5B_HUMAN Protein Wnt-5b OS=Homo sapiens OX=9606 GN=WNT5B PE=2 SV=2	8	6	6			0.225764	-0.626383	0.594615	1.54369	-0.577394	15.0839	15.0397	17.2743	16.8671	15.6825	18.0131
Q9BZQ8	NIBA1_HUMAN Protein Niban 1 OS=Homo sapiens OX=9606 GN=NIBAN1 PE=1 SV=1	6	6	6			0.225674	0.293495	0.594738	0.815923	0.577194	17.6198	17.0612	18.4488	17.9701	18.3907	18.5476
P19105	ML12A_HUMAN Myosin regulatory light chain 12A OS=Homo sapiens OX=9606 GN=MYL12A PE=1 SV=2	9	9	1			0.225565	0.31822	0.594888	0.802059	0.57695	21.8793	21.7937	22.6219	21.3623	22.619	23.0095
P27816	MAP4_HUMAN Microtubule-associated protein 4 OS=Homo sapiens OX=9606 GN=MAP4 PE=1 SV=3	44	44	44			0.225522	-0.0602729	0.594947	1.04266	-0.576855	20.7875	20.8153	20.7638	20.7942	20.5132	20.6356
Q8NCA5	FA98A_HUMAN Protein FAM98A OS=Homo sapiens OX=9606 GN=FAM98A PE=1 SV=2	6	5	5			0.224984	0.154874	0.595684	0.898211	0.575655	18.8537	18.9521	19.1136	18.4272	19.1668	19.2902
P25787	PSA2_HUMAN Proteasome subunit alpha type-2 OS=Homo sapiens OX=9606 GN=PSMA2 PE=1 SV=2	12	12	12			0.224556	0.183588	0.596271	0.88051	0.574698	20.9792	20.6239	20.8341	20.2585	20.9555	21.3357
Q9Y399	RT02_HUMAN 28S ribosomal protein S2, mitochondrial OS=Homo sapiens OX=9606 GN=MRPS2 PE=1 SV=1	3	3	3			0.224267	0.252051	0.596668	0.839702	0.574053	16.1514	16.7273	17.141	15.8933	16.9932	16.9089
Q3ZCM7	TBB8_HUMAN Tubulin beta-8 chain OS=Homo sapiens OX=9606 GN=TUBB8 PE=1 SV=2	10	2	2			0.22416	-0.160915	0.596815	1.118	-0.573815	23.7696	23.7816	23.6805	23.9963	23.1519	23.3069
Q8NBJ7	SUMF2_HUMAN Inactive C-alpha-formylglycine-generating enzyme 2 OS=Homo sapiens OX=9606 GN=SUMF2 PE=1 SV=2	4	4	4			0.224152	0.0901311	0.596826	0.939437	0.573797	17.7264	17.3012	17.6474	17.6297	17.3184	17.4909
Q9UHY1	NRBP_HUMAN Nuclear receptor-binding protein OS=Homo sapiens OX=9606 GN=NRBP1 PE=1 SV=1	9	9	9			0.224092	-0.123402	0.596909	1.0893	-0.573663	18.426	18.6392	18.5471	18.9106	18.3966	18.19
Q15427	SF3B4_HUMAN Splicing factor 3B subunit 4 OS=Homo sapiens OX=9606 GN=SF3B4 PE=1 SV=1	2	2	2			0.223991	-0.423666	0.597048	1.34133	-0.573437	15.8649	17.6512	17.7704	17.4562	18.2141	18.0129
Q08211	DHX9_HUMAN ATP-dependent RNA helicase A OS=Homo sapiens OX=9606 GN=DHX9 PE=1 SV=4	34	34	34			0.223967	-0.0480595	0.597081	1.03387	-0.573383	21.0276	21.0967	20.9502	21.153	21.0167	20.889
P62249	RS16_HUMAN 40S ribosomal protein S16 OS=Homo sapiens OX=9606 GN=RPS16 PE=1 SV=2	4	4	4			0.22366	0.279088	0.597503	0.824112	0.572699	20.5466	20.2753	21.1174	20.2538	21.2708	21.5684
O14925	TIM23_HUMAN Mitochondrial import inner membrane translocase subunit Tim23 OS=Homo sapiens OX=9606 GN=TIMM23 PE=1 SV=1;sp	3	3	3			0.223555	0.627262	0.597647	0.647404	0.572463	18.9199	18.1366	17.9182	18.8808	17.5807	15.5196
Q04323	UBXN1_HUMAN UBX domain-containing protein 1 OS=Homo sapiens OX=9606 GN=UBXN1 PE=1 SV=2	6	6	6			0.223456	-0.0989755	0.597784	1.07101	-0.572242	17.8979	18.2719	18.1556	18.3564	18.1444	17.8667
Q6P2Q9	PRP8_HUMAN Pre-mRNA-processing-splicing factor 8 OS=Homo sapiens OX=9606 GN=PRPF8 PE=1 SV=2	51	51	48			0.223226	-0.0868575	0.5981	1.06205	-0.571729	19.2459	19.3941	19.3718	19.652	19.3089	19.141
O15143	ARC1B_HUMAN Actin-related protein 2/3 complex subunit 1B OS=Homo sapiens OX=9606 GN=ARPC1B PE=1 SV=3	13	13	12			0.223166	-0.152437	0.598183	1.11145	-0.571595	21.2511	21.3949	21.0228	21.3412	20.7207	20.7157
Q7Z3J2	VP35L_HUMAN VPS35 endosomal protein sorting factor-like OS=Homo sapiens OX=9606 GN=VPS35L PE=1 SV=2	10	10	9			0.222907	0.278706	0.59854	0.82433	0.571015	15.5051	14.6103	15.6799	15.9066	16.1602	15.9922
P61006	RAB8A_HUMAN Ras-related protein Rab-8A OS=Homo sapiens OX=9606 GN=RAB8A PE=1 SV=1	4	3	3			0.221497	-0.119527	0.600486	1.08638	-0.567862	19.0938	19.1194	18.7002	19.2049	18.8141	18.6424
Q9Y5S2	MRCKB_HUMAN Serine/threonine-protein kinase MRCK beta OS=Homo sapiens OX=9606 GN=CDC42BPB PE=1 SV=2	17	17	15			0.22097	0.626981	0.601215	0.64753	0.566683	17.3039	17.0191	16.3519	17.2861	16.4936	13.9632
Q9UM54	MYO6_HUMAN Unconventional myosin-VI OS=Homo sapiens OX=9606 GN=MYO6 PE=1 SV=4	24	24	24			0.220803	-0.0800807	0.601446	1.05708	-0.566309	18.1903	18.2193	18.1091	18.4691	18.135	17.9864
P18084	ITB5_HUMAN Integrin beta-5 OS=Homo sapiens OX=9606 GN=ITGB5 PE=1 SV=1	8	8	8			0.220132	0.0951246	0.602376	0.936191	0.564806	16.9158	16.7315	17.1244	16.6983	16.5973	16.9224
Q8IZ07	AN13A_HUMAN Ankyrin repeat domain-containing protein 13A OS=Homo sapiens OX=9606 GN=ANKRD13A PE=1 SV=3	9	9	9			0.220017	0.390142	0.602536	0.763054	0.564548	16.8883	15.553	17.3163	17.2565	17.5241	17.7488
P21912	SDHB_HUMAN Succinate dehydrogenase [ubiquinone] iron-sulfur subunit, mitochondrial OS=Homo sapiens OX=9606 GN=SDHB PE=1 SV=3	9	9	9			0.219918	0.125563	0.602673	0.916646	0.564325	18.6139	18.7231	18.2282	18.2222	18.7345	18.2546
Q9H3S7	PTN23_HUMAN Tyrosine-protein phosphatase non-receptor type 23 OS=Homo sapiens OX=9606 GN=PTPN23 PE=1 SV=1	20	20	19			0.21947	-0.0953528	0.603295	1.06833	-0.563323	17.8594	17.7862	17.5967	18.0901	17.7033	17.5691
Q9UBQ0	VPS29_HUMAN Vacuolar protein sorting-associated protein 29 OS=Homo sapiens OX=9606 GN=VPS29 PE=1 SV=1	4	4	4			0.219273	0.130156	0.603569	0.913733	0.562881	18.402	18.6177	18.8159	18.1502	18.7391	18.7985
Q92522	H1X_HUMAN Histone H1.10 OS=Homo sapiens OX=9606 GN=H1-10 PE=1 SV=1	3	3	3			0.219069	0.492317	0.603853	0.710882	0.562422	16.7675	15.3586	16.3627	17.9349	17.8217	16.1815
Q9NX62	IMPA3_HUMAN Golgi-resident adenosine 3,5-bisphosphate 3-phosphatase OS=Homo sapiens OX=9606 GN=IMPAD1 PE=1 SV=1	4	4	4			0.219039	0.460116	0.603894	0.726928	0.562356	18.5926	18.5557	18.0937	18.339	17.7115	16.1227
Q9UET6	TRM7_HUMAN Putative tRNA (cytidine(32)/guanosine(34)-2-O)-methyltransferase OS=Homo sapiens OX=9606 GN=FTSJ1 PE=1 SV=2	3	3	3			0.218825	0.689965	0.604192	0.619869	0.561877	14.8243	14.8645	15.1107	15.6601	18.5268	15.8672
A6NHR9	SMHD1_HUMAN Structural maintenance of chromosomes flexible hinge domain-containing protein 1 OS=Homo sapiens OX=9606 GN=SMCHD1 PE=1 SV=2	7	7	7			0.21875	-0.415935	0.604296	1.33416	-0.561708	14.1759	16.1998	16.5616	15.5856	15.9374	16.1373
O43795	MYO1B_HUMAN Unconventional myosin-Ib OS=Homo sapiens OX=9606 GN=MYO1B PE=1 SV=3	27	27	27			0.218679	-0.0979824	0.604395	1.07028	-0.561548	18.4952	18.6703	18.4174	18.8565	18.6171	18.2969
Q5TFE4	NT5D1_HUMAN 5-nucleotidase domain-containing protein 1 OS=Homo sapiens OX=9606 GN=NT5DC1 PE=1 SV=1	9	9	9			0.218611	0.0780665	0.60449	0.947326	0.561396	16.9757	17.1266	16.9108	16.6533	16.9876	16.86
Q9BRP8	PYM1_HUMAN Partner of Y14 and mago OS=Homo sapiens OX=9606 GN=PYM1 PE=1 SV=1	5	5	5			0.218318	-0.204271	0.604898	1.1521	-0.560739	18.2996	18.6256	17.8293	18.6375	18.1419	17.6204
Q9BYI3	HYCCI_HUMAN Hyccin OS=Homo sapiens OX=9606 GN=FAM126A PE=1 SV=2	2	2	2			0.218152	-0.125931	0.605129	1.09121	-0.560365	16.5216	16.8031	16.5884	17.1011	17.1256	16.7091
P52789	HXK2_HUMAN Hexokinase-2 OS=Homo sapiens OX=9606 GN=HK2 PE=1 SV=2	26	26	25			0.218001	-0.0824273	0.605339	1.0588	-0.560027	20.3627	20.2416	20.1892	20.2922	19.881	20.1464
Q92900	RENT1_HUMAN Regulator of nonsense transcripts 1 OS=Homo sapiens OX=9606 GN=UPF1 PE=1 SV=2	32	32	31			0.217669	-0.0996367	0.605802	1.0715	-0.559281	18.9551	18.8467	18.663	18.9705	18.4848	18.5846
Q5T160	SYRM_HUMAN Probable arginine--tRNA ligase, mitochondrial OS=Homo sapiens OX=9606 GN=RARS2 PE=1 SV=1	5	5	5			0.217665	0.160158	0.605808	0.894927	0.559273	15.7054	15.2758	15.9232	15.2989	15.4841	16.0575
P49368	TCPG_HUMAN T-complex protein 1 subunit gamma OS=Homo sapiens OX=9606 GN=CCT3 PE=1 SV=4	30	30	30			0.21753	0.0559254	0.605996	0.961977	0.558969	21.9331	21.8019	21.7923	21.7812	21.6477	21.6222
Q96AG4	LRC59_HUMAN Leucine-rich repeat-containing protein 59 OS=Homo sapiens OX=9606 GN=LRRC59 PE=1 SV=1	11	11	11			0.217275	0.0986023	0.606352	0.933937	0.558397	20.6612	20.4511	20.4825	20.751	21.0041	20.6498
P07741	APT_HUMAN Adenine phosphoribosyltransferase OS=Homo sapiens OX=9606 GN=APRT PE=1 SV=2	8	8	8			0.216873	0.111598	0.606914	0.925562	0.557494	18.9159	18.4514	18.4303	18.4176	18.7175	18.8599
O14558	HSPB6_HUMAN Heat shock protein beta-6 OS=Homo sapiens OX=9606 GN=HSPB6 PE=1 SV=2	5	5	5			0.216528	0.0605793	0.607396	0.958879	0.556719	19.224	19.1935	19.2684	19.4157	19.4713	19.1727
P61970	NTF2_HUMAN Nuclear transport factor 2 OS=Homo sapiens OX=9606 GN=NUTF2 PE=1 SV=1	3	3	3			0.216298	0.107033	0.607718	0.928496	0.556201	19.74	19.6917	19.5949	19.2122	19.7192	19.8292
Q86WV6	STING_HUMAN Stimulator of interferon genes protein OS=Homo sapiens OX=9606 GN=STING1 PE=1 SV=1	5	5	5			0.216212	-0.13786	0.607838	1.10027	-0.55601	17.7716	17.7578	17.4966	18.0511	17.4126	17.2855
Q13685	AAMP_HUMAN Angio-associated migratory cell protein OS=Homo sapiens OX=9606 GN=AAMP PE=1 SV=2	5	5	5			0.216173	-0.157874	0.607893	1.11564	-0.55592	17.7756	17.8956	17.708	17.9958	17.2169	17.2828
Q96EK6	GNA1_HUMAN Glucosamine 6-phosphate N-acetyltransferase OS=Homo sapiens OX=9606 GN=GNPNAT1 PE=1 SV=1	9	9	9			0.216156	-0.149101	0.607917	1.10888	-0.555883	19.5452	19.4533	19.7205	19.3852	18.9686	19.8432
Q12800	TFCP2_HUMAN Alpha-globin transcription factor CP2 OS=Homo sapiens OX=9606 GN=TFCP2 PE=1 SV=2	5	5	4			0.215695	-0.314292	0.608562	1.2434	-0.554847	16.9972	16.1598	16.8178	17.0361	15.4538	17.0159
Q16555	DPYL2_HUMAN Dihydropyrimidinase-related protein 2 OS=Homo sapiens OX=9606 GN=DPYSL2 PE=1 SV=1	24	24	22			0.21555	0.0974909	0.608765	0.934657	0.554519	21.9269	22.0599	22.3192	21.7976	22.1637	22.2597
Q9UPN3	MACF1_HUMAN Microtubule-actin cross-linking factor 1, isoforms 1/2/3/5 OS=Homo sapiens OX=9606 GN=MACF1 PE=1 SV=4	90	90	87			0.215532	-0.128512	0.608791	1.09317	-0.554481	18.8525	18.8051	18.3603	18.9523	18.5119	18.3529
P56182	RRP1_HUMAN Ribosomal RNA processing protein 1 homolog A OS=Homo sapiens OX=9606 GN=RRP1 PE=1 SV=1	4	4	4			0.215431	-0.270557	0.608932	1.20627	-0.554252	17.4531	17.8056	16.911	18.2644	17.7091	16.8149
P37173	TGFR2_HUMAN TGF-beta receptor type-2 OS=Homo sapiens OX=9606 GN=TGFBR2 PE=1 SV=2	6	6	6			0.215425	0.43327	0.608941	0.740581	0.554238	16.0962	17.7883	17.6972	15.8384	17.1255	15.9924
Q14240	IF4A2_HUMAN Eukaryotic initiation factor 4A-II OS=Homo sapiens OX=9606 GN=EIF4A2 PE=1 SV=2	17	8	8			0.215399	-0.184073	0.608977	1.13609	-0.554181	18.93	19.0656	18.0172	18.638	18.59	18.3857
P26639	SYTC_HUMAN Threonine--tRNA ligase 1, cytoplasmic OS=Homo sapiens OX=9606 GN=TARS1 PE=1 SV=3	27	27	27			0.215347	-0.0284837	0.60905	1.01994	-0.554064	20.3604	20.2833	20.284	20.3072	20.1882	20.3275
P0DMV9	HS71B_HUMAN Heat shock 70 kDa protein 1B OS=Homo sapiens OX=9606 GN=HSPA1B PE=1 SV=1;sp	27	24	15			0.214906	-0.0436878	0.609669	1.03075	-0.55307	21.0397	21.1651	21.0851	21.0964	20.944	20.9383
Q9NTX5	ECHD1_HUMAN Ethylmalonyl-CoA decarboxylase OS=Homo sapiens OX=9606 GN=ECHDC1 PE=1 SV=2	8	8	8			0.21481	-0.0388501	0.609804	1.02729	-0.552855	18.7337	18.6853	18.7778	18.8589	18.6268	18.7107
P43304	GPDM_HUMAN Glycerol-3-phosphate dehydrogenase, mitochondrial OS=Homo sapiens OX=9606 GN=GPD2 PE=1 SV=3	19	19	19			0.214583	-0.0882473	0.610122	1.06308	-0.552344	18.8122	18.9045	18.8479	19.2045	18.8371	18.6529
Q16643	DREB_HUMAN Drebrin OS=Homo sapiens OX=9606 GN=DBN1 PE=1 SV=4	17	17	17			0.214453	-0.0471503	0.610305	1.03322	-0.552051	20.7958	20.8718	20.6804	20.8566	20.7393	20.6286
P09622	DLDH_HUMAN Dihydrolipoyl dehydrogenase, mitochondrial OS=Homo sapiens OX=9606 GN=DLD PE=1 SV=2	11	11	11			0.214309	0.0561053	0.610507	0.961857	0.551726	19.9711	20.1269	20.0474	19.8717	20.2016	20.0531
Q8TDD1	DDX54_HUMAN ATP-dependent RNA helicase DDX54 OS=Homo sapiens OX=9606 GN=DDX54 PE=1 SV=2	8	8	8			0.214051	0.305944	0.61087	0.808913	0.551146	18.0033	17.5048	17.7637	18.7131	18.2537	16.885
P11802	CDK4_HUMAN Cyclin-dependent kinase 4 OS=Homo sapiens OX=9606 GN=CDK4 PE=1 SV=2	6	6	5			0.213959	-0.510459	0.611	1.4245	-0.550939	17.7792	16.8164	15.3108	16.6439	14.9043	16.0654
Q9NYL9	TMOD3_HUMAN Tropomodulin-3 OS=Homo sapiens OX=9606 GN=TMOD3 PE=1 SV=1	15	15	14			0.213909	0.126326	0.61107	0.916162	0.550826	19.3747	19.3339	19.6087	19.3465	19.9173	19.8412
P20020	AT2B1_HUMAN Plasma membrane calcium-transporting ATPase 1 OS=Homo sapiens OX=9606 GN=ATP2B1 PE=1 SV=4	26	15	14			0.213903	-0.508427	0.611078	1.4225	-0.550813	17.3849	17.2665	15.8725	18.1064	16.0268	15.4367
P29317	EPHA2_HUMAN Ephrin type-A receptor 2 OS=Homo sapiens OX=9606 GN=EPHA2 PE=1 SV=2	4	4	3			0.213897	0.613944	0.611087	0.653408	0.5508	17.1798	17.3069	15.427	16.7659	17.827	14.5191
Q9NT62	ATG3_HUMAN Ubiquitin-like-conjugating enzyme ATG3 OS=Homo sapiens OX=9606 GN=ATG3 PE=1 SV=1	7	7	7			0.213386	0.395844	0.611806	0.760045	0.549648	17.969	17.9318	18.2974	16.5016	18.3095	18.9551
Q9Y2D4	EXC6B_HUMAN Exocyst complex component 6B OS=Homo sapiens OX=9606 GN=EXOC6B PE=1 SV=3	15	15	15			0.21325	-0.304712	0.611998	1.23517	-0.549343	16.511	16.2779	16.5934	16.5222	14.9235	16.1418
Q92538	GBF1_HUMAN Golgi-specific brefeldin A-resistance guanine nucleotide exchange factor 1 OS=Homo sapiens OX=9606 GN=GBF1 PE=1 SV=2	23	23	23			0.213016	-0.0985279	0.612328	1.07068	-0.548815	19.6922	19.776	19.5017	19.8376	19.4444	19.3203
P19387	RPB3_HUMAN DNA-directed RNA polymerase II subunit RPB3 OS=Homo sapiens OX=9606 GN=POLR2C PE=1 SV=2	5	5	5			0.212815	0.108431	0.612611	0.927596	0.548361	17.6574	17.4002	17.9153	17.7018	17.8799	18.0253
Q16204	CCDC6_HUMAN Coiled-coil domain-containing protein 6 OS=Homo sapiens OX=9606 GN=CCDC6 PE=1 SV=2	5	5	5			0.212651	0.584197	0.612843	0.66702	0.547991	16.3654	16.5805	16.6949	14.1169	17.0468	17.657
Q13619	CUL4A_HUMAN Cullin-4A OS=Homo sapiens OX=9606 GN=CUL4A PE=1 SV=3	17	12	12			0.21262	-0.155396	0.612886	1.11373	-0.547921	17.3989	17.449	17.8657	18.0136	17.9395	18.2077
Q9H3P7	GCP60_HUMAN Golgi resident protein GCP60 OS=Homo sapiens OX=9606 GN=ACBD3 PE=1 SV=4	13	13	13			0.212559	0.113642	0.612973	0.924252	0.547784	18.7998	18.4562	18.713	18.9863	18.6065	18.3359
P60981	DEST_HUMAN Destrin OS=Homo sapiens OX=9606 GN=DSTN PE=1 SV=3	12	12	12			0.212395	0.396217	0.613204	0.759848	0.547413	19.8081	20.271	21.0044	19.4155	21.3742	21.3115
Q15437	SC23B_HUMAN Protein transport protein Sec23B OS=Homo sapiens OX=9606 GN=SEC23B PE=1 SV=2	10	7	7			0.212378	-0.0775414	0.613228	1.05522	-0.547375	17.3534	17.4756	17.5325	17.4408	17.6124	17.8145
Q9NW15	ANO10_HUMAN Anoctamin-10 OS=Homo sapiens OX=9606 GN=ANO10 PE=1 SV=2	7	7	7			0.212058	-0.205897	0.61368	1.1534	-0.546654	16.9795	17.2716	17.5382	16.8294	16.3888	17.4232
Q9HB71	CYBP_HUMAN Calcyclin-binding protein OS=Homo sapiens OX=9606 GN=CACYBP PE=1 SV=2	11	11	11			0.212054	0.148081	0.613686	0.90245	0.546645	19.979	19.5514	19.3808	19.4926	19.2242	19.0956
Q9NX20	RM16_HUMAN 39S ribosomal protein L16, mitochondrial OS=Homo sapiens OX=9606 GN=MRPL16 PE=1 SV=1	2	2	2			0.211282	0.346303	0.614778	0.786597	0.544903	17.4022	17.457	17.1635	17.517	17.0535	15.6063
O14530	TXND9_HUMAN Thioredoxin domain-containing protein 9 OS=Homo sapiens OX=9606 GN=TXNDC9 PE=1 SV=2	5	5	5			0.211043	-0.229681	0.615116	1.17258	-0.544364	16.4023	15.6346	16.2094	16.4707	15.5999	16.7953
Q9HD20	AT131_HUMAN Manganese-transporting ATPase 13A1 OS=Homo sapiens OX=9606 GN=ATP13A1 PE=1 SV=2	19	19	19			0.21093	-0.0492465	0.615276	1.03472	-0.544108	18.4075	18.4801	18.3838	18.6211	18.6178	18.4556
P08754	GNAI3_HUMAN Guanine nucleotide-binding protein G(i) subunit alpha OS=Homo sapiens OX=9606 GN=GNAI3 PE=1 SV=3	9	5	5			0.210815	-0.201436	0.615439	1.14984	-0.543848	19.0605	19.3575	19.5228	18.871	19.0777	20.0368
Q86SF2	GALT7_HUMAN N-acetylgalactosaminyltransferase 7 OS=Homo sapiens OX=9606 GN=GALNT7 PE=1 SV=1	2	2	2			0.210778	-0.354898	0.615491	1.2789	-0.543765	16.2785	15.2225	15.1063	17.1282	15.8301	15.9289
Q9UJS0	CMC2_HUMAN Calcium-binding mitochondrial carrier protein Aralar2 OS=Homo sapiens OX=9606 GN=SLC25A13 PE=1 SV=2	12	12	8			0.210382	-0.173276	0.616053	1.12762	-0.542871	17.2445	17.9069	18.1301	17.9676	18.1893	18.2092
P60900	PSA6_HUMAN Proteasome subunit alpha type-6 OS=Homo sapiens OX=9606 GN=PSMA6 PE=1 SV=1	10	10	10			0.21032	0.0760371	0.616141	0.94866	0.54273	19.46	19.3608	19.5631	19.3599	19.6665	19.7407
Q09666	AHNK_HUMAN Neuroblast differentiation-associated protein AHNAK OS=Homo sapiens OX=9606 GN=AHNAK PE=1 SV=2	250	250	248			0.21017	0.0867685	0.616354	0.94163	0.542392	22.4407	22.4654	22.656	22.3502	22.7615	22.7822
Q5VYS8	TUT7_HUMAN Terminal uridylyltransferase 7 OS=Homo sapiens OX=9606 GN=TUT7 PE=1 SV=1	7	7	7			0.209946	0.140956	0.616672	0.906918	0.541886	15.5914	15.1786	15.4449	15.8649	16.0049	15.5748
Q2M389	WASC4_HUMAN WASH complex subunit 4 OS=Homo sapiens OX=9606 GN=WASHC4 PE=1 SV=2	18	18	17			0.2092	0.0328331	0.617732	0.977499	0.540198	18.7037	18.6793	18.6778	18.7813	18.7731	18.5955
P02786	TFR1_HUMAN Transferrin receptor protein 1 OS=Homo sapiens OX=9606 GN=TFRC PE=1 SV=2	21	21	21			0.209015	-0.0622196	0.617995	1.04407	-0.539779	20.4769	20.2957	20.1999	20.5249	20.4582	20.5012
Q9NX40	OCAD1_HUMAN OCIA domain-containing protein 1 OS=Homo sapiens OX=9606 GN=OCIAD1 PE=1 SV=1	4	4	4			0.208984	0.168535	0.618039	0.889746	0.539711	18.7218	18.6707	18.8459	19.0246	18.6179	17.9848
Q12907	LMAN2_HUMAN Vesicular integral-membrane protein VIP36 OS=Homo sapiens OX=9606 GN=LMAN2 PE=1 SV=1	10	10	10			0.20892	0.173702	0.61813	0.886565	0.539566	20.2024	20.4288	21.0826	20.2842	20.8477	20.8986
Q99584	S10AD_HUMAN Protein S100-A13 OS=Homo sapiens OX=9606 GN=S100A13 PE=1 SV=1	4	4	4			0.208835	0.123308	0.618251	0.91808	0.539374	18.3253	18.4513	18.3957	17.8659	18.5442	18.5781
Q13642	FHL1_HUMAN Four and a half LIM domains protein 1 OS=Homo sapiens OX=9606 GN=FHL1 PE=1 SV=4	10	10	10			0.208676	0.200921	0.618478	0.869995	0.539014	19.3574	19.6049	19.2137	19.4586	19.5565	18.4614
P09429	HMGB1_HUMAN High mobility group protein B1 OS=Homo sapiens OX=9606 GN=HMGB1 PE=1 SV=3	9	9	8			0.208633	-0.207724	0.618539	1.15486	-0.538917	20.2132	20.3567	19.7259	20.8094	20.2145	19.6108
P53582	MAP11_HUMAN Methionine aminopeptidase 1 OS=Homo sapiens OX=9606 GN=METAP1 PE=1 SV=2	10	10	10			0.208553	-0.130327	0.618653	1.09454	-0.538734	17.5348	17.7534	17.2774	17.591	17.1772	17.036
O43815	STRN_HUMAN Striatin OS=Homo sapiens OX=9606 GN=STRN PE=1 SV=4	9	9	9			0.208539	-0.573032	0.618673	1.48765	-0.538705	16.916	17.1299	16.6598	16.7295	13.9989	15.4345
Q9UQ88	CD11A_HUMAN Cyclin-dependent kinase 11A OS=Homo sapiens OX=9606 GN=CDK11A PE=1 SV=4;sp	2	2	2			0.208524	0.565945	0.618694	0.675513	0.53867	16.9455	14.8759	17.1472	17.4712	15.098	15.1457
Q9Y6M1	IF2B2_HUMAN Insulin-like growth factor 2 mRNA-binding protein 2 OS=Homo sapiens OX=9606 GN=IGF2BP2 PE=1 SV=2	15	13	12			0.208501	0.108685	0.618727	0.927433	0.538616	19.5246	19.5071	19.4085	19.4353	19.2527	18.9173
Q15813	TBCE_HUMAN Tubulin-specific chaperone E OS=Homo sapiens OX=9606 GN=TBCE PE=1 SV=1	12	12	12			0.208346	0.0934448	0.618948	0.937282	0.538267	17.7276	17.8064	17.5772	17.5681	17.5825	17.2325
P20042	IF2B_HUMAN Eukaryotic translation initiation factor 2 subunit 2 OS=Homo sapiens OX=9606 GN=EIF2S2 PE=1 SV=2	15	15	15			0.2083	-0.10782	0.619013	1.0776	-0.538163	19.4162	19.4962	19.473	19.7625	19.1865	19.1405
P98082	DAB2_HUMAN Disabled homolog 2 OS=Homo sapiens OX=9606 GN=DAB2 PE=1 SV=3	17	17	17			0.208127	0.189789	0.61926	0.876734	0.537771	18.3437	18.117	18.6523	18.3305	19.0725	19.0516
Q99832	TCPH_HUMAN T-complex protein 1 subunit eta OS=Homo sapiens OX=9606 GN=CCT7 PE=1 SV=2	30	30	30			0.207808	0.10697	0.619715	0.928536	0.537048	21.8281	21.7712	22.047	21.6029	22.044	22.2242
P08237	PFKAM_HUMAN ATP-dependent 6-phosphofructokinase, muscle type OS=Homo sapiens OX=9606 GN=PFKM PE=1 SV=2	19	18	18			0.207689	-0.0810623	0.619885	1.0578	-0.53678	21.6634	21.4581	21.6399	21.7646	21.2851	21.6088
Q9NZJ7	MTCH1_HUMAN Mitochondrial carrier homolog 1 OS=Homo sapiens OX=9606 GN=MTCH1 PE=1 SV=1	4	4	3			0.207621	-0.0918687	0.619982	1.06575	-0.536626	16.343	16.1379	16.4314	16.589	16.0635	16.3866
P62195	PRS8_HUMAN 26S proteasome regulatory subunit 8 OS=Homo sapiens OX=9606 GN=PSMC5 PE=1 SV=1	21	21	20			0.207251	-0.0294418	0.62051	1.02062	-0.535787	20.1038	20.2076	20.0889	20.0307	20.0457	20.0884
Q6UXV4	MIC27_HUMAN MICOS complex subunit MIC27 OS=Homo sapiens OX=9606 GN=APOOL PE=1 SV=1	5	5	5			0.207164	-0.468556	0.620635	1.38372	-0.535591	14.5578	16.6144	17.1702	15.5713	16.094	17.042
Q96GD4	AURKB_HUMAN Aurora kinase B OS=Homo sapiens OX=9606 GN=AURKB PE=1 SV=3	6	6	6			0.206819	1.04626	0.621128	0.484222	0.534807	18.8264	14.8138	19.7065	19.9556	15.6793	16.304
O75477	ERLN1_HUMAN Erlin-1 OS=Homo sapiens OX=9606 GN=ERLIN1 PE=1 SV=2	10	8	8			0.206757	-0.0732237	0.621217	1.05206	-0.534669	18.7124	18.7749	18.7809	19.0372	18.6756	18.5765
P39687	AN32A_HUMAN Acidic leucine-rich nuclear phosphoprotein 32 family member A OS=Homo sapiens OX=9606 GN=ANP32A PE=1 SV=1	6	6	4			0.206724	0.140714	0.621264	0.90707	0.534594	21.3339	20.9816	20.9125	21.2223	20.865	20.4853
Q6PCE3	PGM2L_HUMAN Glucose 1,6-bisphosphate synthase OS=Homo sapiens OX=9606 GN=PGM2L1 PE=1 SV=3	2	2	2			0.206673	-0.477112	0.621337	1.39195	-0.534478	17.7828	17.8439	17.8207	18.2032	15.5775	16.5652
Q9Y4E8	UBP15_HUMAN Ubiquitin carboxyl-terminal hydrolase 15 OS=Homo sapiens OX=9606 GN=USP15 PE=1 SV=3	19	19	19			0.206591	-0.106981	0.621454	1.07697	-0.534291	17.9896	18.5952	18.2953	18.3591	18.5722	18.2237
O94804	STK10_HUMAN Serine/threonine-protein kinase 10 OS=Homo sapiens OX=9606 GN=STK10 PE=1 SV=1	12	11	11			0.206475	0.110444	0.62162	0.926303	0.534028	18.0968	17.9506	17.8425	18.221	18.1507	17.587
Q8TDZ2	MICA1_HUMAN [F-actin]-monooxygenase MICAL1 OS=Homo sapiens OX=9606 GN=MICAL1 PE=1 SV=2	13	13	13			0.206386	-0.425015	0.621747	1.34259	-0.533827	15.1588	15.6784	17.3846	16.9221	15.9241	17.142
Q99436	PSB7_HUMAN Proteasome subunit beta type-7 OS=Homo sapiens OX=9606 GN=PSMB7 PE=1 SV=1	6	6	6			0.206353	-0.153306	0.621795	1.11212	-0.533751	19.4418	19.3435	18.9467	19.3486	18.6635	18.8198
Q15057	ACAP2_HUMAN Arf-GAP with coiled-coil, ANK repeat and PH domain-containing protein 2 OS=Homo sapiens OX=9606 GN=ACAP2 PE=1 SV=3	14	14	14			0.206274	-0.111274	0.621908	1.08018	-0.533572	17.7327	17.822	17.4304	17.7525	17.3497	17.272
Q16881	TRXR1_HUMAN Thioredoxin reductase 1, cytoplasmic OS=Homo sapiens OX=9606 GN=TXNRD1 PE=1 SV=3	21	21	20			0.206249	-0.105972	0.621944	1.07622	-0.533516	20.9984	20.9153	20.6833	21.0011	20.4875	20.5706
Q9ULH1	ASAP1_HUMAN Arf-GAP with SH3 domain, ANK repeat and PH domain-containing protein 1 OS=Homo sapiens OX=9606 GN=ASAP1 PE=1 SV=4	8	8	8			0.206104	-0.053367	0.622151	1.03768	-0.533188	17.0541	16.9947	17.2106	17.2796	17.0719	17.2224
Q7Z417	NUFP2_HUMAN Nuclear fragile X mental retardation-interacting protein 2 OS=Homo sapiens OX=9606 GN=NUFIP2 PE=1 SV=1	9	9	9			0.205908	-0.143966	0.622432	1.10494	-0.532742	17.3465	17.4277	17.5384	17.2249	16.6687	17.3331
P55957	BID_HUMAN BH3-interacting domain death agonist OS=Homo sapiens OX=9606 GN=BID PE=1 SV=1	4	4	4			0.20569	-0.185261	0.622745	1.13702	-0.53225	17.3826	18.4353	18.0543	17.8556	17.7367	17.4385
O95817	BAG3_HUMAN BAG family molecular chaperone regulator 3 OS=Homo sapiens OX=9606 GN=BAG3 PE=1 SV=3	9	9	9			0.205503	-0.100433	0.623013	1.0721	-0.531825	17.6306	17.4566	17.1868	17.506	17.0771	17.2332
O43719	HTSF1_HUMAN HIV Tat-specific factor 1 OS=Homo sapiens OX=9606 GN=HTATSF1 PE=1 SV=1	5	5	5			0.205363	0.231457	0.623214	0.851774	0.531506	17.7257	17.4471	17.2676	17.6176	17.1207	16.355
Q9NRN7	ADPPT_HUMAN L-aminoadipate-semialdehyde dehydrogenase-phosphopantetheinyl transferase OS=Homo sapiens OX=9606 GN=AASDHPPT PE=1 SV=2	6	6	6			0.205271	0.105049	0.623346	0.929773	0.531298	18.6903	18.4562	18.6424	18.9269	18.6298	18.2643
O94826	TOM70_HUMAN Mitochondrial import receptor subunit TOM70 OS=Homo sapiens OX=9606 GN=TOMM70 PE=1 SV=1	19	19	19			0.205094	-0.0918496	0.6236	1.06574	-0.530896	19.5438	19.5565	19.4928	19.9186	19.4902	19.3273
Q13443	ADAM9_HUMAN Disintegrin and metalloproteinase domain-containing protein 9 OS=Homo sapiens OX=9606 GN=ADAM9 PE=1 SV=1	13	13	13			0.205008	-0.105746	0.623723	1.07605	-0.530701	18.2423	18.4574	18.4065	18.6765	18.2002	18.0324
O95479	G6PE_HUMAN GDH/6PGL endoplasmic bifunctional protein OS=Homo sapiens OX=9606 GN=H6PD PE=1 SV=2	14	14	14			0.204901	-0.118177	0.623877	1.08536	-0.530459	18.4603	18.5853	18.4789	18.8696	18.2932	18.1319
P62942	FKB1A_HUMAN Peptidyl-prolyl cis-trans isomerase FKBP1A OS=Homo sapiens OX=9606 GN=FKBP1A PE=1 SV=2	5	5	5			0.204895	-0.170044	0.623886	1.12509	-0.530445	15.7261	15.7529	15.1118	15.2395	14.8295	15.1851
Q13425	SNTB2_HUMAN Beta-2-syntrophin OS=Homo sapiens OX=9606 GN=SNTB2 PE=1 SV=1	10	10	10			0.204839	-0.120011	0.623966	1.08674	-0.530317	17.8103	18.2806	18.5591	18.4381	18.3311	18.3419
P07099	HYEP_HUMAN Epoxide hydrolase 1 OS=Homo sapiens OX=9606 GN=EPHX1 PE=1 SV=1	11	11	11			0.204113	0.125715	0.62501	0.91655	0.528668	18.83	18.6158	18.4074	18.899	19.0255	18.371
P60842	IF4A1_HUMAN Eukaryotic initiation factor 4A-I OS=Homo sapiens OX=9606 GN=EIF4A1 PE=1 SV=1	22	22	13			0.204006	0.0649045	0.625164	0.956009	0.528425	23.0917	22.8972	22.7282	22.7802	22.7858	22.7336
Q14019	COTL1_HUMAN Coactosin-like protein OS=Homo sapiens OX=9606 GN=COTL1 PE=1 SV=3	5	5	5			0.203819	0.0931129	0.625433	0.937498	0.528	20.1117	19.7317	20.1468	20.185	20.2335	20.296
O94808	GFPT2_HUMAN Glutamine--fructose-6-phosphate aminotransferase [isomerizing] 2 OS=Homo sapiens OX=9606 GN=GFPT2 PE=1 SV=3	21	17	17			0.203705	-0.0824699	0.625597	1.05883	-0.527741	18.0948	18.1475	17.9578	17.7816	17.8861	18.2571
Q9Y697	NFS1_HUMAN Cysteine desulfurase, mitochondrial OS=Homo sapiens OX=9606 GN=NFS1 PE=1 SV=3	7	7	7			0.203199	-0.194381	0.626327	1.14423	-0.526591	16.659	16.9102	15.9885	17.0039	16.8936	16.2101
O75607	NPM3_HUMAN Nucleoplasmin-3 OS=Homo sapiens OX=9606 GN=NPM3 PE=1 SV=3	4	4	4			0.202789	0.168915	0.626918	0.889511	0.525659	18.6779	18.4418	18.7708	18.9431	18.3598	17.9169
O43402	EMC8_HUMAN ER membrane protein complex subunit 8 OS=Homo sapiens OX=9606 GN=EMC8 PE=1 SV=1	2	2	2			0.202735	-0.283259	0.626996	1.21694	-0.525536	14.9146	15.0599	16.2316	16.0013	14.7916	15.7264
Q16222	UAP1_HUMAN UDP-N-acetylhexosamine pyrophosphorylase OS=Homo sapiens OX=9606 GN=UAP1 PE=1 SV=3	16	16	15			0.202658	-0.0626303	0.627108	1.04437	-0.52536	19.6517	19.6468	19.7353	19.8959	19.9101	19.9423
Q9NR31	SAR1A_HUMAN GTP-binding protein SAR1a OS=Homo sapiens OX=9606 GN=SAR1A PE=1 SV=1	9	7	7			0.202265	0.0980288	0.627675	0.934309	0.524468	19.3348	19.4621	19.5256	19.5978	19.5062	19.0127
P18615	NELFE_HUMAN Negative elongation factor E OS=Homo sapiens OX=9606 GN=NELFE PE=1 SV=3	4	4	4			0.202191	0.82543	0.627782	0.564314	0.524299	17.9669	18.847	18.6041	14.8958	15.3127	15.6646
Q13573	SNW1_HUMAN SNW domain-containing protein 1 OS=Homo sapiens OX=9606 GN=SNW1 PE=1 SV=1	7	7	7			0.201738	0.154799	0.628437	0.898258	0.523267	17.5705	16.7322	16.9575	17.449	16.9921	16.8746
P30086	PEBP1_HUMAN Phosphatidylethanolamine-binding protein 1 OS=Homo sapiens OX=9606 GN=PEBP1 PE=1 SV=3	8	8	8			0.200986	0.130901	0.629526	0.913261	0.521554	20.215	20.3549	20.9249	20.2305	20.5515	20.7134
P00167	CYB5_HUMAN Cytochrome b5 OS=Homo sapiens OX=9606 GN=CYB5A PE=1 SV=2	3	3	3			0.200895	0.448147	0.629658	0.732984	0.521346	18.2409	18.7362	18.2122	18.4892	18.1606	16.0438
O14880	MGST3_HUMAN Microsomal glutathione S-transferase 3 OS=Homo sapiens OX=9606 GN=MGST3 PE=1 SV=1	5	5	5			0.200864	0.790052	0.629703	0.578323	0.521277	19.2298	18.849	17.5037	19.6262	19.1889	15.0771
Q9H2V7	SPNS1_HUMAN Protein spinster homolog 1 OS=Homo sapiens OX=9606 GN=SPNS1 PE=1 SV=1	3	3	3			0.200634	-0.547069	0.630037	1.46111	-0.520752	17.1435	15.6144	15.5717	17.6896	14.4682	15.5206
Q8NEZ2	VP37A_HUMAN Vacuolar protein sorting-associated protein 37A OS=Homo sapiens OX=9606 GN=VPS37A PE=1 SV=1	5	5	5			0.199846	-0.132487	0.631181	1.09618	-0.518955	16.5747	17.1042	16.7954	17.0728	16.7607	16.3512
P17301	ITA2_HUMAN Integrin alpha-2 OS=Homo sapiens OX=9606 GN=ITGA2 PE=1 SV=1	23	23	23			0.199629	-0.105005	0.631497	1.0755	-0.51846	20.2609	20.259	20.1248	20.3145	19.7565	19.8836
Q9HAV0	GBB4_HUMAN Guanine nucleotide-binding protein subunit beta-4 OS=Homo sapiens OX=9606 GN=GNB4 PE=1 SV=3	11	6	6			0.199528	0.0981503	0.631643	0.93423	0.518231	18.1862	18.4296	18.7612	18.5573	18.6482	18.3142
Q15007	FL2D_HUMAN Pre-mRNA-splicing regulator WTAP OS=Homo sapiens OX=9606 GN=WTAP PE=1 SV=2	5	5	5			0.199272	-0.238047	0.632016	1.1794	-0.517646	16.4957	16.0312	15.6484	15.6031	15.0737	16.2976
Q71U36	TBA1A_HUMAN Tubulin alpha-1A chain OS=Homo sapiens OX=9606 GN=TUBA1A PE=1 SV=1;sp	24	2	1			0.199186	0.135382	0.632141	0.910429	0.51745	22.79	22.5686	22.9064	22.635	23.2047	23.2914
O60841	IF2P_HUMAN Eukaryotic translation initiation factor 5B OS=Homo sapiens OX=9606 GN=EIF5B PE=1 SV=4	31	31	31			0.199051	-0.130967	0.632338	1.09503	-0.517141	18.6831	18.7755	18.5888	19.0582	18.4084	18.2394
Q01085	TIAR_HUMAN Nucleolysin TIAR OS=Homo sapiens OX=9606 GN=TIAL1 PE=1 SV=1	6	6	5			0.199051	0.0276108	0.632338	0.981044	0.517141	18.2501	18.2588	18.2235	18.1227	18.2788	18.2881
O43237	DC1L2_HUMAN Cytoplasmic dynein 1 light intermediate chain 2 OS=Homo sapiens OX=9606 GN=DYNC1LI2 PE=1 SV=1	17	17	16			0.198813	-0.145038	0.632684	1.10576	-0.516599	19.0939	19.145	18.7791	19.3137	18.6505	18.5
P62753	RS6_HUMAN 40S ribosomal protein S6 OS=Homo sapiens OX=9606 GN=RPS6 PE=1 SV=1	8	8	8			0.198694	0.326888	0.632858	0.797254	0.516328	20.86	20.7719	21.5658	21.0789	22.5282	22.1225
O95352	ATG7_HUMAN Ubiquitin-like modifier-activating enzyme ATG7 OS=Homo sapiens OX=9606 GN=ATG7 PE=1 SV=1	9	9	9			0.198383	-0.0652466	0.633311	1.04626	-0.515618	18.7491	18.7886	18.9698	19.1486	18.8958	18.8732
P04156	PRIO_HUMAN Major prion protein OS=Homo sapiens OX=9606 GN=PRNP PE=1 SV=1	2	2	2			0.198371	0.50012	0.633328	0.707048	0.515589	18.4392	18.6961	18.2136	18.6087	17.9295	15.7772
Q9HCS7	SYF1_HUMAN Pre-mRNA-splicing factor SYF1 OS=Homo sapiens OX=9606 GN=XAB2 PE=1 SV=2	3	3	3			0.198309	-0.394744	0.633419	1.31471	-0.515449	13.9426	15.0273	14.7689	15.8476	16.4201	15.441
Q96EI5	TCAL4_HUMAN Transcription elongation factor A protein-like 4 OS=Homo sapiens OX=9606 GN=TCEAL4 PE=1 SV=2	3	3	3			0.198259	0.175869	0.633492	0.885234	0.515333	15.5892	15.0729	15.2325	15.9048	16.0597	15.3761
P14866	HNRPL_HUMAN Heterogeneous nuclear ribonucleoprotein L OS=Homo sapiens OX=9606 GN=HNRNPL PE=1 SV=2	18	18	18			0.197981	0.0423603	0.633897	0.971065	0.514698	20.6007	20.4876	20.3871	20.3615	20.3774	20.389
Q9Y3D0	CIA2B_HUMAN Cytosolic iron-sulfur assembly component 2B OS=Homo sapiens OX=9606 GN=CIAO2B PE=1 SV=1	2	2	2			0.197775	0.131078	0.634198	0.913149	0.514227	15.6944	15.503	15.771	15.0846	15.1644	15.6489
P09874	PARP1_HUMAN Poly [ADP-ribose] polymerase 1 OS=Homo sapiens OX=9606 GN=PARP1 PE=1 SV=4	31	31	31			0.19767	0.0915229	0.634352	0.938532	0.513989	18.7472	18.6561	18.6368	18.8476	18.6492	18.255
P00734	THRB_HUMAN Prothrombin OS=Homo sapiens OX=9606 GN=F2 PE=1 SV=2	21	21	21			0.197664	0.0765508	0.63436	0.948322	0.513974	20.994	20.7679	21.1395	21.1817	21.2084	21.1626
P22830	HEMH_HUMAN Ferrochelatase, mitochondrial OS=Homo sapiens OX=9606 GN=FECH PE=1 SV=2	6	6	6			0.197467	0.197456	0.634648	0.872087	0.513524	17.5629	17.2643	16.755	17.1748	17.0286	16.315
O75844	FACE1_HUMAN CAAX prenyl protease 1 homolog OS=Homo sapiens OX=9606 GN=ZMPSTE24 PE=1 SV=2	9	9	9			0.197218	-0.0780093	0.635012	1.05556	-0.512956	19.0597	19.1307	19.3376	19.4573	19.0391	19.0824
P22234	PUR6_HUMAN Multifunctional protein ADE2 OS=Homo sapiens OX=9606 GN=PAICS PE=1 SV=3	19	19	19			0.197175	0.0163015	0.635075	0.988764	0.512858	21.0781	21.0558	21.1465	21.0663	21.0606	21.1142
Q9Y5A9	YTHD2_HUMAN YTH domain-containing family protein 2 OS=Homo sapiens OX=9606 GN=YTHDF2 PE=1 SV=2	10	9	8			0.197171	0.12874	0.635081	0.91463	0.512848	18.0269	18.1724	17.9045	17.8288	17.7947	17.3386
Q8N442	GUF1_HUMAN Translation factor GUF1, mitochondrial OS=Homo sapiens OX=9606 GN=GUF1 PE=1 SV=1	2	2	2			0.196661	0.416359	0.635827	0.749313	0.511682	15.6768	15.3184	17.5372	15.6579	16.28	17.2686
Q9NVP1	DDX18_HUMAN ATP-dependent RNA helicase DDX18 OS=Homo sapiens OX=9606 GN=DDX18 PE=1 SV=2	14	14	14			0.196503	-0.196538	0.636058	1.14595	-0.51132	17.9301	17.2453	17.1664	18.0812	17.8372	18.1968
P51610	HCFC1_HUMAN Host cell factor 1 OS=Homo sapiens OX=9606 GN=HCFC1 PE=1 SV=2	14	14	14			0.196458	-0.146964	0.636124	1.10724	-0.511217	16.8772	17.0083	16.4126	17.2635	17.1476	16.6064
Q9NXV6	CARF_HUMAN CDKN2A-interacting protein OS=Homo sapiens OX=9606 GN=CDKN2AIP PE=1 SV=3	7	7	7			0.196429	0.108132	0.636167	0.927789	0.51115	16.3494	16.3948	16.3259	16.4181	16.2418	15.7797
O76021	RL1D1_HUMAN Ribosomal L1 domain-containing protein 1 OS=Homo sapiens OX=9606 GN=RSL1D1 PE=1 SV=3	18	18	18			0.196365	0.181462	0.636261	0.881809	0.511004	19.1807	18.742	19.0408	19.7091	19.6643	18.8903
Q8NEY1	NAV1_HUMAN Neuron navigator 1 OS=Homo sapiens OX=9606 GN=NAV1 PE=1 SV=2	20	20	19			0.196033	0.642466	0.636747	0.640617	0.510244	17.2503	17.8002	17.3825	18.2048	17.55	14.2504
P14625	ENPL_HUMAN Endoplasmin OS=Homo sapiens OX=9606 GN=HSP90B1 PE=1 SV=1	46	46	44			0.195967	-0.0421371	0.636844	1.02964	-0.510093	22.5741	22.4626	22.3803	22.487	22.3012	22.4324
O95163	ELP1_HUMAN Elongator complex protein 1 OS=Homo sapiens OX=9606 GN=ELP1 PE=1 SV=3	9	9	9			0.195932	0.175144	0.636895	0.885679	0.510012	16.3244	15.8342	16.8646	16.8827	16.4775	16.4241
Q96C90	PP14B_HUMAN Protein phosphatase 1 regulatory subunit 14B OS=Homo sapiens OX=9606 GN=PPP1R14B PE=1 SV=3	4	4	4			0.195875	0.582328	0.636979	0.667885	0.509882	17.714	16.0399	15.0088	17.5276	17.7127	15.1211
P11310	ACADM_HUMAN Medium-chain specific acyl-CoA dehydrogenase, mitochondrial OS=Homo sapiens OX=9606 GN=ACADM PE=1 SV=1	2	2	2			0.195817	-0.45134	0.637064	1.36731	-0.509751	17.7413	17.8516	18.3831	17.0585	15.6893	18.2576
P16234	PGFRA_HUMAN Platelet-derived growth factor receptor alpha OS=Homo sapiens OX=9606 GN=PDGFRA PE=1 SV=1	10	10	10			0.195669	0.117616	0.637281	0.921709	0.509411	17.8391	17.8152	17.6561	17.6412	17.4542	17.1401
P10599	THIO_HUMAN Thioredoxin OS=Homo sapiens OX=9606 GN=TXN PE=1 SV=3	7	7	7			0.19547	0.653883	0.637573	0.635567	0.508955	19.1533	19.1447	20.9053	18.355	21.363	21.9602
P53999	TCP4_HUMAN Activated RNA polymerase II transcriptional coactivator p15 OS=Homo sapiens OX=9606 GN=SUB1 PE=1 SV=3	6	6	6			0.195398	0.378927	0.637679	0.769009	0.50879	17.6898	16.0338	18.1374	18.3904	17.7526	18.0188
P13798	ACPH_HUMAN Acylamino-acid-releasing enzyme OS=Homo sapiens OX=9606 GN=APEH PE=1 SV=4	11	11	11			0.195389	-0.105657	0.637692	1.07598	-0.50877	19.1991	19.0573	18.9889	18.8708	18.9394	19.5163
Q86UP2	KTN1_HUMAN Kinectin OS=Homo sapiens OX=9606 GN=KTN1 PE=1 SV=1	42	42	42			0.195324	-0.139424	0.637787	1.10147	-0.508621	19.1744	19.0883	18.7129	19.4194	18.8104	18.6084
P46783	RS10_HUMAN 40S ribosomal protein S10 OS=Homo sapiens OX=9606 GN=RPS10 PE=1 SV=1;sp	6	6	6			0.195089	0.180928	0.638133	0.882135	0.508082	21.5748	21.2887	21.6768	21.1316	21.9322	22.2206
Q14141	SEPT6_HUMAN Septin-6 OS=Homo sapiens OX=9606 GN=SEPTIN6 PE=1 SV=4	8	4	4			0.194955	-0.568766	0.63833	1.48325	-0.507776	17.3159	18.0879	17.3063	17.9345	15.142	15.4481
Q96NE9	FRMD6_HUMAN FERM domain-containing protein 6 OS=Homo sapiens OX=9606 GN=FRMD6 PE=1 SV=1	8	8	8			0.194574	-0.300402	0.63889	1.23149	-0.506902	14.474	15.8177	15.8542	16.274	16.202	15.3397
Q86Y56	DAAF5_HUMAN Dynein assembly factor 5, axonemal OS=Homo sapiens OX=9606 GN=DNAAF5 PE=1 SV=4	8	8	8			0.194517	0.0962362	0.638974	0.93547	0.506772	16.3188	16.334	16.1326	15.8788	16.4564	16.4063
P55786	PSA_HUMAN Puromycin-sensitive aminopeptidase OS=Homo sapiens OX=9606 GN=NPEPPS PE=1 SV=2	28	28	27			0.194373	-0.0424493	0.639186	1.02986	-0.506443	20.3414	20.2497	20.1293	20.313	20.1257	20.161
Q9Y520	PRC2C_HUMAN Protein PRRC2C OS=Homo sapiens OX=9606 GN=PRRC2C PE=1 SV=4	23	23	23			0.194358	-0.230246	0.639208	1.17303	-0.506408	18.2102	18.1094	17.3789	18.3488	17.3555	17.1772
P46778	RL21_HUMAN 60S ribosomal protein L21 OS=Homo sapiens OX=9606 GN=RPL21 PE=1 SV=2	5	5	5			0.1942	-0.10157	0.63944	1.07294	-0.506046	21.5032	21.4783	21.3232	21.8492	21.3767	21.1803
P62837	UB2D2_HUMAN Ubiquitin-conjugating enzyme E2 D2 OS=Homo sapiens OX=9606 GN=UBE2D2 PE=1 SV=1;sp	2	2	2			0.194039	0.330813	0.639677	0.795088	0.505677	15.583	15.6288	15.5125	15.4266	17.3144	16.3621
P24821	TENA_HUMAN Tenascin OS=Homo sapiens OX=9606 GN=TNC PE=1 SV=3	56	56	56			0.193389	-0.100697	0.640635	1.07229	-0.504185	18.784	19.0392	18.3877	18.5309	18.7774	18.6812
Q15738	NSDHL_HUMAN Sterol-4-alpha-carboxylate 3-dehydrogenase, decarboxylating OS=Homo sapiens OX=9606 GN=NSDHL PE=1 SV=2	13	13	12			0.193167	-0.0826213	0.640963	1.05894	-0.503677	19.0019	18.9817	18.9622	19.3281	18.8783	18.7804
Q9Y5S9	RBM8A_HUMAN RNA-binding protein 8A OS=Homo sapiens OX=9606 GN=RBM8A PE=1 SV=1	4	4	4			0.193137	-0.244401	0.641007	1.1846	-0.503608	17.4532	18.0794	18.3304	18.0479	18.6542	19.0437
Q9UNW1	MINP1_HUMAN Multiple inositol polyphosphate phosphatase 1 OS=Homo sapiens OX=9606 GN=MINPP1 PE=1 SV=1	7	7	7			0.193044	0.0981833	0.641145	0.934209	0.503395	17.8907	17.5321	17.4022	17.5893	17.382	17.2589
Q9Y281	COF2_HUMAN Cofilin-2 OS=Homo sapiens OX=9606 GN=CFL2 PE=1 SV=1	7	4	4			0.19266	0.0725263	0.641712	0.950971	0.502512	19.7385	19.5072	19.3246	19.4566	19.4005	19.2822
Q9NRX1	PNO1_HUMAN RNA-binding protein PNO1 OS=Homo sapiens OX=9606 GN=PNO1 PE=1 SV=1	3	3	3			0.19251	-0.143306	0.641933	1.10443	-0.502169	17.6135	17.7473	17.1893	17.8933	17.4683	17.0603
P20618	PSB1_HUMAN Proteasome subunit beta type-1 OS=Homo sapiens OX=9606 GN=PSMB1 PE=1 SV=2	9	9	9			0.192442	-0.100055	0.642034	1.07181	-0.502012	20.6934	20.394	20.0415	20.3797	20.1778	20.4391
Q9Y3B3	TMED7_HUMAN Transmembrane emp24 domain-containing protein 7 OS=Homo sapiens OX=9606 GN=TMED7 PE=1 SV=2	8	8	8			0.192293	0.060681	0.642254	0.958811	0.50167	19.5717	19.3338	19.2372	19.4298	19.3305	19.1938
Q8IZP0	ABI1_HUMAN Abl interactor 1 OS=Homo sapiens OX=9606 GN=ABI1 PE=1 SV=4	10	10	9			0.192093	0.0455125	0.64255	0.968946	0.501209	17.8951	17.6798	17.6278	17.7397	17.8465	17.8133
Q9GZT8	NIF3L_HUMAN NIF3-like protein 1 OS=Homo sapiens OX=9606 GN=NIF3L1 PE=1 SV=2	6	6	6			0.192067	-0.0507183	0.642589	1.03578	-0.50115	17.9816	17.7663	17.7246	17.9237	17.6997	17.868
Q13438	OS9_HUMAN Protein OS-9 OS=Homo sapiens OX=9606 GN=OS9 PE=1 SV=1	4	4	3			0.191809	0.457742	0.64297	0.728125	0.500559	17.1542	14.9546	16.7828	17.5196	15.5209	15.6104
P25786	PSA1_HUMAN Proteasome subunit alpha type-1 OS=Homo sapiens OX=9606 GN=PSMA1 PE=1 SV=1	12	12	12			0.191473	-0.112677	0.643468	1.08123	-0.499786	19.7259	19.9215	20.1871	19.7304	19.638	20.2371
P02652	APOA2_HUMAN Apolipoprotein A-II OS=Homo sapiens OX=9606 GN=APOA2 PE=1 SV=1	2	2	2			0.191425	0.44261	0.643539	0.735802	0.499676	16.4348	17.8865	18.1611	17.7913	18.2901	15.8804
P42785	PCP_HUMAN Lysosomal Pro-X carboxypeptidase OS=Homo sapiens OX=9606 GN=PRCP PE=1 SV=1	9	9	9			0.191082	-0.125335	0.644048	1.09076	-0.498886	18.8709	18.8851	18.9298	18.5626	18.6444	19.3734
Q6DKI1	RL7L_HUMAN 60S ribosomal protein L7-like 1 OS=Homo sapiens OX=9606 GN=RPL7L1 PE=1 SV=2	4	4	4			0.190984	-0.556176	0.644193	1.47037	-0.498662	17.5564	17.1519	14.7067	18.1349	17.1976	15.8423
P06400	RB_HUMAN Retinoblastoma-associated protein OS=Homo sapiens OX=9606 GN=RB1 PE=1 SV=2	4	4	4			0.190966	-0.156755	0.64422	1.11478	-0.498619	16.0231	16.3802	15.5991	16.2442	16.0058	15.4738
P51116	FXR2_HUMAN Fragile X mental retardation syndrome-related protein 2 OS=Homo sapiens OX=9606 GN=FXR2 PE=1 SV=2	7	7	6			0.190951	0.36094	0.644242	0.778657	0.498586	17.0548	16.8302	17.3982	17.2587	16.0206	15.3019
P42677	RS27_HUMAN 40S ribosomal protein S27 OS=Homo sapiens OX=9606 GN=RPS27 PE=1 SV=3	3	3	2			0.190585	0.117565	0.644785	0.921742	0.497743	21.0148	21.4469	21.5429	21.1949	21.7739	21.3371
O00186	STXB3_HUMAN Syntaxin-binding protein 3 OS=Homo sapiens OX=9606 GN=STXBP3 PE=1 SV=2	10	10	10			0.190535	-0.14982	0.644859	1.10943	-0.497629	17.3685	17.287	16.7832	17.5443	16.9444	16.7142
Q8IYB3	SRRM1_HUMAN Serine/arginine repetitive matrix protein 1 OS=Homo sapiens OX=9606 GN=SRRM1 PE=1 SV=2	4	4	4			0.190431	-0.47538	0.645014	1.39028	-0.49739	17.7722	17.8449	15.8821	18.4457	17.0729	15.8627
O95470	SGPL1_HUMAN Sphingosine-1-phosphate lyase 1 OS=Homo sapiens OX=9606 GN=SGPL1 PE=1 SV=3	3	3	3			0.190306	-0.38565	0.645199	1.30645	-0.497102	16.4065	16.8838	16.3453	17.1946	15.2121	15.0424
P09104	ENOG_HUMAN Gamma-enolase OS=Homo sapiens OX=9606 GN=ENO2 PE=1 SV=3	12	9	8			0.190119	-0.269407	0.645477	1.20531	-0.496671	19.446	19.6624	20.849	20.7062	20.0342	20.7689
P09132	SRP19_HUMAN Signal recognition particle 19 kDa protein OS=Homo sapiens OX=9606 GN=SRP19 PE=1 SV=3	6	6	6			0.190087	-0.137468	0.645525	1.09997	-0.496599	18.0805	18.7262	18.5066	18.8317	18.8248	18.2662
P27105	STOM_HUMAN Erythrocyte band 7 integral membrane protein OS=Homo sapiens OX=9606 GN=STOM PE=1 SV=3	9	9	9			0.189861	0.205196	0.645861	0.867421	0.496077	21.0005	21.398	21.7971	20.7273	21.7723	21.8289
P26641	EF1G_HUMAN Elongation factor 1-gamma OS=Homo sapiens OX=9606 GN=EEF1G PE=1 SV=3	20	20	20			0.189735	-0.0449842	0.646048	1.03167	-0.495787	21.8127	21.6539	21.7835	21.855	21.7275	21.9497
Q96CW1	AP2M1_HUMAN AP-2 complex subunit mu OS=Homo sapiens OX=9606 GN=AP2M1 PE=1 SV=2	10	10	10			0.188974	-0.0784232	0.647181	1.05586	-0.494035	19.7593	20.0103	20.1856	20.1545	20.2074	20.2227
Q9UBB4	ATX10_HUMAN Ataxin-10 OS=Homo sapiens OX=9606 GN=ATXN10 PE=1 SV=1	10	10	10			0.188712	0.0736396	0.647572	0.950238	0.49343	19.2414	19.1966	19.0188	19.1627	19.0979	18.7779
P20936	RASA1_HUMAN Ras GTPase-activating protein 1 OS=Homo sapiens OX=9606 GN=RASA1 PE=1 SV=1	10	10	10			0.188246	0.142991	0.648267	0.90564	0.492356	18.147	18.1229	17.7141	17.2808	17.966	17.9944
Q03426	KIME_HUMAN Mevalonate kinase OS=Homo sapiens OX=9606 GN=MVK PE=1 SV=1	6	6	6			0.188207	0.109775	0.648325	0.926733	0.492267	17.7804	17.3167	17.1153	17.1072	17.3338	17.4763
Q9UDR5	AASS_HUMAN Alpha-aminoadipic semialdehyde synthase, mitochondrial OS=Homo sapiens OX=9606 GN=AASS PE=1 SV=1	5	5	5			0.188096	-0.418729	0.648491	1.33675	-0.492012	15.725	15.8458	16.297	17.2809	14.6869	14.8384
Q9BYG3	MK67I_HUMAN MKI67 FHA domain-interacting nucleolar phosphoprotein OS=Homo sapiens OX=9606 GN=NIFK PE=1 SV=1	9	9	9			0.188089	0.272406	0.648502	0.827938	0.491995	18.0246	17.8171	17.7126	18.5989	18.2649	16.769
O94906	PRP6_HUMAN Pre-mRNA-processing factor 6 OS=Homo sapiens OX=9606 GN=PRPF6 PE=1 SV=1	12	12	12			0.188057	-0.103559	0.648549	1.07442	-0.491921	17.4118	17.1348	16.8783	17.4975	17.0643	17.0328
Q9P2R3	ANFY1_HUMAN Rabankyrin-5 OS=Homo sapiens OX=9606 GN=ANKFY1 PE=1 SV=2	15	15	15			0.187317	0.0883814	0.649655	0.940577	0.490213	19.0826	19.0548	19.3075	18.9895	19.3993	19.48
Q9UKV3	ACINU_HUMAN Apoptotic chromatin condensation inducer in the nucleus OS=Homo sapiens OX=9606 GN=ACIN1 PE=1 SV=2	11	11	11			0.187266	0.0513147	0.649732	0.965056	0.490097	18.726	18.8366	18.8037	18.8177	18.8014	18.5229
P26447	S10A4_HUMAN Protein S100-A4 OS=Homo sapiens OX=9606 GN=S100A4 PE=1 SV=1	2	2	2			0.186885	-0.814756	0.650302	1.759	-0.489217	14.8641	17.6038	18.2338	16.4286	18.7541	20.264
Q9Y6M7	S4A7_HUMAN Sodium bicarbonate cotransporter 3 OS=Homo sapiens OX=9606 GN=SLC4A7 PE=1 SV=2	5	5	5			0.18679	0.130138	0.650444	0.913744	0.488998	16.9336	17.0327	17.0839	16.8418	17.6342	17.3868
Q92747	ARC1A_HUMAN Actin-related protein 2/3 complex subunit 1A OS=Homo sapiens OX=9606 GN=ARPC1A PE=2 SV=2	7	6	6			0.186539	-0.166775	0.65082	1.12255	-0.488417	19.0359	18.9818	18.4334	19.0274	18.2862	18.2466
Q9NPH2	INO1_HUMAN Inositol-3-phosphate synthase 1 OS=Homo sapiens OX=9606 GN=ISYNA1 PE=1 SV=1	3	3	3			0.186351	0.226765	0.651102	0.854549	0.487984	15.9831	16.4338	17.1026	16.9607	16.8485	15.8595
Q6NUM9	RETST_HUMAN All-trans-retinol 13,14-reductase OS=Homo sapiens OX=9606 GN=RETSAT PE=1 SV=2	7	7	7			0.18621	0.340754	0.651313	0.789629	0.487659	17.9505	17.7436	17.3804	18.0029	17.3165	15.8787
Q15233	NONO_HUMAN Non-POU domain-containing octamer-binding protein OS=Homo sapiens OX=9606 GN=NONO PE=1 SV=4	17	17	17			0.186165	0.0948524	0.651381	0.936368	0.487554	21.3659	21.1245	21.0346	21.1549	20.8965	20.7331
Q6RFH5	WDR74_HUMAN WD repeat-containing protein 74 OS=Homo sapiens OX=9606 GN=WDR74 PE=1 SV=1	4	4	4			0.186008	0.561835	0.651616	0.67744	0.487192	17.8039	17.7439	17.5834	15.9742	15.1341	15.1177
P51970	NDUA8_HUMAN NADH dehydrogenase [ubiquinone] 1 alpha subcomplex subunit 8 OS=Homo sapiens OX=9606 GN=NDUFA8 PE=1 SV=3	2	2	2			0.185919	-0.382799	0.65175	1.30387	-0.486986	17.2082	16.9542	15.4229	15.5589	15.0079	16.2742
Q9ULQ1	TPC1_HUMAN Two pore calcium channel protein 1 OS=Homo sapiens OX=9606 GN=TPCN1 PE=1 SV=3	2	2	2			0.18588	0.520467	0.651808	0.697146	0.486896	15.3757	17.6188	17.9876	16.7073	18.0687	15.5443
P26038	MOES_HUMAN Moesin OS=Homo sapiens OX=9606 GN=MSN PE=1 SV=3	38	38	30			0.185747	0.0720304	0.652008	0.951298	0.486588	22.824	22.6999	22.6244	22.7497	22.567	22.3497
Q9BSC4	NOL10_HUMAN Nucleolar protein 10 OS=Homo sapiens OX=9606 GN=NOL10 PE=1 SV=1	3	3	3			0.185662	-0.285791	0.652136	1.21908	-0.486392	16.6249	16.6759	16.5326	16.9896	15.3017	15.6511
Q8NG11	TSN14_HUMAN Tetraspanin-14 OS=Homo sapiens OX=9606 GN=TSPAN14 PE=1 SV=1	2	2	2			0.185658	-0.569972	0.652142	1.48449	-0.486382	18.2728	17.931	18.5954	17.6872	14.9371	17.8969
Q9Y5L0	TNPO3_HUMAN Transportin-3 OS=Homo sapiens OX=9606 GN=TNPO3 PE=1 SV=3	14	14	14			0.185473	-0.141334	0.65242	1.10292	-0.485955	17.4641	17.964	17.5321	17.9135	17.527	17.0698
Q02241	KIF23_HUMAN Kinesin-like protein KIF23 OS=Homo sapiens OX=9606 GN=KIF23 PE=1 SV=3	11	11	11			0.185372	-0.080623	0.652571	1.05747	-0.485722	19.1827	19.5094	19.2165	19.2971	19.6536	19.4882
Q1KMD3	HNRL2_HUMAN Heterogeneous nuclear ribonucleoprotein U-like protein 2 OS=Homo sapiens OX=9606 GN=HNRNPUL2 PE=1 SV=1	17	17	17			0.185159	0.0918446	0.652891	0.938322	0.485228	18.9985	19.1268	19.2258	18.9001	19.4518	19.3737
O75818	RPP40_HUMAN Ribonuclease P protein subunit p40 OS=Homo sapiens OX=9606 GN=RPP40 PE=1 SV=3	4	4	4			0.185048	0.23225	0.653058	0.851306	0.484972	16.3906	15.8967	15.7311	16.752	17.0085	15.7848
Q9BUQ8	DDX23_HUMAN Probable ATP-dependent RNA helicase DDX23 OS=Homo sapiens OX=9606 GN=DDX23 PE=1 SV=3	5	5	5			0.184676	0.400701	0.653618	0.75749	0.484111	16.5984	16.9539	16.6317	17.0756	16.5368	14.5353
Q06323	PSME1_HUMAN Proteasome activator complex subunit 1 OS=Homo sapiens OX=9606 GN=PSME1 PE=1 SV=1	11	11	11			0.184674	-0.111125	0.653621	1.08007	-0.484107	19.2115	19.55	19.5573	19.3836	19.7656	19.9342
Q9Y217	MTMR6_HUMAN Myotubularin-related protein 6 OS=Homo sapiens OX=9606 GN=MTMR6 PE=1 SV=3	12	12	12			0.184524	-0.147925	0.653847	1.10797	-0.48376	15.9697	16.276	16.8813	16.6836	16.1204	16.4556
Q14181	DPOA2_HUMAN DNA polymerase alpha subunit B OS=Homo sapiens OX=9606 GN=POLA2 PE=1 SV=2	3	3	3			0.184479	0.131409	0.653915	0.912939	0.483656	19.4067	19.5658	20.1848	19.9758	19.8266	19.4823
Q9NWM8	FKB14_HUMAN Peptidyl-prolyl cis-trans isomerase FKBP14 OS=Homo sapiens OX=9606 GN=FKBP14 PE=1 SV=1	2	2	2			0.183973	0.309713	0.654677	0.806802	0.482485	16.4094	15.6031	15.1744	16.5503	16.2954	14.7967
Q86TG7	PEG10_HUMAN Retrotransposon-derived protein PEG10 OS=Homo sapiens OX=9606 GN=PEG10 PE=1 SV=2	2	2	2			0.183939	-0.342567	0.654728	1.26801	-0.482406	16.5045	16.6528	15.1386	16.1749	15.0371	14.8801
O15160	RPAC1_HUMAN DNA-directed RNA polymerases I and III subunit RPAC1 OS=Homo sapiens OX=9606 GN=POLR1C PE=1 SV=1	8	8	8			0.183863	0.102395	0.654843	0.931485	0.482229	17.8312	18.2276	17.9411	17.8447	18.2702	17.663
Q13595	TRA2A_HUMAN Transformer-2 protein homolog alpha OS=Homo sapiens OX=9606 GN=TRA2A PE=1 SV=1	3	3	3			0.183805	0.342108	0.65493	0.788888	0.482096	19.7963	19.0347	18.5045	19.3311	18.5758	17.4845
P54886	P5CS_HUMAN Delta-1-pyrroline-5-carboxylate synthase OS=Homo sapiens OX=9606 GN=ALDH18A1 PE=1 SV=2	26	26	26			0.183695	-0.0331122	0.655096	1.02322	-0.481842	19.8633	19.9133	20.0498	20.0531	19.9188	19.9648
O60547	GMDS_HUMAN GDP-mannose 4,6 dehydratase OS=Homo sapiens OX=9606 GN=GMDS PE=1 SV=1	8	8	8			0.183506	-0.172478	0.655381	1.12699	-0.481403	18.1333	18.2307	17.7704	18.378	17.5532	17.3656
P62633	CNBP_HUMAN Cellular nucleic acid-binding protein OS=Homo sapiens OX=9606 GN=CNBP PE=1 SV=1	4	4	4			0.183227	0.208427	0.655802	0.86548	0.480757	17.5287	17.8622	17.004	16.73	17.2573	16.5725
O75695	XRP2_HUMAN Protein XRP2 OS=Homo sapiens OX=9606 GN=RP2 PE=1 SV=4	4	4	4			0.183021	0.472564	0.656114	0.720683	0.48028	17.4338	17.3698	17.187	14.7032	16.5803	17.7103
Q6YHK3	CD109_HUMAN CD109 antigen OS=Homo sapiens OX=9606 GN=CD109 PE=1 SV=2	25	25	25			0.18279	-0.0269553	0.656463	1.01886	-0.479745	18.7346	18.7892	18.8189	18.8574	18.9006	18.8885
Q9UKX7	NUP50_HUMAN Nuclear pore complex protein Nup50 OS=Homo sapiens OX=9606 GN=NUP50 PE=1 SV=2	5	5	5			0.182342	0.150902	0.65714	0.900687	0.478706	16.4081	17.0807	16.6957	16.2452	16.9411	16.2664
Q12996	CSTF3_HUMAN Cleavage stimulation factor subunit 3 OS=Homo sapiens OX=9606 GN=CSTF3 PE=1 SV=1	8	8	8			0.182321	-0.0787354	0.657172	1.05609	-0.478657	17.5501	17.8001	17.8805	18.0811	17.8812	17.6668
Q9BVP2	GNL3_HUMAN Guanine nucleotide-binding protein-like 3 OS=Homo sapiens OX=9606 GN=GNL3 PE=1 SV=2	10	10	10			0.18229	-0.112495	0.657219	1.0811	-0.478585	18.2416	18.4743	18.2764	18.7773	18.3791	17.983
P04004	VTNC_HUMAN Vitronectin OS=Homo sapiens OX=9606 GN=VTN PE=1 SV=1	11	11	11			0.18214	0.12298	0.657446	0.918289	0.478238	21.937	22.0593	22.3182	22.4878	22.6381	21.9772
Q32MZ4	LRRF1_HUMAN Leucine-rich repeat flightless-interacting protein 1 OS=Homo sapiens OX=9606 GN=LRRFIP1 PE=1 SV=2	20	20	19			0.182039	-0.0993099	0.657599	1.07126	-0.478002	18.8787	19.1457	18.83	19.1012	18.7517	18.5114
Q9HAU0	PKHA5_HUMAN Pleckstrin homology domain-containing family A member 5 OS=Homo sapiens OX=9606 GN=PLEKHA5 PE=1 SV=1	6	6	5			0.182005	-0.273891	0.65765	1.20906	-0.477925	16.7146	17.0559	16.086	17.2868	16.2779	15.5575
Q9BZJ0	CRNL1_HUMAN Crooked neck-like protein 1 OS=Homo sapiens OX=9606 GN=CRNKL1 PE=1 SV=4	3	3	3			0.181951	-0.236221	0.657732	1.1779	-0.477797	16.6479	16.528	15.172	16.4719	16.4254	15.9541
Q92945	FUBP2_HUMAN Far upstream element-binding protein 2 OS=Homo sapiens OX=9606 GN=KHSRP PE=1 SV=4	14	14	13			0.181249	-0.0799923	0.658796	1.05701	-0.47617	19.432	19.2074	19.056	19.5529	19.477	19.4446
O43242	PSMD3_HUMAN 26S proteasome non-ATPase regulatory subunit 3 OS=Homo sapiens OX=9606 GN=PSMD3 PE=1 SV=2	20	20	20			0.181242	-0.0830224	0.658807	1.05923	-0.476154	20.1309	19.8537	19.6477	19.9543	19.6	19.8196
Q01105	SET_HUMAN Protein SET OS=Homo sapiens OX=9606 GN=SET PE=1 SV=3	11	11	11			0.181241	-0.129652	0.658808	1.09403	-0.476151	21.7008	21.8084	21.9522	21.7999	22.1064	22.54
Q9P0J0	NDUAD_HUMAN NADH dehydrogenase [ubiquinone] 1 alpha subcomplex subunit 13 OS=Homo sapiens OX=9606 GN=NDUFA13 PE=1 SV=3	6	6	6			0.181117	-0.672708	0.658996	1.59406	-0.475863	18.1517	18.1898	15.0506	18.9743	17.4209	15.4773
Q02543	RL18A_HUMAN 60S ribosomal protein L18a OS=Homo sapiens OX=9606 GN=RPL18A PE=1 SV=2	6	6	6			0.181075	0.278637	0.65906	0.824369	0.475765	19.9813	20.0288	21.108	20.2613	21.3703	21.3336
Q9NY27	PP4R2_HUMAN Serine/threonine-protein phosphatase 4 regulatory subunit 2 OS=Homo sapiens OX=9606 GN=PPP4R2 PE=1 SV=3	3	3	3			0.181006	0.308712	0.659165	0.807362	0.475605	16.1413	14.5049	15.6009	16.5935	16.2389	15.9565
O15121	DEGS1_HUMAN Sphingolipid delta(4)-desaturase DES1 OS=Homo sapiens OX=9606 GN=DEGS1 PE=1 SV=1	3	3	3			0.180926	-0.0990194	0.659286	1.07105	-0.47542	18.2588	18.1871	18.4477	18.8537	18.3869	18.3496
Q15031	SYLM_HUMAN Probable leucine--tRNA ligase, mitochondrial OS=Homo sapiens OX=9606 GN=LARS2 PE=1 SV=2	4	4	4			0.180608	0.508863	0.659769	0.702776	0.47468	16.4149	16.9578	16.3364	16.9055	16.3552	13.7167
P25205	MCM3_HUMAN DNA replication licensing factor MCM3 OS=Homo sapiens OX=9606 GN=MCM3 PE=1 SV=3	23	23	23			0.180423	-0.0685889	0.66005	1.04869	-0.47425	18.9637	19.1239	19.0679	19.3322	19.066	18.8472
P16455	MGMT_HUMAN Methylated-DNA--protein-cysteine methyltransferase OS=Homo sapiens OX=9606 GN=MGMT PE=1 SV=1	4	4	4			0.180256	-0.139789	0.660304	1.10174	-0.473862	16.3421	16.2452	15.918	16.3969	15.6504	15.6878
P05154	IPSP_HUMAN Plasma serine protease inhibitor OS=Homo sapiens OX=9606 GN=SERPINA5 PE=1 SV=3	6	6	6			0.180052	0.15332	0.660614	0.899179	0.473388	18.1015	17.8791	17.291	17.1773	17.4729	17.3491
P51572	BAP31_HUMAN B-cell receptor-associated protein 31 OS=Homo sapiens OX=9606 GN=BCAP31 PE=1 SV=3	11	11	11			0.179529	-0.0755742	0.66141	1.05378	-0.472173	19.3169	19.0496	18.8158	19.061	18.872	19.1209
Q6UXH1	CREL2_HUMAN Protein disulfide isomerase CRELD2 OS=Homo sapiens OX=9606 GN=CRELD2 PE=1 SV=1	5	5	5			0.179449	0.523372	0.661532	0.695744	0.471986	17.191	16.549	18.225	17.0609	14.9683	15.2043
O75787	RENR_HUMAN Renin receptor OS=Homo sapiens OX=9606 GN=ATP6AP2 PE=1 SV=2	4	4	4			0.179448	0.296431	0.661534	0.814264	0.471984	16.0021	15.9947	17.4109	16.4759	17.3798	17.433
Q9ULC4	MCTS1_HUMAN Malignant T-cell-amplified sequence 1 OS=Homo sapiens OX=9606 GN=MCTS1 PE=1 SV=1	5	5	5			0.179358	0.426497	0.661671	0.744066	0.471776	18.1806	18.4864	18.1732	18.7279	18.0463	15.9063
Q15003	CND2_HUMAN Condensin complex subunit 2 OS=Homo sapiens OX=9606 GN=NCAPH PE=1 SV=3	5	5	5			0.178713	-0.0980364	0.662654	1.07032	-0.470274	15.8403	16.1126	15.6714	15.4404	15.684	15.9368
Q9H9J2	RM44_HUMAN 39S ribosomal protein L44, mitochondrial OS=Homo sapiens OX=9606 GN=MRPL44 PE=1 SV=1	6	6	6			0.178708	0.0898399	0.662662	0.939627	0.470264	18.1695	18.1947	18.4949	18.4976	18.2312	17.9338
Q9Y2P8	RCL1_HUMAN RNA 3-terminal phosphate cyclase-like protein OS=Homo sapiens OX=9606 GN=RCL1 PE=1 SV=3	4	4	4			0.178658	0.410028	0.662738	0.752609	0.470146	15.7114	15.1258	17.322	16.3052	17.1884	17.5609
Q9NQW7	XPP1_HUMAN Xaa-Pro aminopeptidase 1 OS=Homo sapiens OX=9606 GN=XPNPEP1 PE=1 SV=3	13	13	13			0.178554	0.0395069	0.662897	0.972987	0.469905	19.7623	19.52	19.5612	19.609	19.4966	19.5726
Q8TAQ2	SMRC2_HUMAN SWI/SNF complex subunit SMARCC2 OS=Homo sapiens OX=9606 GN=SMARCC2 PE=1 SV=1	10	5	5			0.177842	0.285868	0.663985	0.820248	0.468247	17.1165	17.1612	16.6584	16.7177	16.2682	15.3067
P49189	AL9A1_HUMAN 4-trimethylaminobutyraldehyde dehydrogenase OS=Homo sapiens OX=9606 GN=ALDH9A1 PE=1 SV=3	16	16	16			0.177586	-0.0803051	0.664376	1.05724	-0.467649	19.8615	20.0327	20.0088	19.8133	20.0918	20.3571
Q00169	PIPNA_HUMAN Phosphatidylinositol transfer protein alpha isoform OS=Homo sapiens OX=9606 GN=PITPNA PE=1 SV=2	7	7	7			0.177554	-0.0979551	0.664425	1.07026	-0.467576	18.2436	18.242	17.8781	18.376	17.9862	17.7839
Q8IZ81	ELMD2_HUMAN ELMO domain-containing protein 2 OS=Homo sapiens OX=9606 GN=ELMOD2 PE=1 SV=1	4	4	4			0.177542	-0.32086	0.664443	1.24907	-0.467547	16.436	16.4609	15.2203	17.2887	16.5661	15.4355
P34949	MPI_HUMAN Mannose-6-phosphate isomerase OS=Homo sapiens OX=9606 GN=MPI PE=1 SV=2	10	10	10			0.177528	0.145826	0.664465	0.903862	0.467514	17.4841	17.5058	17.3958	16.8699	16.7728	16.8395
O43670	ZN207_HUMAN BUB3-interacting and GLEBS motif-containing protein ZNF207 OS=Homo sapiens OX=9606 GN=ZNF207 PE=1 SV=1	5	5	5			0.177509	0.107387	0.664494	0.928268	0.46747	18.3257	18.3315	18.0475	18.0405	17.9581	17.6371
P42345	MTOR_HUMAN Serine/threonine-protein kinase mTOR OS=Homo sapiens OX=9606 GN=MTOR PE=1 SV=1	10	10	9			0.177427	1.07636	0.664619	0.474224	0.46728	21.0927	21.2911	19.5458	21.607	20.1657	14.677
Q8TD16	BICD2_HUMAN Protein bicaudal D homolog 2 OS=Homo sapiens OX=9606 GN=BICD2 PE=1 SV=1	12	12	11			0.177239	0.158676	0.664907	0.895847	0.466842	18.1322	17.5945	17.2589	17.792	17.5247	17.0535
P40939	ECHA_HUMAN Trifunctional enzyme subunit alpha, mitochondrial OS=Homo sapiens OX=9606 GN=HADHA PE=1 SV=2	24	24	24			0.1772	-0.0175133	0.664967	1.01221	-0.46675	20.8064	20.8156	20.7981	20.8557	20.7544	20.7402
Q96S82	UBL7_HUMAN Ubiquitin-like protein 7 OS=Homo sapiens OX=9606 GN=UBL7 PE=1 SV=2	3	3	3			0.176914	-0.242043	0.665405	1.18267	-0.466084	14.8849	15.2981	15.7417	16.5506	16.0757	15.5797
Q9BXK5	B2L13_HUMAN Bcl-2-like protein 13 OS=Homo sapiens OX=9606 GN=BCL2L13 PE=1 SV=1	9	9	9			0.17635	0.439505	0.66627	0.737388	0.464769	17.3247	17.3711	16.8532	17.5901	16.7968	14.6949
P07108	ACBP_HUMAN Acyl-CoA-binding protein OS=Homo sapiens OX=9606 GN=DBI PE=1 SV=2	4	4	4			0.176341	0.228692	0.666283	0.853408	0.464747	17.4543	17.3826	17.974	17.2799	18.4477	18.5274
Q9NZM1	MYOF_HUMAN Myoferlin OS=Homo sapiens OX=9606 GN=MYOF PE=1 SV=1	83	83	82			0.176322	-0.0903816	0.666313	1.06465	-0.464703	21.0156	20.9166	20.973	21.4767	21.3161	21.1826
P14314	GLU2B_HUMAN Glucosidase 2 subunit beta OS=Homo sapiens OX=9606 GN=PRKCSH PE=1 SV=2	16	16	16			0.176269	-0.150844	0.666394	1.11022	-0.46458	20.7514	21.0517	21.3628	21.109	21.4101	21.8161
Q96PC5	MIA2_HUMAN Melanoma inhibitory activity protein 2 OS=Homo sapiens OX=9606 GN=MIA2 PE=1 SV=4;sp	2	2	2			0.176116	-0.166462	0.666629	1.1223	-0.464223	16.2033	16.3074	15.5712	15.6997	15.2785	15.5454
P05413	FABPH_HUMAN Fatty acid-binding protein, heart OS=Homo sapiens OX=9606 GN=FABP3 PE=1 SV=4	7	7	7			0.17559	-0.0741711	0.667437	1.05276	-0.462995	19.3724	19.2985	18.8654	19.2658	19.2232	19.1192
O15173	PGRC2_HUMAN Membrane-associated progesterone receptor component 2 OS=Homo sapiens OX=9606 GN=PGRMC2 PE=1 SV=1	6	6	6			0.17544	-0.0799338	0.667667	1.05697	-0.462643	19.8846	20.0555	19.885	20.1819	19.842	19.6139
Q14315	FLNC_HUMAN Filamin-C OS=Homo sapiens OX=9606 GN=FLNC PE=1 SV=3	119	112	108			0.175289	0.0492388	0.667899	0.966446	0.462292	22.9018	22.766	22.82	22.6662	22.8732	23.0152
P10644	KAP0_HUMAN cAMP-dependent protein kinase type I-alpha regulatory subunit OS=Homo sapiens OX=9606 GN=PRKAR1A PE=1 SV=1	9	9	9			0.175123	-0.0945644	0.668155	1.06774	-0.461903	19.2914	18.8416	18.8074	19.0657	18.7424	19.2175
P20810	ICAL_HUMAN Calpastatin OS=Homo sapiens OX=9606 GN=CAST PE=1 SV=4	21	21	21			0.175034	-0.139383	0.668292	1.10143	-0.461696	19.7371	19.7495	19.2417	19.8339	19.2281	19.0416
Q71RC2	LARP4_HUMAN La-related protein 4 OS=Homo sapiens OX=9606 GN=LARP4 PE=1 SV=3	8	8	8			0.17492	0.12815	0.668467	0.915004	0.461431	17.7351	17.8274	17.5948	17.7217	17.5652	16.9615
P01130	LDLR_HUMAN Low-density lipoprotein receptor OS=Homo sapiens OX=9606 GN=LDLR PE=1 SV=1	3	3	3			0.174694	-0.235408	0.668815	1.17724	-0.460903	15.6994	15.476	15.7058	16.4791	14.8714	15.0277
Q13616	CUL1_HUMAN Cullin-1 OS=Homo sapiens OX=9606 GN=CUL1 PE=1 SV=2	10	10	10			0.174204	-0.122377	0.66957	1.08853	-0.459757	17.4814	17.5361	17.7648	17.9575	18.0964	18.2161
Q86TI2	DPP9_HUMAN Dipeptidyl peptidase 9 OS=Homo sapiens OX=9606 GN=DPP9 PE=1 SV=3	9	9	9			0.174168	-0.206359	0.669626	1.15377	-0.459671	17.025	17.1619	16.485	17.2294	17.9264	17.6642
Q9BV57	MTND_HUMAN 1,2-dihydroxy-3-keto-5-methylthiopentene dioxygenase OS=Homo sapiens OX=9606 GN=ADI1 PE=1 SV=1	4	4	4			0.174117	0.235547	0.669704	0.849363	0.459553	15.3126	15.6011	16.8902	16.2569	15.9157	15.5539
[truncated: 1,214 more rows]

## Sheet: HK_PRGF vs PRGF lyo GO
Category	Term	Count	%	PValue	Genes	List Total	Pop Hits	Pop Total	Fold Enrichment	Bonferroni	Benjamini	FDR
GOTERM_BP_DIRECT	GO:0007155~cell adhesion	9	8.91089	0.00507542	P78357, Q13201, P12109, Q16832, P22392, P20908, Q9P266, Q99715, Q9NY61	98	459	16792	3.35974	0.980718	1	1
GOTERM_BP_DIRECT	GO:0043065~positive regulation of apoptotic process	7	6.93069	0.00786528	P11717, O14727, O75962, Q8N163, P17936, Q96EY1, Q13188	98	300	16792	3.9981	0.997818	1	1
GOTERM_BP_DIRECT	GO:0000398~mRNA splicing, via spliceosome	6	5.94059	0.00930871	Q14103, Q9BXP5, O43172, Q9UKF6, O75937, P52434	98	222	16792	4.631	0.999295	1	1
GOTERM_BP_DIRECT	GO:0006914~autophagy	5	4.9505	0.00738847	Q9H0E2, Q9Y371, Q96H20, Q14694, O15118	98	133	16792	6.44161	0.996832	1	1
GOTERM_BP_DIRECT	GO:0007399~nervous system development	5	4.9505	0.0847422	P04114, Q99426, O14727, Q9Y6E2, Q14738	98	287	16792	2.98514	1	1	1
GOTERM_BP_DIRECT	GO:0042632~cholesterol homeostasis	4	3.9604	0.00603425	P04114, P02649, Q9H4M9, O15118	98	64	16792	10.7092	0.990875	1	1
GOTERM_BP_DIRECT	GO:0006283~transcription-coupled nucleotide-excision repair	4	3.9604	0.00900774	Q7L5N1, Q92905, P35249, P52434	98	74	16792	9.262	0.999108	1	1
GOTERM_BP_DIRECT	GO:0006396~RNA processing	4	3.9604	0.0186344	Q14103, Q96Q11, Q12849, O43172	98	97	16792	7.06585	1	1	1
GOTERM_BP_DIRECT	GO:0006897~endocytosis	4	3.9604	0.0466263	Q12965, O60784, Q9H4M9, O15118	98	139	16792	4.93085	1	1	1
GOTERM_BP_DIRECT	GO:0090090~negative regulation of canonical Wnt signaling pathway	4	3.9604	0.0684471	P02649, Q13618, P61289, Q13188	98	163	16792	4.20483	1	1	1
GOTERM_BP_DIRECT	GO:0008380~RNA splicing	4	3.9604	0.0714513	Q96SB3, Q8N163, P49756, O43172	98	166	16792	4.12884	1	1	1
[truncated: 29 more rows]
