# Supplementary material for: Differential Protein Content between Fresh and Freeze-Dried Plasma Rich in Growth Factors Eye Drops
Source: Biomolecules. 2022 Sep 1;12(9):1215. doi: 10.3390/biom12091215 (PMC9496081; doi:10.3390/biom12091215)
Supplement: Supplementary file 1 [file biomolecules-12-01215-s001.zip › Supplementary File S5.xlsx]

## Sheet: Can paths
© 2000-2021 QIAGEN. All rights reserved.				© 2000-2021 QIAGEN. All rights reserved.
Canonical Pathways	HK PRGF lyo/PRGF			Canonical Pathways	HK PRGF lyo/PRGF
Remodeling of Epithelial Adherens Junctions	0			Production of Nitric Oxide and Reactive Oxygen Species in Macrophages	1
Germ Cell-Sertoli Cell Junction Signaling	1.4556			Acute Phase Response Signaling	N/A
Acute Phase Response Signaling	2.16862			RhoA Signaling	N/A
Huntington's Disease Signaling	1.09633			Erythropoietin Signaling Pathway	N/A
Axonal Guidance Signaling	0.82276			mTOR Signaling	N/A
Coronavirus Replication Pathway	0			GP6 Signaling Pathway	N/A
Sertoli Cell-Sertoli Cell Junction Signaling	1.29531			p70S6K Signaling	N/A
Protein Ubiquitination Pathway	0.975347			Signaling by Rho Family GTPases	N/A
Complement System	0.839092			Renin-Angiotensin Signaling	N/A
14-3-3-mediated Signaling	1.00592			Isoleucine Degradation I	N/A
EIF2 Signaling	1.1738			LPS-stimulated MAPK Signaling	N/A
BAG2 Signaling Pathway	0.771687			Melatonin Signaling	N/A
Nur77 Signaling in T Lymphocytes	1.48448			Aldosterone Signaling in Epithelial Cells	N/A
Rac Signaling	1.03479			NRF2-mediated Oxidative Stress Response	N/A
Signaling by Rho Family GTPases	0			P2Y Purigenic Receptor Signaling Pathway	N/A
Isoleucine Degradation I	0			Xenobiotic Metabolism General Signaling Pathway	1.342
Actin Cytoskeleton Signaling	1.15592			Neuregulin Signaling	N/A
Aldosterone Signaling in Epithelial Cells	1.49402			ErbB4 Signaling	N/A
Phospholipase C Signaling	0.507956			ErbB Signaling	N/A
Regulation of eIF4 and p70S6K Signaling	1.48103			Cholecystokinin/Gastrin-mediated Signaling	N/A
Semaphorin Neuronal Repulsive Signaling Pathway	0.941777			CXCR4 Signaling	N/A
HIF1α Signaling	1.94875			Fc Epsilon RI Signaling	N/A
Gap Junction Signaling	0.667701			UVC-Induced MAPK Signaling	N/A
mTOR Signaling	0.652741			IL-6 Signaling	N/A
Epithelial Adherens Junction Signaling	0.32753			IL-15 Signaling	N/A
RhoA Signaling	0			CCR3 Signaling in Eosinophils	N/A
Phagosome Maturation	0			Prolactin Signaling	N/A
LXR/RXR Activation	2.71327			VEGF Family Ligand-Receptor Interactions	N/A
Leukocyte Extravasation Signaling	0			Thrombopoietin Signaling	N/A
IL-12 Signaling and Production in Macrophages	1.72235			HER-2 Signaling in Breast Cancer	N/A
Synaptic Long Term Potentiation	0.962402			Thrombin Signaling	N/A
LPS-stimulated MAPK Signaling	2.31269			fMLP Signaling in Neutrophils	N/A
Chemokine Signaling	1.32958			Apelin Endothelial Signaling Pathway	N/A
Role of Tissue Factor in Cancer	0.414154			IL-8 Signaling	N/A
Mitochondrial Dysfunction	0.267611			Synaptic Long Term Depression	N/A
Ephrin Receptor Signaling	0.729141			ERK/MAPK Signaling	N/A
Reelin Signaling in Neurons	1.8461			Rac Signaling	N/A
RhoGDI Signaling	0			Glioma Signaling	N/A
Inhibition of Matrix Metalloproteases	0			14-3-3-mediated Signaling	N/A
CCR3 Signaling in Eosinophils	1.00592			IL-3 Signaling	N/A
Protein Kinase A Signaling	0			Fcγ Receptor-mediated Phagocytosis in Macrophages and Monocytes	N/A
TCA Cycle II (Eukaryotic)	0			Salvage Pathways of Pyrimidine Ribonucleotides	N/A
FAT10 Signaling Pathway	1.08191			Role of PKR in Interferon Induction and Antiviral Response	N/A
Xenobiotic Metabolism Signaling	2.89719			HGF Signaling	N/A
Estrogen Receptor Signaling	1.31389			Protein Kinase A Signaling	N/A
Calcium-induced T Lymphocyte Apoptosis	0			Phospholipase C Signaling	N/A
Thrombin Signaling	0.658669			Gαq Signaling	N/A
Integrin Signaling	0.658669			Nur77 Signaling in T Lymphocytes	N/A
Tec Kinase Signaling	0			B Cell Receptor Signaling	N/A
Ephrin B Signaling	0			LXR/RXR Activation	N/A
Fatty Acid β-oxidation I	0.763			RANK Signaling in Osteoclasts	N/A
Telomerase Signaling	2.00889			PDGF Signaling	N/A
Regulation of Cellular Mechanics by Calpain Protease	0.575336			Ceramide Signaling	N/A
Caveolar-mediated Endocytosis Signaling	0			Cdc42 Signaling	N/A
PAK Signaling	1.13731			Fatty Acid β-oxidation I	N/A
Role of NFAT in Cardiac Hypertrophy	1.20138			Regulation of eIF4 and p70S6K Signaling	N/A
NF-κB Activation by Viruses	0.565588			IL-15 Production	N/A
Neuregulin Signaling	1.12355			CDK5 Signaling	N/A
Melatonin Signaling	1.38752			Wnt/Ca+ pathway	N/A
IL-3 Signaling	1.37753			Cardiac Hypertrophy Signaling (Enhanced)	N/A
Leucine Degradation I	0			Tec Kinase Signaling	N/A
UVC-Induced MAPK Signaling	1.72867			Chemokine Signaling	N/A
Glioma Signaling	1.89426			Huntington's Disease Signaling	N/A
Production of Nitric Oxide and Reactive Oxygen Species in Macrophages	2.06529			PI3K/AKT Signaling	N/A
Sirtuin Signaling Pathway	0			Role of NFAT in Cardiac Hypertrophy	N/A
Tetrahydrofolate Salvage from 5,10-methenyltetrahydrofolate	3.13354			Synaptic Long Term Potentiation	N/A
fMLP Signaling in Neutrophils	1.04073			Ephrin Receptor Signaling	N/A
Apelin Endothelial Signaling Pathway	1.04073			Osteoarthritis Pathway	N/A
HGF Signaling	1.04073			VEGF Signaling	N/A
Natural Killer Cell Signaling	1.29531			NF-κB Activation by Viruses	N/A
HOTAIR Regulatory Pathway	0			GNRH Signaling	N/A
Gαq Signaling	0.306284			RhoGDI Signaling	N/A
4-1BB Signaling in T Lymphocytes	0.908539			EIF2 Signaling	N/A
GP6 Signaling Pathway	1.78231			HOTAIR Regulatory Pathway	N/A
Opioid Signaling Pathway	1.04866			Opioid Signaling Pathway	N/A
p70S6K Signaling	1.73911			Leukocyte Extravasation Signaling	N/A
Coagulation System	0.872216			HIF1α Signaling	2
Wnt/Ca+ pathway	0			Estrogen Receptor Signaling	1
Cdc42 Signaling	0			Actin Cytoskeleton Signaling	N/A
Fcγ Receptor-mediated Phagocytosis in Macrophages and Monocytes	0			Xenobiotic Metabolism AHR Signaling Pathway	N/A
GNRH Signaling	1.42477			Dopamine-DARPP32 Feedback in cAMP Signaling	N/A
Cardiac Hypertrophy Signaling (Enhanced)	0.458462			BAG2 Signaling Pathway	N/A
Thrombopoietin Signaling	1.50794			Serotonin Degradation	N/A
Valine Degradation I	0			Natural Killer Cell Signaling	N/A
Chronic Myeloid Leukemia Signaling	1.17303			Semaphorin Neuronal Repulsive Signaling Pathway	N/A
ErbB4 Signaling	1.48448			Reelin Signaling in Neurons	N/A
Role of Macrophages, Fibroblasts and Endothelial Cells in Rheumatoid Arthritis	0.839427			Senescence Pathway	2
VEGF Signaling	1.15851			Complement System	N/A
Regulation of Actin-based Motility by Rho	0			Aryl Hydrocarbon Receptor Signaling	N/A
GM-CSF Signaling	1.46177			PTEN Signaling	N/A
FAK Signaling	1.1443			TCA Cycle II (Eukaryotic)	N/A
NRF2-mediated Oxidative Stress Response	4.87823			Xenobiotic Metabolism CAR Signaling Pathway	0
Xenobiotic Metabolism CAR Signaling Pathway	2.11194			Coronavirus Replication Pathway	N/A
PI3K/AKT Signaling	1.36612			Integrin Signaling	N/A
Hepatic Fibrosis / Hepatic Stellate Cell Activation	2.10404			Sirtuin Signaling Pathway	N/A
Sumoylation Pathway	1.13039			PPARα/RXRα Activation	N/A
B Cell Receptor Signaling	1.35485			Apoptosis Signaling	N/A
Aryl Hydrocarbon Receptor Signaling	1.62739			Synaptogenesis Signaling Pathway	N/A
Hypoxia Signaling in the Cardiovascular System	0.580324			HMGB1 Signaling	1
Ethanol Degradation II	0			NER Pathway	1
HER-2 Signaling in Breast Cancer	1.33272			Role of CHK Proteins in Cell Cycle Checkpoint Control	N/A
CDK5 Signaling	1.95521			Endometrial Cancer Signaling	N/A
				Remodeling of Epithelial Adherens Junctions	N/A
IL-15 Signaling	1.4184			Molecular Mechanisms of Cancer	N/A
Clathrin-mediated Endocytosis Signaling	2.05767			Role of MAPK Signaling in the Pathogenesis of Influenza	N/A
PPARα/RXRα Activation	1.32728			Mechanisms of Viral Exit from Host Cells	N/A
Role of IL-17F in Allergic Inflammatory Airway Diseases	0.789713			Epithelial Adherens Junction Signaling	N/A
Salvage Pathways of Pyrimidine Ribonucleotides	1.92429			Phagosome Maturation	N/A
Histidine Degradation III	2.61136			Pentose Phosphate Pathway	N/A
Folate Polyglutamylation	1.14623			HIPPO signaling	N/A
IL-8 Signaling	0.689458			Hepatic Fibrosis / Hepatic Stellate Cell Activation	N/A
Role of PKR in Interferon Induction and Antiviral Response	1.06507			Acute Myeloid Leukemia Signaling	N/A
ERK/MAPK Signaling	1.27464			SPINK1 General Cancer Pathway	N/A
Prolactin Signaling	1.32958			Regulation of IL-2 Expression in Activated and Anergic T Lymphocytes	N/A
Serotonin Degradation	0			Mitochondrial Dysfunction	N/A
NAD Phosphorylation and Dephosphorylation	1.10222			Leucine Degradation I	N/A
Ketogenesis	0			Phagosome Formation	N/A
Molecular Mechanisms of Cancer	1.57518			CD40 Signaling	N/A
Tight Junction Signaling	0.819061			Renal Cell Carcinoma Signaling	N/A
IL-6 Signaling	1.81827			Ephrin B Signaling	N/A
HIPPO signaling	1.31129			BMP signaling pathway	N/A
Xenobiotic Metabolism AHR Signaling Pathway	0.525118			Role of IL-17F in Allergic Inflammatory Airway Diseases	N/A
Renin-Angiotensin Signaling	1.0173			CNTF Signaling	N/A
Noradrenaline and Adrenaline Degradation	0.714892			Valine Degradation I	N/A
UVB-Induced MAPK Signaling	0.714892			TGF-β Signaling	N/A
nNOS Signaling in Neurons	0			Gap Junction Signaling	N/A
Pentose Phosphate Pathway	0			Polyamine Regulation in Colon Cancer	N/A
Glucocorticoid Receptor Signaling	0.887101			Noradrenaline and Adrenaline Degradation	N/A
CD27 Signaling in Lymphocytes	2.86766			NGF Signaling	N/A
VEGF Family Ligand-Receptor Interactions	1.27612			FXR/RXR Activation	N/A
RANK Signaling in Osteoclasts	0.508709			Xenobiotic Metabolism Signaling	N/A
CXCR4 Signaling	0.79122			NAD Phosphorylation and Dephosphorylation	N/A
Synaptogenesis Signaling Pathway	0.839427			Coagulation System	N/A
Dopamine-DARPP32 Feedback in cAMP Signaling	0.285224			Ketogenesis	N/A
Lanosterol Biosynthesis	0			Role of PI3K/AKT Signaling in the Pathogenesis of Influenza	N/A
Phagosome Formation	0			Thioredoxin Pathway	N/A
Acute Myeloid Leukemia Signaling	2.18853			Oncostatin M Signaling	N/A
Ceramide Signaling	2.18853			Calcium-induced T Lymphocyte Apoptosis	N/A
Regulation of IL-2 Expression in Activated and Anergic T Lymphocytes	1.25919			Germ Cell-Sertoli Cell Junction Signaling	N/A
PDGF Signaling	1.25919			RAR Activation	N/A
Erythropoietin Signaling Pathway	1.42477			Histidine Degradation III	N/A
Osteoarthritis Pathway	0.215577			GM-CSF Signaling	N/A
Polyamine Regulation in Colon Cancer	1.02653			Regulation of Actin-based Motility by Rho	N/A
ErbB Signaling	2.16276			Regulation Of The Epithelial Mesenchymal Transition By Growth Factors Pathway	N/A
Unfolded protein response	0			Androgen Signaling	N/A
FXR/RXR Activation	1.72235			Pyridoxal 5'-phosphate Salvage Pathway	N/A
P2Y Purigenic Receptor Signaling Pathway	0.962402			UVB-Induced MAPK Signaling	N/A
Role of IL-17A in Arthritis	1.63804			Sertoli Cell-Sertoli Cell Junction Signaling	N/A
PTEN Signaling	1.71407			Cleavage and Polyadenylation of Pre-mRNA	N/A
Androgen Signaling	0.360037			Regulation of Cellular Mechanics by Calpain Protease	N/A
Apoptosis Signaling	2.08897			Role of IL-17A in Arthritis	N/A
Folate Transformations I	2.23016			Tight Junction Signaling	N/A
Maturity Onset Diabetes of Young (MODY) Signaling	1.55725			Non-Small Cell Lung Cancer Signaling	N/A
Synaptic Long Term Depression	1.31649			Inhibition of Matrix Metalloproteases	N/A
CD40 Signaling	1.53217			Tetrahydrofolate Salvage from 5,10-methenyltetrahydrofolate	N/A
Role of PI3K/AKT Signaling in the Pathogenesis of Influenza	1.51995			Role of MAPK Signaling in Promoting the Pathogenesis of Influenza	N/A
RAR Activation	1.30056			Toll-like Receptor Signaling	N/A
Fatty Acid β-oxidation III (Unsaturated, Odd Number)	1.61282			Role of Macrophages, Fibroblasts and Endothelial Cells in Rheumatoid Arthritis	N/A
Pyridoxal 5'-phosphate Salvage Pathway	1.40795			IGF-1 Signaling	N/A
IL-15 Production	1.8651			Axonal Guidance Signaling	N/A
Toll-like Receptor Signaling	1.39767			GDNF Family Ligand-Receptor Interactions	N/A
Fc Epsilon RI Signaling	1.8461			Chronic Myeloid Leukemia Signaling	N/A
Cholecystokinin/Gastrin-mediated Signaling	1.83674			4-1BB Signaling in T Lymphocytes	N/A
Non-Small Cell Lung Cancer Signaling	1.37753			STAT3 Pathway	N/A
JAK/Stat Signaling	1.36767			Glucocorticoid Receptor Signaling	N/A
Senescence Pathway	1.54632			Melanoma Signaling	N/A
Role of MAPK Signaling in the Pathogenesis of Influenza	2.31269			Ethanol Degradation II	N/A
Mechanisms of Viral Exit from Host Cells	1.90886			Thyroid Cancer Signaling	N/A
BMP signaling pathway	1.31129			Maturity Onset Diabetes of Young (MODY) Signaling	N/A
Oncostatin M Signaling	1.86929			Lanosterol Biosynthesis	N/A
TGF-β Signaling	2.13759			Folate Polyglutamylation	N/A
Xenobiotic Metabolism General Signaling Pathway	3.44879			IL-12 Signaling and Production in Macrophages	N/A
Melanoma Signaling	1.71279			Folate Transformations I	N/A
Role of CHK Proteins in Cell Cycle Checkpoint Control	1.63804			ErbB2-ErbB3 Signaling	N/A
CNTF Signaling	1.63804			Cancer Drug Resistance By Drug Efflux	N/A
NER Pathway	3.00017			Caveolar-mediated Endocytosis Signaling	N/A
Role of MAPK Signaling in Promoting the Pathogenesis of Influenza	1.9448			Sumoylation Pathway	N/A
Endometrial Cancer Signaling	1.57011			Protein Ubiquitination Pathway	N/A
PFKFB4 Signaling Pathway	1.57011			IL-2 Signaling	N/A
IL-2 Signaling	1.55725			Role of BRCA1 in DNA Damage Response	N/A
Endocannabinoid Developing Neuron Pathway	1.91418			FAT10 Signaling Pathway	N/A
ErbB2-ErbB3 Signaling	1.53217			Endocannabinoid Developing Neuron Pathway	N/A
Cancer Drug Resistance By Drug Efflux	1.53217			Role of MAPK Signaling in Inhibiting the Pathogenesis of Influenza	N/A
NGF Signaling	1.87473			Antiproliferative Role of Somatostatin Receptor 2	N/A
SPINK1 General Cancer Pathway	1.48448			Unfolded protein response	N/A
Regulation of the Epithelial-Mesenchymal Transition Pathway	1.34926			Clathrin-mediated Endocytosis Signaling	N/A
Role of MAPK Signaling in Inhibiting the Pathogenesis of Influenza	1.38752			Hypoxia Signaling in the Cardiovascular System	N/A
STAT3 Pathway	1.7307			PFKFB4 Signaling Pathway	N/A
GDNF Family Ligand-Receptor Interactions	1.37753			nNOS Signaling in Neurons	N/A
FLT3 Signaling in Hematopoietic Progenitor Cells	1.36767			Role of Tissue Factor in Cancer	N/A
Neurotrophin/TRK Signaling	2.3423			FLT3 Signaling in Hematopoietic Progenitor Cells	N/A
Thyroid Cancer Signaling	1.35795			CD27 Signaling in Lymphocytes	N/A
Antiproliferative Role of Somatostatin Receptor 2	1.35795			JAK/Stat Signaling	N/A
Renal Cell Carcinoma Signaling	1.34836			Neurotrophin/TRK Signaling	N/A
Hereditary Breast Cancer Signaling	2.54987			Hereditary Breast Cancer Signaling	N/A
HMGB1 Signaling	2.31756			Regulation of the Epithelial-Mesenchymal Transition Pathway	N/A
IGF-1 Signaling	2.01996			PAK Signaling	N/A
Regulation Of The Epithelial Mesenchymal Transition By Growth Factors Pathway	1.37182			Fatty Acid β-oxidation III (Unsaturated, Odd Number)	N/A
Thioredoxin Pathway	1.43937			Telomerase Signaling	N/A
Role of BRCA1 in DNA Damage Response	1.36767			FAK Signaling	N/A
Cleavage and Polyadenylation of Pre-mRNA	1.31707

## Sheet: Ups reg
© 2000-2021 QIAGEN. All rights reserved.				© 2000-2021 QIAGEN. All rights reserved.
Upstream Regulators	HK PRGF lyo/PRGF			Upstream Regulators	HK PRGF lyo/PRGF
TP53	3.76637			PTEN	1.633
MAPT	0			nitrofurantoin	1
beta-estradiol	3.59653			TGFB1	0.859
APP	1.58167			TP53	0.375
PSEN1	1.49943			molybdenum disulfide	N/A
TGFB1	1.89357			miR-1293 (and other miRNAs w/seed GGGUGGU)	0.816
MYCN	0			miR-5193 (miRNAs w/seed CCUCCUC)	N/A
dexamethasone	1.50953			estrogen	1.446
HNF4A	1.70115			GnRH analog	-2.236
trichostatin A	1.84351			lipopolysaccharide	-1.596
MYC	1.36034			hydrogen peroxide	N/A
GnRH analog	1.8618			DICER1	N/A
ESR1	2.57895			miR-29b-3p (and other miRNAs w/seed AGCACCA)	N/A
tretinoin	1.65758			miR-4736 (and other miRNAs w/seed GGCAGGU)	N/A
mibolerone	3.51066			miR-4747-5p (and other miRNAs w/seed GGGAAGG)	N/A
PTP4A1	0			AGT	0.239
nitrofurantoin	2.26993			ESR2	-1.026
thioacetamide	2.32343			CD38	N/A
CD 437	0			let-7a-5p (and other miRNAs w/seed GAGGUAG)	N/A
estrogen	2.81892			miR-6846-5p (and other miRNAs w/seed GGGGGCU)	N/A
CPXM1	3.58413			PRL	N/A
elaidic acid	3.03717			tetradecanoylphorbol acetate	1.967
CST5	2.94319			miR-3936 (miRNAs w/seed AAGGGGU)	N/A
lipopolysaccharide	1.48895			tretinoin	0.194
NELFB	2.94784			IFNG	N/A
tetraethylammonium	1.88802			levodopa	N/A
MMP12	0			TP63	-1.603
PPARA	2.33675			methotrexate	N/A
halofuginone	1.59166			RICTOR	N/A
FSH	0			CCR2	N/A
1,2-dithiol-3-thione	0			bezafibrate	N/A
D-glucose	0			HTT	N/A
ANGPT2	1.80602			Alpha catenin	N/A
ST1926	0			UCHL1	N/A
FN1	0			miR-423-5p (and other miRNAs w/seed GAGGGGC)	N/A
TP63	2.3512			nocodazole	N/A
decitabine	1.66468			TWIST1	N/A
KITLG	1.58226			IgG	N/A
ERBB2	2.13726			methapyrilene	N/A
AHR	2.85941			miR-3175 (miRNAs w/seed GGGGAGA)	N/A
Lh	0			phytohemagglutinin	N/A
miR-338-3p (miRNAs w/seed CCAGCAU)	2.95849			miR-1237-5p (and other miRNAs w/seed GGGGGCG)	N/A
molybdenum disulfide	1.6692			miR-3185 (miRNAs w/seed GAAGAAG)	N/A
FBXO32	1.30998			RUNX3	N/A
mir-122	0			miR-501-3p (and other miRNAs w/seed AUGCACC)	N/A
ADORA2A	0			miR-579-5p (miRNAs w/seed CGCGGUU)	N/A
SPDEF	1.46445			miR-4695-3p (miRNAs w/seed GAUCUCA)	N/A
HTT	2.28955			Mapk	N/A
arsenic trioxide	3.25547			CXCL8	N/A
PCGEM1	0			2-amino-1-methyl-6-phenylimidazo-4-5-b-pyridine	N/A
tazemetostat	0			miR-4724-5p (miRNAs w/seed ACUGAAC)	N/A
XBP1	0			carboplatin	N/A
CD3	0			napabucasin	N/A
SP2509	0			GRIN3A	2
KDM8	1.40911			miR-6507-3p (miRNAs w/seed AAAGUCC)	N/A
HRAS	0			miR-3919 (miRNAs w/seed CAGAGAA)	N/A
CETP	2.20894			KDM1A	N/A
SP1	0			17-alpha-ethinylestradiol	N/A
puromycin aminonucleoside	0			folic acid	N/A
CDKN1A	1.55655			homocysteine	N/A
budesonide	2.31188			ETV6-RUNX1	N/A
GNA12	1.35778			atorvastatin	-1.941
LONP1	1.35778			SMARCB1	N/A
L-triiodothyronine	1.51003			estrogen receptor	N/A
ESR2	1.54191			bleomycin	N/A
lactacystin	0			miR-141-3p (and other miRNAs w/seed AACACUG)	N/A
BRD4	0			FAS	N/A
PGR	2.73811			miR-766-5p (and other miRNAs w/seed GGAGGAA)	N/A
cyclosporin A	0			GNA12	N/A
ATG5	0			FLT1	N/A
desmopressin	0			miR-4768-3p (and other miRNAs w/seed CAGGAGA)	N/A
SMYD1	2.83632			miR-4433a-5p (miRNAs w/seed GUCCCAC)	N/A
NR3C1	1.94066			CLPP	N/A
EGFR	1.35457			miR-193a-3p (and other miRNAs w/seed ACUGGCC)	N/A
phytohemagglutinin	0			JUN	N/A
interferon beta-1a	0			FN1	N/A
imatinib	2.49038			CEBPB	-0.6
SREBF1	3.01691			progesterone	-0.271
HDL-cholesterol	4.75479			AHR	0.186
pirinixic acid	0			miR-338-3p (miRNAs w/seed CCAGCAU)	0.447
RICTOR	0			PGR	1.131
HNF1A	0			26s Proteasome	N/A
FOS	0			miR-182-5p (and other miRNAs w/seed UUGGCAA)	N/A
CUL4B	1.95133			bexarotene	N/A
geldanamycin	0			ciprofibrate	N/A
salirasib	1.64662			MAP4K4	N/A
EDN1	0			miR-6729-3p (miRNAs w/seed CAUCCCC)	N/A
NFE2L2	0			HOXD10	N/A
APOE	0			miR-1204 (miRNAs w/seed CGUGGCC)	N/A
ALKBH5	0			miR-5106 (and other miRNAs w/seed GGUCUGU)	N/A
mono-(2-ethylhexyl)phthalate	0			ciprofloxacin	N/A
methapyrilene	0			Tgf beta	0.9
(-)-norephedrine	2.69297			ST1926	N/A
SP110	0			CST5	-0.816
PLN	0			dexamethasone	0.296
CLPP	0			KRAS	N/A
SMARCB1	0			Insulin	N/A
HIF1A	0			mibolerone	0.6
TRAP1	0			indomethacin	N/A
heparin	2.21178			PPARA	1.387
GATA3-AS1	2.37556			miR-155-5p (miRNAs w/seed UAAUGCU)	0.447
M6PR	2.37556			miR-3918 (miRNAs w/seed CAGGGCC)	N/A
D-mannoheptulose	2.37556			EDN1	N/A
A130040M12Rik	2.37556			FGFR1	N/A
SAC3D1	2.37556			WT1	N/A
CEBPA	0			genistein	N/A
5-fluorouracil	0			sphingosine-1-phosphate	N/A
IGF1	0			NGF	N/A
GPD1	0			MYCL	N/A
valproic acid	0			MASTL	N/A
Z-LLL-CHO	0			PPARG	N/A
ATP5IF1	0			VDR	N/A
SLC25A13	0			miR-3170 (and other miRNAs w/seed UGGGGUU)	N/A
eflornithine	1.75779			ERN1	N/A
TOR1A	0			SPDEF	N/A
GFAP	0			EIF2AK3	N/A
torin1	0			miR-146a-5p (and other miRNAs w/seed GAGAACU)	N/A
gentamicin	0			lithium chloride	N/A
benzo(a)pyrene	1.81236			uranyl nitrate	N/A
MTOR	0			captopril	N/A
gemcabene	3.97967			CDKN1B	N/A
VIPAS39	0			OGA	N/A
ARHGAP31	2.06973			cyclosporin A	N/A
MKNK1	0			metribolone	N/A
IGF2BP1	0			geldanamycin	N/A
calcitriol	0			IL5	N/A
GATA1	1.4456			miR-675-3p (miRNAs w/seed UGUAUGC)	N/A
CR1L	1.99657			miR-5590-5p (miRNAs w/seed UGCCAUA)	N/A
KAT2A	1.41984			CDK4/6	N/A
Ige	0			miR-365-1-5p (and other miRNAs w/seed GGGACUU)	N/A
NPC1	1.78929			PTH	N/A
thyroid hormone	2.06648			miR-5189-3p (and other miRNAs w/seed GCCAACC)	N/A
miR-155-5p (miRNAs w/seed UAAUGCU)	2.3024			F2	N/A
Pln	0			MYC	-0.843
bezafibrate	1.99035			mono-(2-ethylhexyl)phthalate	N/A
medroxyprogesterone acetate	0			5-azacytidine	N/A
LCMT1	0			APP	N/A
WT1	0			OSM	N/A
IRS1	0			ESR1	0.867
RB1	1.77144			miR-2110 (and other miRNAs w/seed UGGGGAA)	N/A
HNRNPA1	0			dihydrotestosterone	N/A
PML	1.37955			P38 MAPK	N/A
trans-hydroxytamoxifen	1.37955			VHL	N/A
MAP2K7	1.61766			ATG5	N/A
FLT1	0			miR-142-3p (and other miRNAs w/seed GUAGUGU)	N/A
PRNP	0			MITF	N/A
indomethacin	0			SMAD3	N/A
IL3	0			CD 437	N/A
Tgf beta	1.38772			elaidic acid	-1
COL11A1	2.07544			ANGPT2	N/A
CNTN1	2.07544			4-hydroxytamoxifen	N/A
FAS	0			EPO	N/A
CCL5	0			Z-LLL-CHO	N/A
EIF3E	1.90855			vorinostat	0
4-hydroxytamoxifen	1.36781			tunicamycin	N/A
VHL	0			ADORA2A	N/A
phenylbutazone	0			NOS2	N/A
IL11	0			CASR	N/A
SYVN1	0			topotecan	N/A
VEGFA	0			tetraethylammonium	N/A
ERN1	0			trichostatin A	-0.277
NORAD	1.88802			EGFR	-0.626
sirolimus	0			decitabine	-0.31
CCNK	3.52416			LRP1	N/A
hydrogen peroxide	0			Ngf	N/A
HOXD10	0			CD3	N/A
OSM	0			IL11	N/A
S100P	0			IL6	N/A
HOXA9	0			IL1A	N/A
miR-4668-5p (miRNAs w/seed GGGAAAA)	1.32236			benzo(a)pyrene	0.686
progesterone	1.97783			KLF2	N/A
fulvestrant	0			UBQLN2	N/A
prednisolone	0			GPX1	N/A
lomustine	0			FBXW7	N/A
INSR	0			PLA2R1	N/A
triamterene	0			ERBB2	0.863
anandamide	1.81092			fenamic acid	N/A
nocodazole	0			miR-30c-5p (and other miRNAs w/seed GUAAACA)	N/A
CPT1B	0			CDKN1A	-0.655
miR-6743-3p (miRNAs w/seed GCCGCUC)	0			miR-453 (and other miRNAs w/seed GGUUGCC)	1
PRL	0			CFTR	N/A
CEBPB	1.33753			miR-4705 (and other miRNAs w/seed CAAUCAC)	N/A
26s Proteasome	0			NSUN6	N/A
non-esterified fatty acid	3.31545			IL10RA	N/A
Alpha catenin	1.83596			IGF2BP1	N/A
KRAS	0			rifaximin	N/A
fenamic acid	0			RHO	N/A
castanospermine	1.90026			NELFB	N/A
TFIIH	1.90026			CUL4B	N/A
sibutramine	1.90026			miR-548g-3p (miRNAs w/seed AAACUGU)	N/A
STK11	0			CD24	N/A
MASTL	0			miR-5000-5p (miRNAs w/seed AGUUCAG)	N/A
AGT	1.42655			glucagon	N/A
EPO	1.40518			garcinol	N/A
JUP	1.30632			GAST	N/A
8-bromo-cAMP	0			miR-335-3p (miRNAs w/seed UUUUCAU)	N/A
oleuropein aglycone	0			miR-490-3p (miRNAs w/seed AACCUGG)	N/A
Tropomyosin	0			TFAP2C	N/A
3K3A-APC protein	0			AGN194204	N/A
WASF1	0			LONP1	N/A
BDNF	0			miR-185-3p (and other miRNAs w/seed GGGGCUG)	-1
gentamicin C	0			miR-3671 (miRNAs w/seed UCAAAUA)	N/A
TNF	0			miR-585-3p (miRNAs w/seed GGGCGUA)	N/A
miR-122-5p (miRNAs w/seed GGAGUGU)	0			miR-328-5p (and other miRNAs w/seed GGGGGGC)	-1
KDR	0			PAX3-FOXO1	N/A
IL4	0			miR-203b-5p (and other miRNAs w/seed AGUGGUC)	N/A
PAX3	0			miR-6880-3p (miRNAs w/seed CGCCUUC)	N/A
miR-1293 (and other miRNAs w/seed GGGUGGU)	2.79652			HGF	-1
rifaximin	0			resiquimod	N/A
2-bromoethylamine	0			miR-12183-5p (and other miRNAs w/seed CUUCUUC)	-1
ciprofibrate	1.55514			beta-estradiol	0.964
FGFR1	0			TSC2	N/A
ATP7B	1.69227			triamterene	N/A
miR-1-3p (and other miRNAs w/seed GGAAUGU)	0			GATA1	N/A
TWIST1	0			imatinib	N/A
corticosterone	1.52691			ATF6	N/A
dextran	3.02583			tamoxifen	N/A
LMNB1	1.66153			miR-122-5p (miRNAs w/seed GGAGUGU)	N/A
vorinostat	1.4548			mifepristone	N/A
miR-3914 (miRNAs w/seed AGGAACC)	1.38813			BDNF	N/A
ACKR3	0			miR-450b-3p (and other miRNAs w/seed UUGGGGA)	N/A
RRP1B	0			calcitriol	N/A
tetradecanoylphorbol acetate	0.371815			EPAS1	N/A
PTBP1	0			VEGFA	N/A
DNAJC3	0			sirolimus	N/A
LRP1	0			KITLG	N/A
AP2A1	0			RB1	N/A
NFYB	1.55655			arsenic trioxide	N/A
PLA2R1	0			LARP1	N/A
CD44	0			carbamazepine	N/A
GRIN3A	2.85791			Ige	N/A
LARP1	0			L-triiodothyronine	0.218
miR-452-5p (and other miRNAs w/seed ACUGUUU)	0			miR-5589-3p (miRNAs w/seed GCACAUG)	N/A
SP3	0			miR-1288-3p (miRNAs w/seed GGACUGC)	N/A
LY294002	0			CALCA	N/A
F2	0			raloxifene	N/A
hexachlorobenzene	0			allopurinol	N/A
ZBTB7A	0			miR-153-3p (miRNAs w/seed UGCAUAG)	N/A
RAB1B	0			torin1	N/A
miR-30c-5p (and other miRNAs w/seed GUAAACA)	0			lomustine	N/A
IGF1R	0			miR-4648 (miRNAs w/seed GUGGGAC)	N/A
methylprednisolone	0			gentamicin C	N/A
PTEN	1.4522			HMGA1	N/A
ERBB3	0			miR-4764-5p (miRNAs w/seed GGAUGUG)	N/A
miR-3919 (miRNAs w/seed CAGAGAA)	0			miR-3082-3p (and other miRNAs w/seed ACAUGGC)	N/A
butyric acid	0			MIR17HG	N/A
sulforafan	0			lactacystin	N/A
EIF2AK3	0			ERBB3	N/A
tunicamycin	0			SRF	N/A
TCR	0			COL18A1	N/A
doxorubicin	0			DDIT3	N/A
maslinic acid	0			Akt	N/A
HSF2	0			EGF	N/A
ABCA1	2.68099			SATB1	N/A
Collagen type V	0			PDX1	N/A
ampelopsin	0			miR-1-3p (and other miRNAs w/seed GGAAUGU)	N/A
DNM1	0			SMAD4	N/A
GSK-2606414	0			fulvestrant	N/A
SNAI1	0			CALR	N/A
mir-515	0			tetrachlorodibenzodioxin	N/A
HIC1	2.66041			miR-4668-5p (miRNAs w/seed GGGAAAA)	N/A
APC	0			miR-31-5p (and other miRNAs w/seed GGCAAGA)	N/A
NSUN6	0			FBXO32	N/A
vancomycin	0			TRAP1	N/A
carfilzomib	0			doxorubicin	N/A
tert-butyl-hydroquinone	0			CD44	N/A
DDX5	0			MTOR	N/A
HSF1	0			docetaxel	N/A
CD28	0			butyric acid	N/A
ATF6	0			phenylbutazone	N/A
miR-6829-5p (miRNAs w/seed GGGCUGC)	2.54487			IL4	N/A
miR-16-5p (and other miRNAs w/seed AGCAGCA)	0			miR-708-5p (and other miRNAs w/seed AGGAGCU)	N/A
L-methionine	0			inosine	N/A
TCF4	2.50921			filgrastim	N/A
DCX	0			NFYA	N/A
CHD3	0			F2R	N/A
PIWIL1	0			SP3	N/A
ingenol mebutate	0			Lh	N/A
metribolone	0			IL13	N/A
EPAS1	0			mir-122	N/A
tetrodotoxin	2.48889			SP110	N/A
ICMT	0			LY294002	N/A
epigallocatechin-gallate	0			NFKBIA	N/A
PC-SPES	0			FOXO1	N/A
docetaxel	0			let-7	N/A
mir-133	0			PDGF BB	N/A
ATN1	0			CPT1B	N/A
miR-4715-3p (miRNAs w/seed UGCCACC)	2.42199			PRNP	N/A
TO-901317	0			BRD4	N/A
miR-579-5p (miRNAs w/seed CGCGGUU)	0			STK11	N/A
CDK4/6	0			PD98059	N/A
CALCA	0			ATF4	N/A
CCND1	0			IGF1R	N/A
dihydrotestosterone	0			OGT	N/A
RASGRP2	2.37556			hexachlorobenzene	N/A
ALYREF	2.37556			AR	N/A
DNAJA4	2.37556			MAPK1	N/A
CHMP3	2.37556			trans-hydroxytamoxifen	N/A
anti-miR-126-3p inhibitor	2.37556			cinnamaldehyde	N/A
TLL1	2.37556			8-bromo-cAMP	N/A
EHD4	2.37556			thioacetamide	N/A
hydrocortisone phosphate	2.37556			CTNNB1	N/A
2-amino-1-methyl-6-phenylimidazo-4-5-b-pyridine	0			IRF4	N/A
NR4A1	0			NRG1	N/A
methylselenic acid	0			TAL1	N/A
PFN1	0			salirasib	N/A
FUBP1	0			miR-4794 (and other miRNAs w/seed CUGGCUA)	N/A
Collagen type III	0			DDX5	N/A
SCGB3A2	0			miR-6781-5p (miRNAs w/seed GGGCCGG)	-0.447
PHIP	0			miR-455-5p (and other miRNAs w/seed AUGUGCC)	N/A
miR-453 (and other miRNAs w/seed GGUUGCC)	2.36505			miR-6830-5p (miRNAs w/seed CAAGGAA)	N/A
IL5	0			miR-452-3p (miRNAs w/seed UCAUCUG)	N/A
mifepristone	0			miR-3910 (miRNAs w/seed AAGGCAU)	N/A
NGF	0			miR-128-1-5p (and other miRNAs w/seed GGGGCCG)	-0.447
ERG	0			miR-147-5p (and other miRNAs w/seed GGAAACA)	N/A
miR-4304 (miRNAs w/seed CGGCAUG)	2.32696			phosphate	N/A
miR-5589-3p (miRNAs w/seed GCACAUG)	0			TCF4	-0.447
allopurinol	0			KAT2A	N/A
CASR	0			PTPRR	N/A
5-azacytidine	0			miR-132-3p (and other miRNAs w/seed AACAGUC)	N/A
miR-145-5p (and other miRNAs w/seed UCCAGUU)	0			2-bromoethylamine	N/A
NCOR-LXR-Oxysterol-RXR-9 cis RA	2.30574			HSF1	N/A
Rb	2.29701			PTGS2	N/A
TFAP2C	0			miR-6886-5p (miRNAs w/seed CCGCAGG)	N/A
LMNA	2.28167			miR-376c-3p (and other miRNAs w/seed ACAUAGA)	N/A
mir-145	0			miR-17-3p (and other miRNAs w/seed CUGCAGU)	N/A
miR-4433a-5p (miRNAs w/seed GUCCCAC)	0			miR-8064 (miRNAs w/seed GCACACU)	N/A
UCHL1	0			miR-646 (miRNAs w/seed AGCAGCU)	N/A
NKX2-3	0			methylprednisolone	N/A
MIA	0			INSR	N/A
PLD1	0			HRAS	N/A
miR-1267 (miRNAs w/seed CUGUUGA)	2.23946			CCN1	N/A
miR-4494 (miRNAs w/seed CAGACUG)	2.23946			IL3	N/A
miR-675-3p (miRNAs w/seed UGUAUGC)	0			SP2509	N/A
IL1A	0			tazemetostat	N/A
Insulin	0			nitric oxide	N/A
KLF2	0			PI3K (family)	N/A
UBQLN2	0			CXCL12	N/A
CALR	0			ERG	N/A
nilotinib	0			miR-6829-5p (miRNAs w/seed GGGCUGC)	0.378
ciprofloxacin	0			miR-363-5p (and other miRNAs w/seed GGGUGGA)	0.378
AKT1	0			APOE	N/A
NFKBIA	0			tert-butyl-hydroquinone	N/A
SGPP2	0			miR-199a-3p (and other miRNAs w/seed CAGUAGU)	N/A
immethridine	0			forskolin	N/A
black raspberry extract	0			TCR	N/A
TERT	0			NKX2-3	N/A
RPS15	0			miR-4481 (and other miRNAs w/seed GAGUGGG)	N/A
miR-548g-3p (miRNAs w/seed AAACUGU)	0			testosterone	N/A
RASSF1	2.17154			NFE2L2	N/A
3,4,5,3',4'-pentachlorobiphenyl	2.17154			PCGEM1	N/A
curcumin	0			IL15	N/A
tetrachlorodibenzodioxin	0			mir-145	N/A
DICER1	0			FOS	N/A
CCR2	0			NRAS	N/A
miR-328-5p (and other miRNAs w/seed GGGGGGC)	2.14981			desmopressin	N/A
GPX1	0			budesonide	N/A
let-7	0			miR-145-5p (and other miRNAs w/seed UCCAGUU)	N/A
PRRX1	0			FSH	N/A
ABL2	0			RELA	N/A
8,9-epoxyeicosatrienoic acid	0			pirinixic acid	N/A
TGFBR	0			UCP1	-0.254
C4A/C4B	0			HNF1A	N/A
CD40LG	0			vancomycin	N/A
ETV6-RUNX1	0			CETP	N/A
TAZ	0			curcumin	N/A
miR-3082-3p (and other miRNAs w/seed ACAUGGC)	0			medroxyprogesterone acetate	N/A
VCP	0			SYVN1	N/A
MAP4K4	0			MYCN	N/A
DMRT1	2.09532			heparin	N/A
RTN4	0			PTP4A1	N/A
inosine	0			AKT1	N/A
JUN	0			carbon tetrachloride	-0.192
miR-673-3p (and other miRNAs w/seed CCGGGGC)	2.08225			sulforafan	N/A
BAZ1A	2.07544			CD28	N/A
UFL1	2.07544			SP1	N/A
AFM	2.07544			corticosterone	N/A
lanreotide	2.07544			CCND1	N/A
EPN3	2.07544			bortezomib	N/A
lynestrenol	2.07544			RTN4	N/A
22-hydroxycholesterol	2.07544			Y 27632	N/A
miR-363-5p (and other miRNAs w/seed GGGUGGA)	2.06625			epigallocatechin-gallate	N/A
SP4	0			HNF4A	N/A
carboplatin	0			valproic acid	N/A
DDIT3	0			PPARGC1A	N/A
MYCL	0			SNAI1	N/A
epoxyeicosatrienoic acid analog A	0			PKM	N/A
ESRP1	0			KDM8	N/A
6-aminonicotinamide	0			CD40LG	N/A
epoxyeicosatrienoic acid analog B	0			5-fluorouracil	N/A
GRK5	0			NR4A1	N/A
PHLPP2	0			puromycin aminonucleoside	N/A
miR-6816-3p (miRNAs w/seed AAGGACC)	2.04458			IGF1	N/A
captopril	0			CCL5	N/A
CRBN	0			XBP1	N/A
ROCK1	0			TNF	N/A
epoxomicin	0			D-glucose	N/A
ammonium chloride	0			mir-133	N/A
miR-12183-5p (and other miRNAs w/seed CUUCUUC)	2.02031			Collagen type I (complex)	N/A
miR-142-3p (and other miRNAs w/seed GUAGUGU)	0			NR3C1	N/A
NFYA	0			1,2-dithiol-3-thione	N/A
miR-185-3p (and other miRNAs w/seed GGGGCUG)	2.01657			CEBPA	N/A
miR-1258-5p (and other miRNAs w/seed GCUGAGC)	0			HIF1A	N/A
UCP1	2.01278			RASGRP2	N/A
miR-29b-3p (and other miRNAs w/seed AGCACCA)	0			levothyroxine	N/A
miR-199a-3p (and other miRNAs w/seed CAGUAGU)	0			PDPN	N/A
miR-488-5p (miRNAs w/seed CCAGAUA)	2.00151			BAZ1A	N/A
MYOC	0			non-esterified fatty acid	N/A
IL6	0			SLC9A6	N/A
Sos	0			ITM2B	N/A
carbamazepine	0			miR-6730-3p (miRNAs w/seed CUGACAC)	N/A
STEAP3	0			miR-766-3p (miRNAs w/seed CUCCAGC)	0
miR-3585-5p (and other miRNAs w/seed UCACAAG)	0			miR-1267 (miRNAs w/seed CUGUUGA)	N/A
GRN	0			RS86	N/A
OGA	0			dietary fat derivative	N/A
dantrolene	0			arundic acid	N/A
clomipramine	0			KDM3B	N/A
CEBPG	0			maslinic acid	N/A
H3C14	0			gemfibrozil	N/A
EGF	0			MBNL3	N/A
NSD2	1.95133			soluble gamma-secretase modulator 41	N/A
SMAD3	0			miR-4495 (miRNAs w/seed AUGUAAA)	N/A
5-hydroxytryptamine	0			PC-SPES	N/A
calyculin A	0			EG443	N/A
C1QA	0			miR-1258-5p (and other miRNAs w/seed GCUGAGC)	N/A
Stat3-Stat3	0			HNRNPA1	N/A
RELA	0			miR-4494 (miRNAs w/seed CAGACUG)	N/A
miR-6781-5p (miRNAs w/seed GGGCCGG)	1.94063			MAPT	N/A
CD38	0			APC	N/A
miR-490-3p (miRNAs w/seed AACCUGG)	0			RPL10	N/A
NOS2	0			D-4476	N/A
APOB	1.92965			QPCT	N/A
FOXO1	0			miR-6816-3p (miRNAs w/seed AAGGACC)	N/A
miR-1266-3p (miRNAs w/seed CCUGUUC)	1.92579			PDE8A	N/A
methotrexate	0			GADD45GIP1	N/A
PRKCI	0			GATA3-AS1	N/A
CFB	0			FHIT	N/A
amino acids	0			(S)-duloxetine	N/A
proteasome inhibitor PSI	0			oleuropein aglycone	N/A
SMAD4	0			leuprolide	N/A
F5	1.90026			ZNF496	N/A
4-aminopyrazolo(3,4-d)pyrimidine	1.90026			pinacidil	N/A
nitromifene	1.90026			thymidine phosphorylase	N/A
RILP	1.90026			MAPKAPK3	N/A
RAB9A	1.90026			edaravone	N/A
BMP1	1.90026			miR-6882-5p (miRNAs w/seed ACAAGUC)	N/A
miR-1287-3p (and other miRNAs w/seed UCUAGCC)	1.89496			RECQL	N/A
PPARG	0			oleic acid	N/A
TIA1	0			APBA1	N/A
selenomethionine	0			dantrolene	N/A
azetidyl-2-carboxylic acid	0			PRKCI	N/A
LGALS3BP	0			methylselenic acid	N/A
KDM5A	0			miR-1272 (miRNAs w/seed AUGAUGA)	N/A
bleomycin	0			RPS15	N/A
cadmium chloride	0			(6S)-hydroxyhyoscyamine	N/A
glucagon	0			SRI	N/A
miR-6507-3p (miRNAs w/seed AAAGUCC)	0			IL24	N/A
l-asparaginase	1.87491			POU2F1	N/A
PTGS2	0			NECAB3	N/A
miR-2110 (and other miRNAs w/seed UGGGGAA)	0			PRRX1	N/A
miR-4495 (miRNAs w/seed AUGUAAA)	0			donepezil	N/A
FHIT	0			2,3,4,7,8-pentachlorodibenzofuran	N/A
miR-1272 (miRNAs w/seed AUGAUGA)	0			cerebroside 3-sulfate	N/A
miR-6124 (miRNAs w/seed GGAAAAG)	0			CPXM1	N/A
NPPB	0			CTNNA1	N/A
miR-10399-5p (and other miRNAs w/seed AUUACAG)	0			CFB	N/A
miR-6826-5p (miRNAs w/seed CAAUAGG)	0			ZIC2	N/A
bryostatin 1	0			umbralisib	N/A
bortezomib	0			myrcene	N/A
levodopa	0			aloxistatin	N/A
testosterone	0			elovanoid N32	N/A
cinnamaldehyde	0			IGF2R	N/A
miR-132-3p (and other miRNAs w/seed AACAGUC)	0			MBD2	N/A
RHO	0			FLI1	N/A
miR-3671 (miRNAs w/seed UCAAAUA)	0			ESRRA	N/A
Akt	0			BACE1-AS	N/A
NRAS	0			bapineuzumab	N/A
MAPK1	0			NEUROG1	N/A
miR-423-5p (and other miRNAs w/seed GAGGGGC)	0			SCARB1	N/A
miR-376c-3p (and other miRNAs w/seed ACAUAGA)	0			BB-2116	N/A
MITF	0			5-hydroxytryptamine	N/A
PAK1	0			phorbol 12,13-dibutyrate	N/A
FUS-DDIT3	0			BIN1	N/A
miR-5000-5p (miRNAs w/seed AGUUCAG)	0			ECE	N/A
napabucasin	0			recombinant interferon alpha	N/A
PDPN	0			miR-3914 (miRNAs w/seed AGGAACC)	N/A
RS86	0			BMS-863233	N/A
soluble gamma-secretase modulator 41	0			Pln	N/A
EG443	0			Mir200	N/A
D-4476	0			ritanserin	N/A
QPCT	0			SFTPA2	N/A
ZNF496	0			FASLG	N/A
thymidine phosphorylase	0			USF1	N/A
NECAB3	0			MIA	N/A
CTNNA1	0			miR-4746-3p (miRNAs w/seed GCGGUGC)	N/A
myrcene	0			HSF2	N/A
bapineuzumab	0			DMRT1	N/A
ECE	0			UFL1	N/A
recombinant interferon alpha	0			NORAD	N/A
BMS-863233	0			SNX9	N/A
SNX9	0			ZNF76	N/A
GEMIN7	0			tetrodotoxin	N/A
STMN2	0			miR-7702 (miRNAs w/seed UUAGACU)	N/A
TOM1	0			GEMIN7	N/A
SKI-213271	0			miR-6124 (miRNAs w/seed GGAAAAG)	N/A
KDELR1	0			COL11A1	N/A
MC55w10	0			Triton X-100	N/A
FOXJ2	0			SYNPO	N/A
ARCN1	0			CDKN2A	0
cineole	0			miR-3192-3p (miRNAs w/seed UCUGAUC)	N/A
ETF1	0			Abl1/2	N/A
TLR4-IN-C34	0			STMN2	N/A
SKI-190986	0			trientine	N/A
TWF2	0			E64	N/A
GOLGA3	0			MitoBloCK-6	N/A
bovine testicular hyaluronidase	0			ZFP57	N/A
FOXN2	0			epoxyeicosatrienoic acid analog A	N/A
VTI1B	0			SERPINH1	N/A
CALHM1	0			ALB	N/A
ZBTB2	0			miR-4772-3p (and other miRNAs w/seed CUGCAAC)	N/A
PFDN4	0			Cbp/p300	N/A
SRRM1	0			NPPB	N/A
CRB2	0			MAP1LC3B	N/A
acetylcholinesterase inhibitor	0			TOM1	N/A
COL10A1	0			ATN1	N/A
ARF3	0			salsalate	N/A
soluble gamma-secretase modulator 49	0			EIF3E	N/A
MW-III-36C	0			PSEN1	N/A
CNTNAP1	0			SKI-213271	N/A
PAFAH1B2	0			KDELR1	N/A
MC622	0			GW501516	N/A
Gm26507	0			CCNK	N/A
E 3330	0			miR-10399-5p (and other miRNAs w/seed AUUACAG)	N/A
2-((4-(2-hydroxypropan2-yl)phenyl)amino)-1H-benzo[d]imidazole-6-carbonitrile	0			interferon beta-1a	N/A
CS-1	0			taxifolin	N/A
CRABP1	0			Gm12602	N/A
CDKL2	0			CFH	N/A
FZD2	0			TIA1	N/A
ENTPD7	0			CRBN	N/A
GSAP	0			RRP1B	N/A
soluble gamma-secretase modulator 46	0			MC55w10	N/A
FBXL2	0			HNRNPH1	N/A
N6-methyl-(R)-roscovitine	0			VPS33B	N/A
BTA-EG4	0			ALYREF	N/A
EIF2S2	0			PIM2	N/A
MC55w21	0			Pdi	N/A
FBXL20	0			ESRP1	N/A
STXBP3	0			ALOX5	N/A
ginsenoside Rg3	0			SPON1	N/A
ECE2	0			castanospermine	N/A
diacetylbis(4-methylthiosemicarbazonato)copper(II)	0			miR-4787-5p (and other miRNAs w/seed CGGGGGU)	N/A
BACE2	0			salubrinal	N/A
C2	0			FOXL1	N/A
aleplasinin	0			LCMT1	N/A
ITM2C	0			APBA2	N/A
PAK3	0			FOXJ2	N/A
JIP1/2/3	0			NSD1	N/A
PAFAH1B3	0			PML	N/A
4-hydroxybutanoic acid	0			BAY 41-2272	N/A
SHC3	0			APOBEC1	N/A
Celf1	0			COMMD3-BMI1	N/A
KLC1	0			necrostatin-1s	N/A
SMG6	0			IBTK	N/A
IC261	0			ARCN1	N/A
MLLT11	0			RBM3	N/A
(3E)-1-[(1S)-1-(4-fluorophenyl)ethyl]-3-[[3-methoxy-4-(4-methylimidazol-1-yl)phenyl]methylidene]piperidin-2-one	0			PRKAG3	N/A
CLN5	0			KDR	N/A
HNRNPM	0			DNAJA4	N/A
DSC2	0			triflusal	N/A
HM13	0			TERT	N/A
CRANAD-17	0			PACS1	N/A
iso-alpha acid	0			NEDD9	N/A
CHF 5074	0			2,3,7,8-tetrachlorodibenzofuran	N/A
AP4E1	0			Esr1-Estrogen-Sp1	N/A
RTN1	0			LAMP2	N/A
SCYL2	0			SORL1	N/A
sphingosine kinase inhibitor V	0			F5	N/A
LY2811376	0			SORCS1	N/A
ezetimibe	1.82949			APOC1	N/A
PTPRR	0			H3	N/A
GW501516	1.82645			miricorilant	N/A
mir-373	0			AZD-1208	N/A
POLR3G	0			Collagen type V	N/A
DDR2	0			IFI16	N/A
orlistat	0			miR-4484 (miRNAs w/seed AAAGGCG)	N/A
ZNF143	0			TOR1A	N/A
FLI1	0			ITGA6	N/A
NEUROG1	0			PICALM	N/A
IL6ST	0			HOXA13	N/A
miR-4724-5p (miRNAs w/seed ACUGAAC)	0			NSD2	N/A
miR-579-3p (and other miRNAs w/seed UCAUUUG)	1.81092			dinophysistoxin 1	N/A
SFPQ	0			ZBTB7A	N/A
atorvastatin	1.78717			cineole	N/A
IL15	0			POR	N/A
CRABP2	1.77622			Retinoic acid-RAR-RXR	N/A
tolcapone	1.77622			ZDHHC21	N/A
hyodeoxycholic acid	1.77622			ETF1	N/A
GH2	1.77622			PTPN3	N/A
BAG4	1.77622			eprenetapopt	N/A
MARCHF5	1.77622			YWHAG	N/A
miR-548l (miRNAs w/seed AAAGUAU)	0			MYOC	N/A
crocidolite asbestos	0			cadmium chloride	N/A
miR-4481 (and other miRNAs w/seed GAGUGGG)	0			miR-891a-3p (miRNAs w/seed GUGGCAC)	N/A
miR-3689a-5p (and other miRNAs w/seed GUGAUAU)	0			RTN3	N/A
SOX7	0			HLTF	N/A
miR-10b-3p (miRNAs w/seed CAGAUUC)	0			CTNNBIP1	N/A
let-7a-5p (and other miRNAs w/seed GAGGUAG)	0			TFIIH	N/A
miR-146a-5p (and other miRNAs w/seed GAGAACU)	0			IGFBP4	N/A
FOLR1	0			EXOC3L1	N/A
aloxistatin	0			Laminin (family)	N/A
YWHAG	0			betamethasone	N/A
ITGA3	0			halofuginone	N/A
PIAS3	0			PPP1R1A	N/A
Actin	0			IDE	N/A
ADAM15	0			TLR4-IN-C34	N/A
pyrimidin-2-one beta-ribofuranoside	0			1-(carboxymethylthio)tetradecane	N/A
miR-141-3p (and other miRNAs w/seed AACACUG)	0			nelfinavir	N/A
phosphate	0			SKI-190986	N/A
THRA	0			M6PR	N/A
miR-31-5p (and other miRNAs w/seed GGCAAGA)	0			ELP2	N/A
phorbol 12,13-dibutyrate	0			alloxan	N/A
eprenetapopt	0			DCX	N/A
forskolin	0			mir-373	N/A
estrogen receptor	0			DRP2	N/A
miR-4705 (and other miRNAs w/seed CAAUCAC)	0			pravastatin	N/A
miR-3192-3p (miRNAs w/seed UCUGAUC)	1.72432			NAT8B	N/A
TAL1	0			TMPO	N/A
OGT	0			RPS6KA3	N/A
carbon tetrachloride	1.70886			SIRT7	N/A
KDM1A	0			PCBP1	N/A
NSD1	0			TWF2	N/A
MGAT3	0			miR-1183 (miRNAs w/seed ACUGUAG)	N/A
GNB3	0			glyphosate	N/A
APBB1	0			ATP5IF1	N/A
24-hydroxycholesterol	0			ampelopsin	N/A
miR-4794 (and other miRNAs w/seed CUGGCUA)	0			STEAP3	N/A
miR-5106 (and other miRNAs w/seed GGUCUGU)	0			miR-3655 (miRNAs w/seed CUUGUCG)	N/A
NRG1	0			E2f	N/A
pravastatin	0			DKK1	N/A
DKK1	0			HSPA5	N/A
Collagen type I (complex)	0			6-aminonicotinamide	N/A
clozapine	0			GOLGA3	N/A
CLU	0			SLC25A13	N/A
miR-4788 (miRNAs w/seed UACGGAC)	0			ZSCAN1	N/A
IRF4	0			AFM	N/A
2,3,7,8-tetrachlorodibenzofuran	1.68022			miR-6070 (miRNAs w/seed CGGUUCC)	N/A
HEPH	1.68022			Manf	N/A
ZIC1	1.68022			NGB	N/A
STARD4	1.68022			TAZ	N/A
SMARCC2	1.68022			bovine testicular hyaluronidase	N/A
2-[[4-[(e)-styryl]phenoxy]methyl]oxirane	1.68022			Z-IL-CHO	N/A
1,2,3,4,6,7,8-heptachlorodibenzofuran	1.68022			PFN1	N/A
miR-4772-3p (and other miRNAs w/seed CUGCAAC)	1.67674			FOXN2	N/A
miR-6870-3p (miRNAs w/seed CUCAUCC)	1.67674			SGPP2	N/A
HGF	1.66874			miR-6513-5p (miRNAs w/seed UUGGGAU)	N/A
FBXW7	0			epoxyeicosatrienoic acid analog B	N/A
miR-153-3p (miRNAs w/seed UGCAUAG)	0			VTI1B	N/A
miR-147-5p (and other miRNAs w/seed GGAAACA)	0			arginine butyrate	N/A
CD24	0			CLU	N/A
miR-365-1-5p (and other miRNAs w/seed GGGACUU)	0			miR-500a-5p (miRNAs w/seed AAUCCUU)	N/A
CGA	0			SMARCD3	N/A
AR	0			CALHM1	N/A
PAX3-FOXO1	0			clomipramine	N/A
2,3,4,7,8-pentachlorodibenzofuran	1.66153			THRA	N/A
POR	0			miR-4304 (miRNAs w/seed CGGCAUG)	N/A
RCE1	0			black raspberry extract	N/A
NFE2L1	0			miR-6529-3p (and other miRNAs w/seed CUGUGCC)	N/A
IgG	0			2,5-di-tert-butylhydroquinone	N/A
miR-1288-3p (miRNAs w/seed GGACUGC)	0			miR-6508-5p (and other miRNAs w/seed CUAGAAA)	N/A
miR-6866-5p (miRNAs w/seed UAGAGGC)	0			3-hydroxybutyrate arginate	N/A
sphingosine-1-phosphate	0			CHMP3	N/A
Gm12602	0			Tropomyosin	N/A
salubrinal	0			ZBTB2	N/A
SIRT7	0			20alpha-hydroxycholesterol	N/A
TFCP2	0			NR4A3	N/A
MYH9	0			miR-6877-5p (miRNAs w/seed GGGCCGA)	N/A
Cu2+	0			(E)-1-(2-nitrovinyl)naphthalene	N/A
polyamines	0			anandamide	N/A
(+)-catechin	0			CRABP2	N/A
topotecan	0			CEBPG	N/A
TSHZ3	1.64662			sibutramine	N/A
PTH	0			ITGBL1	N/A
uranyl nitrate	0			ITGA3	N/A
F2R	0			LINC01139	N/A
folic acid	0			RAB7B	N/A
HMGA1	0			tolcapone	N/A
rasagiline	0			4-aminopyrazolo(3,4-d)pyrimidine	N/A
phenacetin	0			calyculin A	N/A
miR-3175 (miRNAs w/seed GGGGAGA)	0			SYNJ1	N/A
NCOA2	1.62193			SA 4503	N/A
Mapk	0			CST7	N/A
miR-5590-5p (miRNAs w/seed UGCCAUA)	0			PDIA6	N/A
CLOCK	1.6193			ABL2	N/A
CLUH	1.61766			Cd33	N/A
miR-891a-3p (miRNAs w/seed GUGGCAC)	0			GRN	N/A
miR-1204 (miRNAs w/seed CGUGGCC)	0			11,12-epoxyeicosatrienoic acid	N/A
miR-6070 (miRNAs w/seed CGGUUCC)	0			peoniflorin	N/A
Ngf	0			EDEM1	N/A
miR-3170 (and other miRNAs w/seed UGGGGUU)	0			PLEKHM1	N/A
KAT5	0			miR-6866-5p (miRNAs w/seed UAGAGGC)	N/A
PDE8A	1.60194			RASSF1	N/A
BAY 41-2272	1.60194			lanreotide	N/A
C9orf116	1.60194			PAK1	N/A
MKI67	1.60194			U2AF1/U2AF1L5	N/A
Pzp	1.60194			PIAS3	N/A
mir-28	1.60194			GRK5	N/A
Ifna4	1.60194			miR-3689a-5p (and other miRNAs w/seed GUGAUAU)	N/A
AMER1	1.60194			PFDN4	N/A
DNMT3L	1.60194			IND S1	N/A
leuprolide	0			pifithrin alpha	N/A
IGFBP1	0			HEPH	N/A
NBEAL2	0			FGF10	N/A
MAPK10	0			TFCP2	N/A
14,15-epoxyeicosatrienoic acid	0			eflornithine	N/A
bexarotene	0			POLR3G	N/A
KDM3B	0			C9orf116	N/A
miR-585-3p (miRNAs w/seed GGGCGUA)	0			SRRM1	N/A
Hif1	0			MKI67	N/A
miR-4747-5p (and other miRNAs w/seed GGGAAGG)	0			ECD	N/A
PI3K (family)	0			CRB2	N/A
miR-4484 (miRNAs w/seed AAAGGCG)	1.5898			FUBP1	N/A
miR-766-3p (miRNAs w/seed CUCCAGC)	1.58748			1alpha,25-dihydroxy-previtamin D3	N/A
SCARB1	1.57625			MED1	N/A
miR-5189-3p (and other miRNAs w/seed GCCAACC)	0			elovanoid N34	N/A
ALOX5	0			clioquinol	N/A
COMMD3-BMI1	0			MAP2K7	N/A
GCK	0			THOC1	N/A
PDX1	0			miR-345-3p (miRNAs w/seed CCCUGAA)	N/A
miR-450b-3p (and other miRNAs w/seed UUGGGGA)	0			carfilzomib	N/A
miR-4764-5p (miRNAs w/seed GGAUGUG)	0			cobimetinib	N/A
P38 MAPK	0			EGR2	N/A
ATF4	0			anti-miR-126-3p inhibitor	N/A
miR-128-1-5p (and other miRNAs w/seed GGGGCCG)	1.56231			8,9-epoxyeicosatrienoic acid	N/A
miR-6529-3p (and other miRNAs w/seed CUGUGCC)	1.55514			HOXA9	N/A
REST	1.55514			ARNT	N/A
ESRRG	0			IL6ST	N/A
MAPKAPK3	0			acetylcholinesterase inhibitor	N/A
metoprolol	0			COL10A1	N/A
SH3BP2	0			thyroid hormone	N/A
HOTAIRM1	0			VIPAS39	N/A
alpha-amanitin	0			ARF3	N/A
DBI	0			27-hydroxycholesterol	N/A
ARHGDIG	0			PTBP1	N/A
E2F6	1.54988			D-mannoheptulose	N/A
HNRNPH1	0			FANCC	N/A
miR-345-3p (miRNAs w/seed CCCUGAA)	0			ZDHHC7	N/A
RBM5	0			miR-659-3p (miRNAs w/seed UUGGUUC)	N/A
oleic acid	1.548			RAC2	N/A
miR-452-3p (miRNAs w/seed UCAUCUG)	0			NLRX1	N/A
resiquimod	0			soluble gamma-secretase modulator 49	N/A
miR-6508-5p (and other miRNAs w/seed CUAGAAA)	0			MW-III-36C	N/A
miR-335-3p (miRNAs w/seed UUUUCAU)	0			TO-901317	N/A
miR-6882-5p (miRNAs w/seed ACAAGUC)	1.53704			DNM1	N/A
dietary fat derivative	1.5359			CNTNAP1	N/A
APOC1	1.5359			sulindac sulfide	N/A
TMPO	1.5359			PAFAH1B2	N/A
20alpha-hydroxycholesterol	1.5359			ZFAT	N/A
RAB7B	1.5359			MC622	N/A
THOC1	1.5359			miR-1953 (and other miRNAs w/seed GGGAAAG)	N/A
EZH1	1.5359			miR-6890-5p (miRNAs w/seed AUGGGGU)	N/A
SNED1	1.5359			Gm26507	N/A
24(S),25-epoxycholesterol	1.5359			USF2	N/A
ITGB8	1.5359			CNTN1	N/A
SLC9A6	0			C1QA	N/A
ITM2B	0			E 3330	N/A
MBNL3	0			selenomethionine	N/A
APBA1	0			prednisolone	N/A
SRI	0			GLIS2	N/A
donepezil	0			miR-3547 (and other miRNAs w/seed GAGCACC)	N/A
BACE1-AS	0			ZIC1	N/A
ritanserin	0			MMP12	N/A
SFTPA2	0			rasagiline	N/A
ZNF76	0			2-((4-(2-hydroxypropan2-yl)phenyl)amino)-1H-benzo[d]imidazole-6-carbonitrile	N/A
Triton X-100	0			miR-4788 (miRNAs w/seed UACGGAC)	N/A
MAP1LC3B	0			EZH1	N/A
VPS33B	0			mir-146	N/A
SPON1	0			EPN3	N/A
FOXL1	0			FMN2	N/A
APBA2	0			NPC1	N/A
necrostatin-1s	0			phenacetin	N/A
IBTK	0			TRIM41	N/A
RBM3	0			Pzp	N/A
SORL1	0			SDF4	N/A
SORCS1	0			SOX7	N/A
H3	0			SLC11A2	N/A
PICALM	0			miR-16-5p (and other miRNAs w/seed AGCAGCA)	N/A
dinophysistoxin 1	0			gentamicin C1	N/A
ZDHHC21	0			methoxyacetic acid	N/A
RTN3	0			CS-1	N/A
HLTF	0			GCK	N/A
IDE	0			TCHP	N/A
ELP2	0			CRABP1	N/A
DRP2	0			CSNK1E	N/A
NAT8B	0			Rb	N/A
ZSCAN1	0			miR-10b-3p (miRNAs w/seed CAGAUUC)	N/A
NGB	0			CDKL2	N/A
Z-IL-CHO	0			synthetic peptide	N/A
SYNJ1	0			NCOR-LXR-Oxysterol-RXR-9 cis RA	N/A
CST7	0			DOT1L	N/A
Cd33	0			ESRRG	N/A
PLEKHM1	0			FZD2	N/A
U2AF1/U2AF1L5	0			S100P	N/A
ECD	0			VCP	N/A
1alpha,25-dihydroxy-previtamin D3	0			polyhydroxyethyl methacrylate	N/A
cobimetinib	0			CHD3	N/A
ZDHHC7	0			octanal	N/A
ZFAT	0			brefeldin A	N/A
gentamicin C1	0			metoprolol	N/A
TCHP	0			PHLPP2	N/A
synthetic peptide	0			miR-19b-1-5p (and other miRNAs w/seed GUUUUGC)	N/A
octanal	0			lynestrenol	N/A
MK-8776	0			amino acids	N/A
INK4	0			BRD2	N/A
SNRPA	0			H3C14	N/A
PACS2	0			MK-8776	N/A
DST	0			Srebp	N/A
SGF29	0			SPHK2	N/A
RTN2	0			hyodeoxycholic acid	N/A
fenoprofen	0			DNAJC3	N/A
OPRL1	0			Actin	N/A
B4GALNT2	0			ENTPD7	N/A
NAT8	0			INK4	N/A
TMEM106B	0			DDR2	N/A
TJP1	0			TSHZ3	N/A
PFDN1	0			GPR183	N/A
GPBP1	0			miR-1287-3p (and other miRNAs w/seed UCUAGCC)	N/A
diflunisal	0			GSAP	N/A
PYDC2	0			Collagen type IV	N/A
(6E,8Z,11Z,14Z)-(5S)-5-hydroperoxyeicosa-6,8,11,14-tetraenoic acid	0			3,4,5,3',4'-pentachlorobiphenyl	N/A
MID1	0			soluble gamma-secretase modulator 46	N/A
VRK2	0			3,4,3',4'-tetrachlorobiphenyl	N/A
Ku	0			GPD1	N/A
SH3GLB1	0			E2F6	N/A
nexrutine	0			FBXL2	N/A
ABCA2	0			ABCA1	N/A
RER1	0			cytochalasin D	N/A
SVIL	0			N6-methyl-(R)-roscovitine	N/A
ERH	0			SH3BP2	N/A
chitosan oligosaccharide	0			miR-4679 (miRNAs w/seed CUGUGAU)	N/A
ristocetin	0			BTA-EG4	N/A
NCEH1	0			4-hydroxyphenylmethylene hydantoin	N/A
miR-6890-5p (miRNAs w/seed AUGGGGU)	1.53389			APOB	N/A
diphtheria toxin	0			10,12-tricosadiynoic acid	N/A
tamoxifen	0			UCHL5	N/A
PDGF BB	0			TUBB1	N/A
miR-3605-5p (and other miRNAs w/seed GAGGAUG)	0			EIF2S2	N/A
PD98059	0			SNRPA	N/A
FASLG	0			PDK1	N/A
RAC2	0			nitromifene	N/A
MTTP	0			CYP2J2	N/A
MED1	1.51999			JUP	N/A
miR-3614-3p (miRNAs w/seed AGCCUUC)	0			selenomethylselenocysteine	N/A
miR-1183 (miRNAs w/seed ACUGUAG)	1.51203			MC55w21	N/A
PPARGC1A	0			FBXL20	N/A
filgrastim	0			CTH	N/A
triflusal	0			LMO4	N/A
clioquinol	0			STXBP3	N/A
27-hydroxycholesterol	0			miR-1266-3p (miRNAs w/seed CCUGUUC)	N/A
CTH	0			MGAT3	N/A
SEL1L	0			PCBP2	N/A
EGR2	1.50629			miR-4715-3p (miRNAs w/seed UGCCACC)	N/A
miR-9-5p (and other miRNAs w/seed CUUUGGU)	1.50629			NCOA2	N/A
PKM	0			miR-5584-3p (miRNAs w/seed AGUUCUU)	N/A
mir-146	0			miR-548l (miRNAs w/seed AAAGUAU)	N/A
MBD2	1.49984			GH2	N/A
NR4A3	1.49984			RBM5	N/A
RABL6	1.49984			HDL-cholesterol	0
miR-766-5p (and other miRNAs w/seed GGAGGAA)	0			(-)-norephedrine	N/A
miR-455-5p (and other miRNAs w/seed AUGUGCC)	0			mir-28	N/A
miR-6830-5p (miRNAs w/seed CAAGGAA)	0			HIC1	N/A
miR-3918 (miRNAs w/seed CAGGGCC)	0			LAMTOR1	N/A
sunitinib	1.48785			STARD4	N/A
miR-6812-3p (miRNAs w/seed CGCUCUU)	1.48785			miR-3614-3p (miRNAs w/seed AGCCUUC)	N/A
miR-501-3p (and other miRNAs w/seed AUGCACC)	0			Integrin alpha 4 beta 1	N/A
Y 27632	0			ginsenoside Rg3	N/A
TSC2	0			MYH9	N/A
miR-4648 (miRNAs w/seed GUGGGAC)	0			IGF2BP3	N/A
CXCL12	0			PACS2	N/A
TGFB3	0			DST	N/A
GADD45GIP1	1.47881			SGF29	N/A
CFH	1.47881			Ap1	N/A
Retinoic acid-RAR-RXR	1.47881			miR-3585-5p (and other miRNAs w/seed UCACAAG)	N/A
IGFBP4	1.47881			ICMT	N/A
PCBP1	1.47881			PANDAR	N/A
TRPC4AP	1.47881			miR-9-5p (and other miRNAs w/seed CUUUGGU)	N/A
C4BP	1.47881			ECE2	N/A
N-retinylidene-N-retinylethanolamine	1.47881			HNRNPK	N/A
triamcinolone	1.47881			LY-2510924	N/A
HNRNPK	0			U73122	N/A
miR-1277-3p (and other miRNAs w/seed ACGUAGA)	0			RTN2	N/A
miR-545-5p (miRNAs w/seed CAGUAAA)	1.47606			Collagen type III	N/A
17-alpha-ethinylestradiol	0			diacetylbis(4-methylthiosemicarbazonato)copper(II)	N/A
miR-4746-3p (miRNAs w/seed GCGGUGC)	0			RCE1	N/A
POU2F1	0			glycosylated somatostatin derivative smsDX	N/A
SRF	0			ROCK1	N/A
elovanoid N32	0			BACE2	N/A
taxifolin	0			miR-3687 (and other miRNAs w/seed CCGGACA)	N/A
ITGA6	0			TH17 Cytokine	N/A
1-(carboxymethylthio)tetradecane	0			C2	N/A
RPS6KA3	0			RILP	N/A
GLIS2	0			aleplasinin	N/A
ERVW-1	0			miR-5008-3p (and other miRNAs w/seed CUGUGCU)	N/A
ZNF202	0			miR-6743-3p (miRNAs w/seed GCCGCUC)	N/A
FANCC	1.46445			crocidolite asbestos	N/A
miR-3936 (miRNAs w/seed AAGGGGU)	0			GFAP	N/A
miR-4768-3p (and other miRNAs w/seed CAGGAGA)	0			SREBF1	N/A
miR-500a-5p (miRNAs w/seed AAUCCUU)	0			Stat3-Stat3	N/A
hydroxypropyl-beta-cyclodextrin	0			LMNA	N/A
miR-193a-3p (and other miRNAs w/seed ACUGGCC)	0			miR-673-3p (and other miRNAs w/seed CCGGGGC)	0
miR-6886-5p (miRNAs w/seed CCGCAGG)	0			PELP1	N/A
miR-4695-3p (miRNAs w/seed GAUCUCA)	0			FUS-DDIT3	N/A
miR-659-3p (miRNAs w/seed UUGGUUC)	0			NFYB	N/A
miR-3680-3p (miRNAs w/seed UUUGCAU)	1.45304			ATF5	N/A
miR-1283 (miRNAs w/seed CUACAAA)	1.45304			PIWIL1	N/A
glucosamine	1.45304			fenoprofen	N/A
IL13	0			cyclophosphamide	N/A
IFNG	0			ITM2C	N/A
miR-7702 (miRNAs w/seed UUAGACU)	1.4418			PARP	N/A
miR-6513-5p (miRNAs w/seed UUGGGAU)	1.4418			COL7A1	N/A
USF2	1.4418			diphtheria toxin	N/A
miR-4787-5p (and other miRNAs w/seed CGGGGGU)	1.4407			nilotinib	N/A
PELP1	0			OPRL1	N/A
CDKN2A	1.43195			PAK3	N/A
miR-182-5p (and other miRNAs w/seed UUGGCAA)	0			TARDBP	N/A
NLRX1	0			proTAME	N/A
TARDBP	0			FRMD6	N/A
PRKAG3	0			TLL1	N/A
SATB1	0			6-amino-4-(4-phenoxyphenylethylamino)quinazoline	N/A
miR-3687 (and other miRNAs w/seed CCGGACA)	1.43073			sunitinib	N/A
miR-4736 (and other miRNAs w/seed GGCAGGU)	0			LGR4	N/A
ZIC2	1.42856			miR-3605-5p (and other miRNAs w/seed GAGGAUG)	N/A
SERPINH1	1.42856			CDKN3	N/A
APOBEC1	1.42856			4-ethylsulfanylphenylmethylene hydantoin	N/A
UCHL5	1.42856			gentamicin	N/A
PDK1	1.42856			JIP1/2/3	N/A
PANDAR	1.42856			GNB3	N/A
CDKN3	1.42856			L-type Calcium Channel	N/A
E2f	0			B4GALNT2	N/A
MIR17HG	0			Ifna4	N/A
VDR	0			NAT8	N/A
Mir200	0			miR-6812-3p (miRNAs w/seed CGCUCUU)	N/A
PIM2	0			RAB9A	N/A
SMARCD3	0			FKHR	N/A
11,12-epoxyeicosatrienoic acid	0			TMEM106B	N/A
peoniflorin	0			NEUROD1	N/A
elovanoid N34	0			PAFAH1B3	N/A
Srebp	0			epoxomicin	N/A
SPZ1	0			AMER1	N/A
GAST	0			TJP1	N/A
IL24	0			Endothelin	N/A
miR-5008-3p (and other miRNAs w/seed CUGUGCU)	1.40961			4-hydroxybutanoic acid	N/A
sulindac sulfide	1.40911			LGR5	N/A
CCN1	0			ACKR3	N/A
miR-8064 (miRNAs w/seed GCACACU)	0			PFDN1	N/A
miR-5193 (miRNAs w/seed CCUCCUC)	0			L-histidine	N/A
RUNX3	0			PRMT8	N/A
miR-3910 (miRNAs w/seed AAGGCAU)	0			linalool	N/A
ALB	0			SHC3	N/A
BRD2	0			SNED1	N/A
NEUROD1	0			2-(4-amino-1-isopropyl-1H-pyrazolo[3,4-d]pyrimidin-3-yl)-1H-indol-5-ol	N/A
PTPN3	0			Celf1	N/A
IND S1	0			CLOCK	N/A
DOT1L	0			KLC1	N/A
Collagen type IV	0			ARHGAP31	N/A
selenomethylselenocysteine	0			dextran	N/A
LGR5	0			MKNK1	N/A
levothyroxine	1.38813			MTTP	N/A
miR-5700 (miRNAs w/seed AAUGCAU)	1.38813			n-nitrosomethylbenzylamine	N/A
ZNF217	1.38813			orlistat	N/A
IGF2R	1.3837			FOLR1	N/A
PACS1	1.3837			miR-579-3p (and other miRNAs w/seed UCAUUUG)	N/A
LAMP2	1.3837			miR-5700 (miRNAs w/seed AAUGCAU)	N/A
miricorilant	1.3837			HOTAIRM1	N/A
alloxan	1.3837			SMG6	N/A
LINC01139	1.3837			miR-452-5p (and other miRNAs w/seed ACUGUUU)	N/A
GPR183	1.3837			IC261	N/A
10,12-tricosadiynoic acid	1.3837			IGFBP1	N/A
PCBP2	1.3837			SFPQ	N/A
ATF5	1.3837			TGFBR	N/A
FRMD6	1.3837			clozapine	N/A
6-amino-4-(4-phenoxyphenylethylamino)quinazoline	1.3837			ezetimibe	N/A
L-type Calcium Channel	1.3837			ERVW-1	N/A
geranylgeranylacetone	1.3837			DRAP1	N/A
IL10RA	0			3K3A-APC protein	N/A
miR-1953 (and other miRNAs w/seed GGGAAAG)	1.37955			miR-488-5p (miRNAs w/seed CCAGAUA)	N/A
2-(4-amino-1-isopropyl-1H-pyrazolo[3,4-d]pyrimidin-3-yl)-1H-indol-5-ol	1.37955			MLLT11	N/A
lithium chloride	0			Cu2+	N/A
gemfibrozil	1.37787			NBEAL2	N/A
miR-19b-1-5p (and other miRNAs w/seed GUUUUGC)	1.37787			SCGB3A2	N/A
miR-6846-5p (and other miRNAs w/seed GGGGGCU)	0			NDUFAF3	N/A
CFTR	0			GPBP1	N/A
NEDD9	0			iopanoic acid	N/A
miR-4679 (miRNAs w/seed CUGUGAU)	0			PLD1	N/A
miR-6877-5p (miRNAs w/seed GGGCCGA)	1.37366			APBB1	N/A
miR-5584-3p (miRNAs w/seed AGUUCUU)	0			ammonium chloride	N/A
LGR4	0			PLN	N/A
arundic acid	0			SMARCC2	N/A
RPL10	0			diflunisal	N/A
(S)-duloxetine	0			TRPC4AP	N/A
pinacidil	0			(3E)-1-[(1S)-1-(4-fluorophenyl)ethyl]-3-[[3-methoxy-4-(4-methylimidazol-1-yl)phenyl]methylidene]piperidin-2-one	N/A
RECQL	0			FAM3B	N/A
(6S)-hydroxyhyoscyamine	0			PAX3	N/A
cerebroside 3-sulfate	0			MAPK10	N/A
umbralisib	0			miR-3680-3p (miRNAs w/seed UUUGCAU)	N/A
BB-2116	0			CLUH	N/A
BIN1	0			polyamines	N/A
SYNPO	0			miR-1277-3p (and other miRNAs w/seed ACGUAGA)	N/A
Abl1/2	0			REST	N/A
E64	0			PYDC2	N/A
MitoBloCK-6	0			ZNF143	N/A
salsalate	0			(6E,8Z,11Z,14Z)-(5S)-5-hydroperoxyeicosa-6,8,11,14-tetraenoic acid	N/A
Pdi	0			22-hydroxycholesterol	N/A
Esr1-Estrogen-Sp1	0			MKNK2	N/A
AZD-1208	0			MID1	N/A
EXOC3L1	0			CLN5	N/A
Laminin (family)	0			VRK2	N/A
PPP1R1A	0			C4A/C4B	N/A
glyphosate	0			IRS1	N/A
Manf	0			ingenol mebutate	N/A
arginine butyrate	0			Ku	N/A
2,5-di-tert-butylhydroquinone	0			miR-545-5p (miRNAs w/seed CAGUAAA)	N/A
3-hydroxybutyrate arginate	0			SH3GLB1	N/A
(E)-1-(2-nitrovinyl)naphthalene	0			proteasome inhibitor PSI	N/A
ITGBL1	0			miR-211-3p (miRNAs w/seed CAGGGAC)	N/A
SA 4503	0			HNRNPM	N/A
PDIA6	0			ADRB1	N/A
EDEM1	0			hydroxypropyl-beta-cyclodextrin	N/A
TRIM41	0			alpha-amanitin	N/A
SDF4	0			HTATIP2	N/A
SLC11A2	0			ZNF202	N/A
methoxyacetic acid	0			(+)-catechin	N/A
CSNK1E	0			DNMT3L	N/A
polyhydroxyethyl methacrylate	0			ADAM15	N/A
4-hydroxyphenylmethylene hydantoin	0			CR1L	N/A
TUBB1	0			BAG4	N/A
Integrin alpha 4 beta 1	0			DSC2	N/A
IGF2BP3	0			nexrutine	N/A
glycosylated somatostatin derivative smsDX	0			HAO1	N/A
TH17 Cytokine	0			azetidyl-2-carboxylic acid	N/A
COL7A1	0			Ly6a (includes others)	N/A
proTAME	0			N-butyryl arginine	N/A
4-ethylsulfanylphenylmethylene hydantoin	0			Sos	N/A
FKHR	0			HM13	N/A
PRMT8	0			ECE1	N/A
NDUFAF3	0			24-hydroxycholesterol	N/A
iopanoic acid	0			gemcabene	N/A
MKNK2	0			miR-6826-5p (miRNAs w/seed CAAUAGG)	N/A
HAO1	0			24(S),25-epoxycholesterol	N/A
Ly6a (includes others)	0			CRANAD-17	N/A
N-butyryl arginine	0			ABCA2	N/A
ECE1	0			GSK-2606414	N/A
INPP1	0			NFE2L1	N/A
dinitrophenyl R group	0			DBI	N/A
(E)-9-(2-nitrovinyl)anthracene	0			KAT5	N/A
YY1AP1	0			WASF1	N/A
Stat1-Stat3	0			ATP7B	N/A
acacetin	0			INPP1	N/A
Beta Secretase	0			EHD4	N/A
SNRNP70	0			iso-alpha acid	N/A
CNDP2	0			CHF 5074	N/A
GNG2	0			AP4E1	N/A
miR-6730-3p (miRNAs w/seed CUGACAC)	0			SPZ1	N/A
homocysteine	0			hydrocortisone phosphate	N/A
garcinol	0			RER1	N/A
miR-203b-5p (and other miRNAs w/seed AGUGGUC)	0			ALKBH5	N/A
miR-6729-3p (miRNAs w/seed CAUCCCC)	0			miR-1283 (miRNAs w/seed CUACAAA)	N/A
IFI16	1.35778			BMP1	N/A
miR-1237-5p (and other miRNAs w/seed GGGGGCG)	0			LMNB1	N/A
ARNT	0			bryostatin 1	N/A
CDKN1B	0			miR-6870-3p (miRNAs w/seed CUCAUCC)	N/A
miR-17-3p (and other miRNAs w/seed CUGCAGU)	0			SVIL	N/A
edaravone	0			AP2A1	N/A
Cbp/p300	0			RTN1	N/A
pifithrin alpha	0			CGA	N/A
SPHK2	0			ERH	N/A
CYP2J2	0			C4BP	N/A
FAM3B	0			N-retinylidene-N-retinylethanolamine	N/A
HTATIP2	0			dinitrophenyl R group	N/A
ESRRA	1.35049			mir-515	N/A
Ap1	0			(E)-9-(2-nitrovinyl)anthracene	N/A
brefeldin A	0			l-asparaginase	N/A
U73122	0			YY1AP1	N/A
COL18A1	0			chitosan oligosaccharide	N/A
miR-3547 (and other miRNAs w/seed GAGCACC)	1.34479			KDM5A	N/A
ZFP57	1.34321			ITGB8	N/A
miR-3655 (miRNAs w/seed CUUGUCG)	1.34321			2-[[4-[(e)-styryl]phenoxy]methyl]oxirane	N/A
PARP	1.34321			immethridine	N/A
CTNNB1	0			RABL6	N/A
CXCL8	0			SMYD1	N/A
cyclophosphamide	0			Stat1-Stat3	N/A
miR-646 (miRNAs w/seed AGCAGCU)	0			ARHGDIG	N/A
USF1	1.32871			acacetin	N/A
nelfinavir	1.32871			Beta Secretase	N/A
miR-211-3p (miRNAs w/seed CAGGGAC)	1.32871			SCYL2	N/A
miR-1292-3p (miRNAs w/seed CGCGCCC)	1.32871			pyrimidin-2-one beta-ribofuranoside	N/A
nitric oxide	0			TGFB3	N/A
raloxifene	0			SNRNP70	N/A
miR-708-5p (and other miRNAs w/seed AGGAGCU)	0			CNDP2	N/A
HOXA13	0			A130040M12Rik	N/A
betamethasone	0			SAC3D1	N/A
Endothelin	0			miR-1292-3p (miRNAs w/seed CGCGCCC)	N/A
linalool	0			14,15-epoxyeicosatrienoic acid	N/A
DRAP1	0			triamcinolone	N/A
ADRB1	0			ristocetin	N/A
miR-3185 (miRNAs w/seed GAAGAAG)	0			RAB1B	N/A
n-nitrosomethylbenzylamine	1.31684			glucosamine	N/A
HSPA5	0			ZNF217	N/A
FGF10	0			LGALS3BP	N/A
cytochalasin D	0			SEL1L	N/A
trientine	1.30632			GNG2	N/A
CTNNBIP1	1.30632			1,2,3,4,6,7,8-heptachlorodibenzofuran	N/A
FMN2	1.30632			NCEH1	N/A
3,4,3',4'-tetrachlorobiphenyl	1.30632			PHIP	N/A
LMO4	1.30632			SP4	N/A
LAMTOR1	1.30632			geranylgeranylacetone	N/A
LY-2510924	1.30632			sphingosine kinase inhibitor V	N/A
L-histidine	1.30632			MARCHF5	N/A
genistein	0			L-methionine	N/A
miR-6880-3p (miRNAs w/seed CGCCUUC)	0			LY2811376	N/A
AGN194204	0			Hif1	N/A

## Sheet: Dis & Biof
© 2000-2021 QIAGEN. All rights reserved.				© 2000-2021 QIAGEN. All rights reserved.
Diseases and Bio Functions	HK PRGF lyo/PRGF			Diseases and Bio Functions	HK PRGF lyo/PRGF
Non-melanoma solid tumor	8.16655			Protein kinase cascade	1.342
Nonhematologic malignant neoplasm	9.09422			Synthesis of protein	1.985
Extracranial solid tumor	8.23795			Metabolism of protein	1.484
Carcinoma	6.29997			Organismal death	-0.864
Non-hematological solid tumor	0			Inflammation of organ	1.749
Intraabdominal organ tumor	6.28546			Outgrowth of cells	N/A
Metabolism of protein	7.39024			Microtubule dynamics	-0.96
Head and neck tumor	7.79724			Organization of cytoskeleton	-0.218
Abdominal neoplasm	6.36318			Cancer of cells	2
Solid tumor	0			Engulfment of cells	N/A
Formation of solid tumor	9.11539			Cell proliferation of ovarian cancer cell lines	N/A
Adenocarcinoma	7.18683			Organization of cytoplasm	N/A
Abdominal carcinoma	6.52675			Coagulation of blood	0.747
Malignant solid tumor	0			Activation of cells	N/A
Abdominal cancer	6.13049			Viral Infection	2.185
Epithelial neoplasm	0			Immune response of cells	N/A
Digestive system cancer	6.23124			Apoptosis of carcinoma cell lines	-2.572
Head and neck cancer	7.35365			Neuritogenesis	0.77
Digestive organ tumor	6.30422			Degranulation of cells	N/A
Necrosis	3.73956			Degranulation	N/A
Abdominal adenocarcinoma	6.61546			Cell movement of fibroblast cell lines	N/A
Gastrointestinal tract cancer	5.76096			Degranulation of phagocytes	N/A
Incidence of tumor	4.74159			Degranulation of myeloid cells	N/A
Head and neck carcinoma	6.20287			Endocytosis	N/A
Tumorigenesis of epithelial neoplasm	5.02259			Adenocarcinoma	1.969
Frequency of tumor	4.78537			Growth of neurites	N/A
Gastrointestinal carcinoma	5.33769			Development of neurons	N/A
Development of carcinoma	4.82614			Binding of blood cells	N/A
Neck neoplasm	6.23487			Cell death of neuroblastoma cell lines	N/A
Viral Infection	3.50012			Cell movement of fibroblasts	0.269
Genitourinary tumor	5.287			Coagulation	N/A
Cancer of secretory structure	5.98586			Secretion of molecule	N/A
Thyroid carcinoma	5.63807			Inflammation of body cavity	2.12
Endocrine cancer	5.5619			Inflammation of respiratory system component	1.633
Apoptosis	3.24975			Cell movement	N/A
Degranulation	2.55923			Adhesion of blood cells	N/A
Malignant neoplasm of large intestine	5.98855			Neoplasia of cells	1.208
Catabolism of protein	3.74919			M phase	N/A
Endocrine carcinoma	5.1518			Non-melanoma solid tumor	1.806
Gastrointestinal adenocarcinoma	5.55727			Cell death of embryonic cell lines	N/A
Large intestine adenocarcinoma	5.91038			Invasion of tumor cell lines	N/A
Malignant genitourinary solid tumor	4.79961			Adhesion of immune cells	N/A
Anogenital cancer	4.78958			Migration of fibroblasts	-0.179
Development of malignant tumor	0			Formation of cellular protrusions	N/A
Organismal death	5.06037			Cell movement of myeloid cells	N/A
Liver lesion	6.58896			Aggregation of cells	N/A
Degranulation of cells	0			Cell movement of connective tissue cells	N/A
Pelvic tumor	3.28539			Apoptosis of embryonic cell lines	N/A
Cell death of tumor cell lines	3.07189			Migration of cells	N/A
Mature B cell malignant tumor	4.74877			Cellular homeostasis	N/A
Hematologic cancer	6.51533			Lymphatic system tumor	N/A
Neoplasia of blood cells	6.69978			Migration of granulocytes	1.689
Myeloid or lymphoid neoplasm	6.46685			Activation of fibroblasts	N/A
Degranulation of neutrophils	0			Cell movement of breast cell lines	N/A
Breast or gynecological cancer	3.78056			Bleeding	N/A
Cell proliferation of tumor cell lines	2.8078			Cancer	1.659
Nonpituitary endocrine tumor	0			Migration of connective tissue cells	N/A
Endocrine gland tumor	0			Cell death of fibroblast cell lines	N/A
Organization of cytoskeleton	3.33114			Invasion of breast cancer cell lines	N/A
Breast or colorectal cancer	3.41912			Migration of melanoma cell lines	N/A
Infection by RNA virus	0			Cell movement of phagocytes	N/A
Genital tumor	3.09898			Fatty acid metabolism	N/A
Degranulation of phagocytes	0			Concentration of lipid	N/A
Cell survival	0			Atherosclerosis	N/A
Degranulation of myeloid cells	0			Occlusion of artery	N/A
Liver tumor	6.04486			Arteriosclerosis	N/A
Thyroid gland tumor	0			Necrosis	-0.617
Lymphoreticular neoplasm	7.16712			Quantity of cells	N/A
Genitourinary carcinoma	4.72975			Advanced malignant tumor	N/A
Pelvic cancer	3.15677			Phosphorylation of protein	1.067
Microtubule dynamics	2.9003			Cell proliferation of carcinoma cell lines	0.795
Neoplasia of leukocytes	5.03494			Interaction of fibroblasts	N/A
Neoplasia of cells	5.1317			Response of tumor cell lines	N/A
Organization of cytoplasm	0			Incidence of tumor	0.93
Organization of organelle	2.27086			Migration of neutrophils	1.401
B cell cancer	4.50088			Cellular infiltration	N/A
Tumorigenesis of lymphocytes	4.99883			Formation of solid tumor	0.963
Lymphoma	5.31322			Invasive tumor	N/A
Mature B-cell neoplasm	4.36425			Metastasis	N/A
Plasma cell neoplasm	2.70884			Nonhematologic malignant neoplasm	1
Lymphocytic cancer	4.3757			Inflammation of lung	1.342
Mature lymphocytic neoplasm	4.61738			Rheumatic Disease	N/A
Lymphocytic neoplasm	4.36441			Cell death of connective tissue cells	-0.368
Mammary tumor	2.27197			Benign lesion	N/A
Invasion of cells	0			Synthesis of cholesterol	N/A
Genital tract cancer	2.98814			Apoptosis	-0.279
Cell viability	0			Advanced extracranial solid tumor	N/A
Large intestine carcinoma	0			Advanced lung cancer	N/A
Female genital neoplasm	2.74441			Frequency of tumor	0.963
Apoptosis of tumor cell lines	2.40745			Autophagy	N/A
B-cell neoplasm	4.26895			Glucose metabolism disorder	N/A
Cell movement of fibroblasts	3.0566			Cancer of secretory structure	N/A
Non-Hodgkin lymphoma	4.46032			Breast or pancreatic cancer	N/A
Tumorigenesis of reproductive tract	2.76146			Hypersensitive reaction	N/A
Cell movement of tumor cell lines	0			Binding of fibroblasts	N/A
Processing of RNA	6.50379			Accumulation of filaments	N/A
Interaction of tumor cell lines	0			Vascularization	1.165
Cell movement	0			Cell movement of monocytes	N/A
Pelvic carcinoma	3.51053			Leukocyte migration	N/A
Subcutaneous tumor	2.69591			Infection by coronavirus	N/A
Benign connective or soft tissue neoplasm	2.7906			Allergy	N/A
Breast cancer	2.27813			Cell movement of leukocytes	N/A
Colorectal cancer	2.36622			Transport of molecule	N/A
Protein kinase cascade	4.21303			Adhesion of tumor cell lines	N/A
Migration of cells	0			Replication of Influenza A virus	N/A
Low-grade lymphoma	3.23519			Interaction of tumor cell lines	N/A
Plasma cell dyscrasia	2.49484			Neurological signs	N/A
Uterine leiomyoma	2.50688			Catabolism of protein	-0.128
Connective or soft tissue tumor	2.32417			Tumorigenesis of epithelial neoplasm	0.97
Nervous system neoplasm	4.24064			Storage of cholesterol	1.067
Binding of tumor cell lines	0			Organization of organelle	N/A
Female genital tract cancer	2.68254			Invasion of malignant tumor	N/A
Development of genital tumor	2.73475			Cell proliferation of tumor cell lines	0.306
Development of adenocarcinoma	2.91259			Development of epithelial tissue	N/A
Development of digestive organ tumor	0			Hemostasis	N/A
Hepatobiliary system cancer	3.80414			Cell movement of melanoma cell lines	N/A
Cell viability of tumor cell lines	0			Fragmentation of Golgi apparatus	N/A
Neuromuscular disease	0			Interphase	N/A
B-cell non-Hodgkin lymphoma	3.11611			Carcinoma	1
Uterine smooth muscle tumor	0			Brain tumor	N/A
Uterine tumor	2.85617			Tumorigenesis of lymphocytes	N/A
Genitourinary adenocarcinoma	3.42432			Lymphocytic neoplasm	N/A
Adhesion of tumor cell lines	0			Lymphocytic cancer	N/A
Cell movement of connective tissue cells	0			Hematologic cancer of cells	N/A
Invasion of tumor cell lines	0			Lymphoma	N/A
Cancer of cells	3.90085			Head and neck tumor	N/A
Central nervous system solid tumor	3.35774			Development of digestive organ tumor	N/A
Multiple cancers	0			Cell movement of tumor cell lines	N/A
Brain tumor	3.64792			Migration of tumor cell lines	N/A
Hereditary myopathy	0			Development of carcinoma	0.555
Progressive neurological disorder	2.93185			Congenital neurological disorder	0.975
Cell death of cervical cancer cell lines	2.6717			Invasion of tumor cells	N/A
Transport of protein	0			Replication of RNA virus	N/A
Infection of embryonic cell lines	0			Metabolism of reactive oxygen species	N/A
Cell proliferation of carcinoma cell lines	2.12262			Progression of tumor	N/A
Central nervous system cancer	3.05978			Binding of tumor cell lines	N/A
Hepatobiliary carcinoma	4.17039			Abdominal neoplasm	-0.784
Cell movement of breast cancer cell lines	0			Pancreatobiliary tumor	N/A
Colon cancer	2.27107			Pancreatic tumor	N/A
Hematologic cancer of cells	4.50775			Lymphoreticular neoplasm	N/A
Dermatomyositis	2.72571			Metastasis of cells	N/A
Familial encephalopathy	0			Invasion of cells	N/A
Liver carcinoma	4.17574			Cell death of tumor cells	N/A
Anemia	2.7582			Apoptosis of colorectal cancer cell lines	N/A
Cell death of tumor	0			Translation	N/A
Synthesis of protein	2.54476			HIV infection	N/A
Transport of molecule	0			Infection by HIV-1	N/A
Non-small cell lung carcinoma	2.28365			Mammary tumor	N/A
Cancer	8.99354			Neoplasia of leukocytes	N/A
Glioma cancer	2.98159			Extraadrenal retroperitoneal tumor	N/A
Benign solid tumor	2.17387			Fusion of cellular membrane	N/A
Cell death of cancer cells	0			Genitourinary tumor	N/A
Infection of cells	0			Hematologic cancer	N/A
Hematopoietic neoplasm	0			Inflammatory response	N/A
Motor dysfunction or movement disorder	0			Aggregation of blood cells	N/A
Cancer of head	3.18481			Formation of filopodia	N/A
Cell death of tumor cells	0			Apoptosis of neurons	N/A
Vascular lesion	3.5783			Development of body trunk	N/A
Smooth muscle tumor	0			Formation of actin filaments	N/A
Progressive encephalopathy	2.34891			Vasculogenesis	N/A
Pelvic adenocarcinoma	2.77281			Replication of virus	N/A
Movement Disorders	0			Remodeling of actin filaments	N/A
Waldenström macroglobulinemia	0			Hepatic injury	0.747
Emery-Dreifuss muscular dystrophy	0			Glioma	N/A
Disorder of basal ganglia	0			Infection of embryonic cell lines	N/A
Migration of breast cancer cell lines	0			Malignant neoplasm of retroperitoneum	N/A
Breast or ovarian cancer	0			Storage of lipid	0.728
HIV infection	0			Cell viability of colorectal cancer cell lines	N/A
Colorectal tumor	0			Cell death of tumor	N/A
Breast or pancreatic cancer	0			Cell survival	N/A
Cell spreading	0			Chemotaxis	N/A
Brain glioma	3.17641			Endothelial cell development	N/A
Oxidative stress	3.19366			Perinatal death	-0.68
Progressive myopathy	0			Cell viability	N/A
Uterine carcinoma	2.99791			Visceral metastasis	N/A
Inflammation of respiratory system component	3.68224			Repair of DNA	-0.655
Migration of tumor cell lines	0			Cell death of cervical cancer cell lines	0.345
Adhesion of connective tissue cells	0			Hematopoietic neoplasm	N/A
Formation of cellular protrusions	0			Fusion of vesicles	N/A
Cell death of connective tissue cells	3.36966			Infection of epithelial cell lines	N/A
Endometrial cancer	2.76053			Infection of kidney cell lines	N/A
Development of cytoplasm	0			Neuronal cell death	N/A
Infection by coronavirus	0			Translation of protein	N/A
Cell movement of endothelial cells	0			Invasion of tumor	N/A
Lymphatic system tumor	0			Homing of tumor cell lines	N/A
Migration of fibroblasts	2.77159			Cell cycle progression	-0.591
Cell death of cerebral cortex cells	2.43468			Movement of vascular endothelial cells	N/A
Fibrous tissue tumor	2.74438			Solid tumor	N/A
Angiogenesis	0			Liver lesion	-0.109
Benign pelvic disease	0			Aggregation of blood platelets	N/A
Apoptosis of embryoblast	2.51962			Cell death of cancer cells	N/A
Vasculogenesis	0			Extracranial solid tumor	0.118
Infection of epithelial cell lines	0			Cell death of tumor cell lines	0.256
Organization of filaments	2.88197			Binding of endothelial cells	N/A
COVID-19	0			Apoptosis of fibroblasts	-0.531
Neuritogenesis	2.15686			Apoptosis of connective tissue cells	-0.524
Muscle tumor	0			Skin lesion	N/A
Synthesis of cholesterol	2.94095			Branching of cells	N/A
Inflammation of organ	2.28421			Cell spreading	N/A
Coagulation of blood	2.18865			Necrosis of prostate cancer cell lines	0.486
Fibrogenesis	0			Oxidative stress	0
Infection of kidney cell lines	0			Development of adenocarcinoma	N/A
Formation of filaments	0			Malignant solid tumor	N/A
Advanced malignant tumor	0			Homing of cells	N/A
Severe COVID-19	0			Cell death of cerebral cortex cells	-0.251
Apoptosis of carcinoma cell lines	2.3436			Proliferation of endothelial cells	N/A
Cell proliferation of breast cancer cell lines	0			Myeloid or lymphoid neoplasm	N/A
Tumorigenesis of gastrointestinal tumor	0			Cell viability of embryonic stem cell lines	N/A
Formation of cytoskeleton	0			Quantity of actin filaments	N/A
Infection by HIV-1	0			Progressive myopathy	N/A
Female genital tract adenocarcinoma	2.25631			Transport of protein	N/A
Colon carcinoma	0			Size of animal	0.447
Formation of actin bundles	0			Export of molecule	-0.418
Fibroma	2.58331			Neoplasia of blood cells	N/A
Development of vasculature	0			Liver tumor	N/A
B-cell lymphoma	0			Apoptosis of tumor cell lines	-0.272
Migration of endothelial cells	0			Development of malignant tumor	N/A
Activation of fibroblasts	2.59361			Survival of organism	N/A
Phosphorylation of protein	2.48008			Cell death of colorectal cancer cell lines	N/A
Arteriosclerosis	0			Migration of endothelial cells	N/A
Translation	0			Size of body	0.354
Colorectal carcinoma	0			Cell death of brain	N/A
Lung adenocarcinoma	2.35781			Advanced malignant solid tumor	N/A
Malignant solid organ tumor	0			Metastatic solid tumor	N/A
Neuronal cell death	0			Metabolism of nucleotide	N/A
Invasive tumor	0			Shape change of fibroblast cell lines	N/A
Autism spectrum disorder or intellectual disability	2.28039			Colony formation	0.308
Binding of fibroblasts	2.24198			Transcription	0.306
Endocytosis	0			Expression of protein	N/A
Homing of cells	0			Infection of cells	N/A
Metastasis	0			Hepatobiliary carcinoma	N/A
Endothelial cell development	0			Binding of extracellular matrix	N/A
Cell proliferation of ovarian cancer cell lines	0			Liver carcinoma	N/A
Growth of tumor	0			Infection by RNA virus	N/A
Upper gastrointestinal carcinoma	0			Growth of tumor	N/A
Atherosclerosis	0			Metabolism of nucleic acid component or derivative	N/A
Interphase	0			Migration of breast cancer cell lines	N/A
Skin cancer	0			Digestive organ tumor	N/A
Advanced malignant solid tumor	0			Apoptosis of cerebral cortex cells	-0.254
Colorectal adenocarcinoma	0			Lung tumor	N/A
Skin lesion	0			Respiratory system tumor	N/A
Engulfment of cells	0			Cell death of brain cells	N/A
Cell death of embryonic cell lines	0			Adhesion of connective tissue cells	N/A
Colon adenocarcinoma	0			Metabolism of sterol	N/A
Degranulation of blood platelets	0			Formation of phagosomes	N/A
Metastatic solid tumor	0			Cell viability of tumor cell lines	N/A
Occlusion of artery	0			Cell movement of breast cancer cell lines	N/A
Liver cancer	0			Lung cancer	N/A
Upper gastrointestinal tract cancer	0			Development of vasculature	N/A
Cell death of osteosarcoma cells	0			Angiogenesis	N/A
Rheumatic Disease	0			Binding of leukemia cell lines	N/A
Invasion of tumor	0			Apoptosis of brain cells	0.156
Transport of vesicles	0			Nonsquamous non-small cell lung carcinoma	N/A
Thyroid cancer	6.06986			Non-small cell lung carcinoma	N/A
Diabetes mellitus	0			Apoptosis of kidney cells	0.152
Systemic autoimmune syndrome	0			Interphase of embryonic cell lines	N/A
Apoptosis of embryonic cell lines	0			Lung adenocarcinoma	N/A
Translation of protein	0			Cell movement of endothelial cells	N/A
Aggregation of cells	0			Benign solid tumor	N/A
Formation of phagosomes	0			Cell death of fibroblasts	0.14
Dystrophy of muscle	0			Abdominal carcinoma	N/A
Metabolism of nucleic acid component or derivative	0			Cell death of carcinoma cell lines	N/A
Autophagy	0			Formation of filaments	N/A
Juvenile dermatomyositis	0			Fibrogenesis	N/A
Activation of cells	0			Efflux of cholesterol	-0.114
Replication of virus	0			Cell death of cortical neurons	N/A
M phase	0			Cell proliferation of breast cancer cell lines	N/A
Storage of cholesterol	5.81849			Mitosis	-0.106
Cell death of central nervous system cells	0			Cell death of central nervous system cells	N/A
Non-colon gastrointestinal cancer	0			Hepatobiliary system cancer	N/A
Chemotaxis	0			Liver cancer	N/A
Extraadrenal retroperitoneal tumor	0			Interaction of leukemia cell lines	N/A
Pancreatobiliary tumor	0			Motor dysfunction or movement disorder	N/A
Glioma	0			Elongation of filaments	N/A
Uterine cancer	0			Intraabdominal organ tumor	N/A
Autosomal dominant myopathy	0			Nervous system neoplasm	N/A
Psoriasis	0			Non-hematological solid tumor	N/A
Pancreatic cancer	0			Hydrolysis of nucleotide	N/A
Childhood central nervous system tumor	0			Digestive system cancer	N/A
Malignant neoplasm of retroperitoneum	0			Epithelial neoplasm	N/A
Autosomal dominant Emery-Dreifuss muscular dystrophy	0			Development of cytoplasm	N/A
Adhesion of immune cells	0			Formation of cytoskeleton	N/A
Coagulation	0			Movement Disorders	N/A
Glucose metabolism disorder	0			Central nervous system solid tumor	N/A
Cell movement of phagocytes	0			Urinary tract tumor	N/A
Mature B-cell lymphoma	0			Transcription of DNA	0
Cell movement of leukocytes	0			Complement component C4A deficiency	N/A
Morphology of cytoskeleton	0			Interconversion of NAD+	N/A
Formation of microfilaments	0			Familial combined hyperlipidemia	N/A
Rearrangement of actin bundles	0			Abnormal morphology of glomerular capillary	N/A
Alopecia of epidermis	0			Low-grade lymphoma	N/A
Degradation of hydrogen peroxide	0			Chronic kidney disease	N/A
Endometrium tumor	0			Primary tumor	N/A
Organization of extracellular matrix	0			Cardiofaciocutaneous syndrome type 3	N/A
Relapsed metastatic KRAS mutation positive non-small-cell lung cancer	0			Pelvic carcinoma	N/A
Transport of transport vesicles	0			Abnormal morphology of head	N/A
Stage I-IV non-small cell lung cancer	0			Abnormal morphology of lens fiber cells	N/A
Adhesion of blood cells	0			Hypertrophy of diencephalon	N/A
Expression of protein	0			Anaplastic astrocytoma	N/A
Invasive breast cancer	0			Stage I-IV non-small cell lung cancer	N/A
Cell death of brain	0			Ullrich congenital muscular dystrophy	N/A
Migration of melanoma cell lines	0			B-cell lymphoma	N/A
Benign lesion	0			Endometrial adenocarcinoma	N/A
Stage IIIB-IV non-small cell lung cancer	0			Serous adenocarcinoma	N/A
Advanced stage carcinoma	0			Formation of microfilaments	N/A
Apoptosis of colorectal cancer cell lines	0			Breast or colorectal cancer	N/A
Melanoma	0			Quantity of type II pneumocytes	N/A
Interphase of embryonic cell lines	0			Effacement of pedicels	N/A
Low grade invasive serous ovarian carcinoma	0			Colorectal adenocarcinoma	N/A
Invasive serous surface papillary ovarian carcinoma	0			Inactivation of epinephrine	N/A
Low grade brain glioma	0			Abnormal morphology of liver	N/A
Low grade ovarian serous micropapillary carcinoma	0			Dissociation of mitochondrial outer membrane	N/A
Low grade invasive peritoneal serous micropapillary adenocarcinoma	0			Hereditary sensory neuropathy type ID	N/A
Grade 1 invasive serous peritoneal adenocarcinoma	0			Size of cells	N/A
Grade 1 invasive serous ovarian carcinoma	0			Progressive neuromuscular disease	N/A
Tauopathy	0			Ploidy of tumor cell lines	N/A
Advanced lung cancer	0			Enlargement of lymphoid organ	N/A
Advanced extracranial solid tumor	0			Ploidy of fibrosarcoma cell lines	N/A
Cell death of brain cells	0			Pancreatic carcinoma	N/A
Cell movement of melanoma cell lines	0			Uterine carcinoma	N/A
Binding of endothelial cells	0			Autosomal dominant myopathy	N/A
Papillary adenocarcinoma	0			Quantity of dendrites	N/A
Lung tumor	0			Activation of superior temporal gyrus	N/A
Interaction of fibroblasts	0			Endometrial cancer	N/A
Stage II cancer	0			Morphology of cytoskeleton	N/A
Urinary tract tumor	0			Psoriasis	N/A
Inflammation of muscle	0			Association of fibroblasts	N/A
Primary adenocarcinoma	0			Apoptosis of tubular cells	N/A
Elongation of filaments	0			Infectious lung disease	N/A
Morphology of nervous system	0			Melanoma	N/A
Cell death of colorectal cancer cell lines	0			Malignant solid organ tumor	N/A
Pancreatic tumor	0			Degradation of hydrogen peroxide	N/A
Pelvic serous carcinoma	0			Gene rearrangement positive acute lymphoblastic leukemia	N/A
Female genital tract serous carcinoma	0			Atherosclerosis of aortic sinus	N/A
Cell death of carcinoma cell lines	0			Low grade invasive serous ovarian carcinoma	N/A
Progression of tumor	0			Deformation of forebrain	N/A
Stage IV malignant tumor	0			Interconversion of nucleotide	N/A
Fatty acid metabolism	0			Mild growth failure	N/A
Inflammatory response	0			Bone marrow cancer	N/A
Migration of connective tissue cells	0			Esophageal squamous cell carcinoma	N/A
Cell movement of fibroblast cell lines	0			Degeneration of embryoblast	N/A
Cutaneous melanoma	0			Female genital neoplasm	N/A
Invasion of tumor cells	0			Breast or gynecological cancer	N/A
Urinary tract cancer	0			Binding of chondroitin sulfate proteoglycan	N/A
Anaplastic astrocytoma	0			Papillary adenocarcinoma	N/A
Primary carcinoma	0			Alzheimer disease or frontotemporal dementia	N/A
Brain metastasis	0			Mitotic exit of somatic cells	N/A
Lung cancer	0			Transport of vesicles	N/A
Hypersensitive reaction	0			Cell saturation density of fibroblasts	N/A
Leukocyte migration	0			Initiation of anaphase of keratinocytes	N/A
Refractory metastasis	0			Invasive breast cancer	N/A
Enlargement of cells	0			Progressive metastatic lung cancer	N/A
Splicing of RNA	5.03844			Checkpoint control of ovarian cancer cells	N/A
Connective tissue tumor	0			Aortic atherosclerosis	N/A
Binding of blood cells	0			Refractory oropharyngeal candidiasis	N/A
Dementia	0			Cognitive stability	N/A
Refractory advanced cancer	0			Progressive neurological disorder	N/A
Metabolism of reactive oxygen species	0			Quantity of endothelial cells	N/A
Hemostasis	0			Rasmussen encephalitis	N/A
Replication of RNA virus	0			Brain glioma	N/A
Alzheimer disease or frontotemporal dementia	0			Immunodeficiency	N/A
Secretion of molecule	0			Skin infection by Candida	N/A
Early breast cancer	0			Preservation of cells	N/A
Cell death of fibroblast cell lines	0			Visceromegaly	N/A
Prostatic tumor	0			Primary immunodeficiency disorder	N/A
Apoptosis of neurons	0			Uptake of green fluorescent protein	N/A
Advanced adenocarcinoma	0			Dissociation of odontoblasts	N/A
Hydrolysis of nucleotide	0			Stage II epithelial cancer	N/A
Cell death of neuroblastoma cell lines	0			Drusenoid	N/A
Proliferation of endothelial cells	0			Localization of phagosomes	N/A
Stage II breast cancer	0			Bleeding of atherosclerotic lesion	N/A
Invasion of breast cancer cell lines	0			Cellularity of atherosclerotic lesion	N/A
Ductal carcinoma	0			Mucormycosis	N/A
Quantity of cells	0			Abnormal morphology of bone	N/A
Processing of mRNA	4.86523			Formation of vesicles	N/A
Concentration of lipid	0			Cancer of head	N/A
Formation of filopodia	0			Methylation of protein	N/A
Metabolism of purine nucleotide	0			Oral candidiasis	N/A
Respiratory system tumor	0			Malignant myeloid neoplasm	N/A
Cellular infiltration	0			Processing of mRNA	N/A
Formation of actin filaments	0			Atherosclerosis of aortic root	N/A
Development of epithelial tissue	0			Retinitis pigmentosa type 70	N/A
Fragmentation of Golgi apparatus	0			Acute leukemia	N/A
Growth of neurites	0			Focal segmental glomerulosclerosis type 6	N/A
Cellularity of atherosclerotic lesion	4.77743			Degranulation of neutrophils	N/A
Recurrent lymphocytic cancer	0			Hyper-IgE syndrome	N/A
Interaction of leukemia cell lines	0			Genital tract cancer	N/A
Lymphoproliferative disorder	4.75771			Pelvic cancer	N/A
Burn	4.75485			Severe sepsis	N/A
Cystadenocarcinoma	0			Cognitive flexibility	N/A
Homing of tumor cell lines	0			Sideroblastic anemia with B-cell immunodeficiency, periodic fevers, and developmental delay	N/A
Invasion of malignant tumor	0			Gastrointestinal adenocarcinoma	N/A
Organization of cellular membrane	0			Endometrial carcinoma	N/A
Bladder cancer	0			Metastatic non-small cell lung carcinoma	N/A
Stage IV non-small cell lung carcinoma	0			Hypertrophy of cardiomyocytes	N/A
Outgrowth of cells	0			Small GTPase mediated signal transduction	N/A
Aggregation of blood cells	0			Uterine cancer	N/A
Alzheimer disease	0			Spondylometaepiphyseal dysplasia, short limb-hand type	N/A
Pancreatic carcinoma	0			Ploidy of cells	N/A
Breast or ovarian carcinoma	0			Obesity	N/A
Nonsquamous non-small cell lung carcinoma	0			Recurrent cancer	N/A
Cellular homeostasis	0			Stage I adenocarcinoma	N/A
Primary neoplasm	0			Breast cancer	N/A
Development of body trunk	0			Immunodeficiency 23	N/A
Stabilization of protein	0			Infection by Pichia kudriavzevii	N/A
Stage I-II tumor	0			Genitourinary adenocarcinoma	N/A
Breast carcinoma	0			Curvature of head	N/A
Stage II epithelial cancer	0			Abnormal morphology of lung	N/A
Organization of fibrils	0			Thyroid gland tumor	N/A
Formation of vesicles	0			Oral cavity carcinoma	N/A
Fusion of vesicles	0			Tauopathy	N/A
Parkinsonism	0			Advanced BRAF V600E mutation positive non-small cell lung cancer	N/A
Binding of extracellular matrix	0			Lethal congenital contracture syndrome type 7	N/A
Metastatic non-small cell lung carcinoma	0			Hyperpigmentation	N/A
Catabolism of hydrogen peroxide	0			Atherogenesis	N/A
Male genital neoplasm	0			Abnormal morphology of mesangial matrix	N/A
Stage I adenocarcinoma	0			Invasive serous surface papillary ovarian carcinoma	N/A
Metabolism of nucleotide	0			Breast carcinoma	N/A
Infiltration by connective tissue cells	0			Peyronie disease	N/A
Response of tumor cell lines	0			Endocrine gland tumor	N/A
Stage II-IV breast cancer	0			Stage II-IV breast cancer	N/A
Stage IV non-squamous lung carcinoma	0			Morphology of limb bone	N/A
Bleeding	0			Size of tumor cell lines	N/A
Neurological signs	0			Clearance of mesothelial cells	N/A
Stage IV solid tumor	0			Stenosis of ureter	N/A
Immune response of cells	0			Size of head	N/A
Huntington Disease	0			Morphology of aortic valve	N/A
Progressive neuromuscular disease	0			Connective tissue tumor	N/A
Advanced BRAF V600E mutation positive non-small cell lung cancer	0			Primary neoplasm	N/A
Recurrent skin cancer	0			Transport of Golgi vesicles	N/A
Metastatic BRAF V600E mutation positive non-small cell lung cancer	0			Morphology of myelin sheath	N/A
Chronic pancreatitis	0			Polyploidy of cells	N/A
Refractory lymphocytic cancer	0			Non-colon gastrointestinal cancer	N/A
Allergy	0			Cerebral disorder	N/A
Stage IV epithelial cancer	0			Dissociation of mitochondrial matrix	N/A
Cell death of cortical neurons	0			Organization of actin filaments	N/A
Movement of vascular endothelial cells	0			Cystadenocarcinoma	N/A
Grade 3 breast carcinoma	0			Refractory lymphocytic cancer	N/A
Stage IB-II non-small cell lung cancer	0			Fusariosis	N/A
Metabolism of dicarboxylic acid	0			Upper gastrointestinal tract cancer	N/A
Cell movement of breast cell lines	0			Cutaneous melanoma	N/A
Inflammation of lung	4.43651			Stabilization of mRNA	N/A
Metastatic melanoma	0			Adult form Niemann-Pick disease type C1	N/A
Stage IV advanced non-small cell lung carcinoma	0			Reorganization of actin cytoskeleton	N/A
Quantity of actin filaments	0			Schizophrenia	N/A
Branching of cells	0			Quantity of ganglioside GM2	N/A
Advanced ovarian cancer	0			Systemic autoimmune syndrome	N/A
Tubular adenocarcinoma	0			Entry into cell cycle progression of fibrosarcoma cells	N/A
Survival of organism	0			Severe psychological disorder	N/A
Advanced large cell lung carcinoma	0			Limb defect	N/A
Hepatocellular carcinoma	4.37279			Cataract disease	N/A
Acute lymphoblastic lymphoma	0			Hepatocellular carcinoma	N/A
Prostate cancer	0			Familial encephalopathy	N/A
Stage IV large cell lung carcinoma	0			Organization of fibrils	N/A
Serous adenocarcinoma	0			Cytostasis of brain cancer cell lines	N/A
Cell movement of myeloid cells	0			Clearance of cholesterol	N/A
Stage I-III lung squamous cell carcinoma	0			Organization of extracellular matrix	N/A
Progressive muscular dystrophy	0			Hematuria	N/A
Cell viability of colorectal cancer cell lines	0			Niemann-Pick disease, type D	N/A
Progressive metastatic lung cancer	0			Inhibition of Escherichia coli 25922	N/A
Stabilization of mRNA	0			Organization of cellular membrane	N/A
Rasmussen encephalitis	0			Spindle checkpoint of cervical cancer cell lines	N/A
Oral cavity carcinoma	0			Quantity of sphinganine	N/A
Quantity of asialo GM2 ganglioside	4.30147			Quantity of asialo GM2 ganglioside	N/A
Pancreatic adenocarcinoma	0			Pelvic adenocarcinoma	N/A
Esophageal squamous cell carcinoma	0			Advanced serous ovarian adenocarcinoma	N/A
Stage I-II cancer	0			Regrowth of fibroblast cell lines	N/A
Recurrent fallopian tube serous adenocarcinoma	0			Pelvic serous carcinoma	N/A
Accumulation of filaments	0			Methylation of epinephrine	N/A
Redistribution of lipid	0			Quantity of thalamic cells	N/A
Fusion of cellular membrane	0			Abnormal morphology of renal glomerulus	N/A
L group histiocytosis	0			Stage IV non-small cell lung carcinoma	N/A
MLL translocation acute lymphocytic leukemia	0			Chronic pancreatitis	N/A
Size of cells	0			Mass of placenta	N/A
Gastro-esophageal carcinoma	0			Advanced adenocarcinoma	N/A
Relapsed metastasis	0			Stage IV epithelial cancer	N/A
Peritoneal carcinoma	0			Apoptosis of preodontoblasts	N/A
Metabolism of sterol	0			Plexiform neurofibroma	N/A
Relapsed lymphocytic cancer	0			Sea-blue histiocyte syndrome	N/A
Cell movement of monocytes	0			Astrocytosis of brain	N/A
Breast adenocarcinoma	0			Proliferation of ectomesenchymal cells	N/A
Morphology of nervous tissue	0			Tongue carcinoma	N/A
Malignant neoplasm of male genital organ	0			Low grade brain glioma	N/A
Binding of leukemia cell lines	0			Cell death of osteosarcoma cells	N/A
High-risk neoplasia	0			Malignant genitourinary solid tumor	N/A
Autosomal recessive myopathy	0			Recurrent fallopian tube serous adenocarcinoma	N/A
Hepatitis B virus-related hepatocellular carcinoma	0			Severe COVID-19	N/A
Unresectable recurrent non-small cell lung cancer	0			Dementia	N/A
Invasive breast carcinoma	0			Eosinophilia	N/A
Development of neurons	0			Stage IV advanced non-small cell lung carcinoma	N/A
Gene rearrangement positive acute lymphoblastic leukemia	0			Fibrous tissue tumor	N/A
Tongue carcinoma	0			Progressive encephalopathy	N/A
Cell viability of embryonic stem cell lines	0			Muscle tumor	N/A
Primary solid tumor	0			Homeostasis of cholesterol	N/A
Recurrent cancer	0			Genevieve type spondyloepimetaphyseal dysplasia	N/A
Primary tumor	0			Elimination of dopamine	N/A
Remodeling of actin filaments	0			Grade 3 breast carcinoma	N/A
Transport of Golgi vesicles	0			Arrest in cell cycle progression of oocytes	N/A
Maintenance of intercellular junctions	0			Morphology of cellular protrusions	N/A
Shape change of fibroblast cell lines	0			Autosomal dominant spastic paraplegia type 3	N/A
Advanced serous ovarian adenocarcinoma	0			Relapsed lymphocytic cancer	N/A
Replication of Influenza A virus	0			Acrocephalopolysyndactyly type II	N/A
Storage of lipid	4.17234			Abnormality of limb	N/A
Metastatic KRAS mutation positive malignant solid tumor	0			Vascular lesion	N/A
Mixed glioma	0			Dystrophy of muscle	N/A
Advanced estrogen receptor positive breast cancer	0			Primary atelectasis	N/A
Visceral metastasis	0			Release of cholesterol	N/A
Aggregation of blood platelets	0			Endometrium tumor	N/A
Morphology of cellular protrusions	0			Autosomal dominant mental retardation type 44	N/A
Ductal breast carcinoma	0			Metabolism of cellular protein	N/A
Stage I lung adenocarcinoma	0			Morphology of limb	N/A
Metastasis of cells	0			Metastatic KRAS mutation positive malignant solid tumor	N/A
Infectious lung disease	4.1378			Conversion of L-proline	N/A
Diabetic foot ulcer disorder	4.07842			Termination of spindle checkpoint of cervical cancer cell lines	N/A
Abnormal morphology of renal glomerulus	4.05544			Autosomal dominant intellectual developmental disorder with macrocephaly type 63	N/A
Bethlem myopathy	4.00161			Neuromuscular disease	N/A
Plexiform neurofibroma	3.87798			Malignant neoplasm of large intestine	N/A
Cell death of fibroblasts	3.83703			Head and neck carcinoma	N/A
Size of body	3.82817			Lymphoproliferative disorder	N/A
Clearance of cholesterol	3.78093			Atherosclerosis of carotid sinus	N/A
Lesioning of aorta	3.78093			Methylation of isoproterenol	N/A
Splicing of mRNA	3.78014			Quantity of vascular endothelial cells	N/A
Quantity of lung cells	3.68972			Stenosis of spiral modiolar artery	N/A
Size of animal	3.68927			Interdigital tinea pedis	N/A
Nerve sheath tumor	3.68026			Prolonged psychosis	N/A
Abnormal morphology of digit	3.64359			Uterine tumor	N/A
Transcription-coupled nucleotide-excision repair	3.60705			Emery-Dreifuss muscular dystrophy	N/A
Accumulation of sphingomyelin	3.606			Quantity of lung cells	N/A
Severe sepsis	3.56249			Plasma cell dyscrasia	N/A
Abnormal morphology of head	3.50709			Morphogenesis of artery	N/A
Metabolism of cellular protein	3.4724			Degranulation of blood platelets	N/A
Quantity of sphinganine	3.46104			Grade 4 high grade glioma	N/A
Surface area of atherosclerotic lesion	3.46104			Methylation of dopamine	N/A
Immunodeficiency	3.4043			G1 phase of fibroblast cell lines	N/A
Abnormal morphology of kidney	3.39851			Hepatitis B virus-related hepatocellular carcinoma	N/A
Grade 3-4 glioma cancer	3.38377			Stage I-III lung squamous cell carcinoma	N/A
Apoptosis of connective tissue cells	3.37099			Morphology of head	N/A
Abnormal morphology of respiratory system	3.36687			Genitourinary carcinoma	N/A
Morphology of head	3.30455			Breast adenocarcinoma	N/A
Ploidy of tumor cell lines	3.29186			Refractory advanced cancer	N/A
Ullrich congenital muscular dystrophy	3.26418			Hereditary antithrombin III deficiency	N/A
Peyronie disease	3.25839			Large intestine carcinoma	N/A
Advanced Dupuytren contracture	3.25839			Coffin-Siris syndrome type 5	N/A
Preservation of cells	3.22928			Advanced Dupuytren contracture	N/A
Quantity of ganglioside GM2	3.22928			Density of vasa vasorum	N/A
Catabolism of lipoprotein	3.22928			Inflammation of muscle	N/A
M phase of fibroblasts	3.13354			Chromoblastomycosis	N/A
Cerebral disorder	3.09172			Aggressive prostate carcinoma	N/A
Leukemia	3.07582			Ullrich congenital muscular dystrophy type 2	N/A
Efflux of cholesterol	3.04971			Mature lymphocytic neoplasm	N/A
Hyper-IgE syndrome	3.04755			Female genital tract cancer	N/A
Efflux of phosphatidylcholine	3.04755			Expansion of tunica media	N/A
Malignant myeloid neoplasm	3.04241			Benign pelvic disease	N/A
Development of neuroepithelial tumor	2.99951			Huntington Disease	N/A
Bone marrow cancer	2.97949			Relapsed metastasis	N/A
Atherosclerosis of aortic sinus	2.96954			Grade 3-4 glioma cancer	N/A
Cleavage of embryo	2.96954			Splicing of mRNA	N/A
Formation of fatty lesion	2.96954			Morphology of nervous tissue	N/A
Atherosclerosis of aortic arch	2.96954			Mature B cell malignant tumor	N/A
Morphology of myelin sheath	2.96682			Childhood central nervous system tumor	N/A
Grade 4 high grade glioma	2.9659			Infection by Herpesviridae	N/A
Grade 4 malignant glioma	2.9659			Development of maxillary incisor	N/A
Grade 4 astrocytoma	2.9659			Multinucleation of somatic cells	N/A
Brain astrocytoma	2.94719			Acute lymphoblastic lymphoma	N/A
Abnormality of limb	2.9112			Skin cancer	N/A
Quantity of ganglioside GM1	2.89815			Mixed glioma	N/A
Necrosis of prostate cancer cell lines	2.87441			Deformation of thalamus	N/A
Export of molecule	2.86848			L group histiocytosis	N/A
Primary immunodeficiency disorder	2.86569			Infection by Aspergillus	N/A
Brain cancer	2.84742			Colorectal tumor	N/A
Apoptosis of fibroblasts	2.84447			Surface area of atherosclerotic lesion	N/A
Entry into M phase	2.83236			Kyphoscoliosis	N/A
Replication of mitochondrial DNA	2.83236			Uterine smooth muscle tumor	N/A
Maturation of lung	2.83236			Colorectal carcinoma	N/A
Obesity	2.82838			Lesioning of aortic root	N/A
Quantity of endothelial cells	2.82105			Catabolism of lipoprotein	N/A
Acute lung injury	2.80859			Microfluidity of Plasma Membrane	N/A
Endometrial carcinoma	2.79403			Lack of molar root	N/A
Deposition of lipid	2.77624			Morphology of neurites	N/A
Familial combined hyperlipidemia	2.77138			Infection by Fusarium	N/A
Quantity of type II pneumocytes	2.77138			Deposition of lipid	N/A
Kyphoscoliosis	2.77138			Warburg-Cinotti syndrome	N/A
Morphology of cardiac valve	2.75446			Anemia	N/A
Apoptosis of brain cells	2.7534			Myeloid leukemia	N/A
Apoptosis of tubular cells	2.73308			Rearrangement of actin bundles	N/A
Release of cholesterol	2.71455			Quantity of ganglioside GM3	N/A
Thickness of heart ventricle	2.71455			Systemic infection by Candida	N/A
Excretion of cholesterol	2.71455			Abnormal morphology of basement membrane	N/A
Contracture	2.71455			Inactivation of norepinephrine	N/A
Homeostasis of cholesterol	2.71327			Transport of endosomes	N/A
Schizophrenia	2.71013			Stage II cancer	N/A
Organization of actin cytoskeleton	2.70552			Abnormal morphology of kidney	N/A
Organization of actin filaments	2.68873			Stage IV malignant tumor	N/A
Abnormal morphology of bone	2.68619			Autosomal dominant Emery-Dreifuss muscular dystrophy	N/A
Apoptosis of kidney cells	2.67662			Homeostasis of lipid	N/A
Size of tumor cell lines	2.67123			Secretion of cholesterol	N/A
Abnormal morphology of nose	2.67123			Relapsed metastatic KRAS mutation positive non-small-cell lung cancer	N/A
Cell cycle progression of neuroglia	2.66135			Retinitis pigmentosa and erythrocytic microcytosis	N/A
Quantity of lactosylceramide	2.66135			Recurrent skin cancer	N/A
Lung injury	2.65428			Abnormal morphology of spiral modiolar artery	N/A
Vascularization	2.63433			Tumorigenesis of gastrointestinal tumor	N/A
Development of lung tumor	2.62543			Autosomal dominant mental retardation type 35	N/A
Chronic renal failure	2.62311			Head and neck cancer	N/A
Metabolism of amino acid analogs	2.61252			Storage of triacylglycerol	N/A
Morphology of neurites	2.60159			Glioma cancer	N/A
Gliomatosis cerebri	2.59896			Hypertrophy of mesencephalon	N/A
Hereditary connective tissue disorder	2.59837			Autism spectrum disorder or intellectual disability	N/A
Migration of granulocytes	2.58193			Lipoprotein glomerulopathy	N/A
Methylation of protein	2.575			Colorectal cancer	N/A
Acute respiratory distress syndrome	2.57207			Organization of actin cytoskeleton	N/A
Abnormal morphology of lens fiber cells	2.56422			Metabolism of formic acid	N/A
Atherosclerosis of aortic root	2.56422			Morphology of axo-glial junction	N/A
Spindle checkpoint of cervical cancer cell lines	2.56422			Parkinsonism	N/A
Primary atelectasis	2.56422			Stage I-II tumor	N/A
Hyperplasia of liver	2.56422			Low grade ovarian serous micropapillary carcinoma	N/A
Limb defect	2.55753			Ductal breast carcinoma	N/A
Aortic atherosclerosis	2.55669			Morphology of nervous system	N/A
Morphology of respiratory tract	2.54974			Cell cycle progression of neuroglia	N/A
Quantity of ganglioside GM3	2.51962			Refractory metastasis	N/A
Abnormal morphology of spermatogonia	2.51962			Apoptosis of embryoblast	N/A
Infection by Herpesviridae	2.50265			Formation of actin bundles	N/A
Length of neurons	2.49588			Advanced large cell lung carcinoma	N/A
Formation of thrombus	2.48627			Alopecia of epidermis	N/A
Abnormal morphology of glomerular capillary	2.47732			Large intestine adenocarcinoma	N/A
Polyploidy of cells	2.47732			Colon cancer	N/A
Morphology of limb	2.45841			Female genital tract serous carcinoma	N/A
Endometrial adenocarcinoma	2.44179			Thickness of heart ventricle	N/A
Cell death of pyramidal neurons	2.43708			Endocrine cancer	N/A
Morphology of axons	2.43379			Advanced ovarian cancer	N/A
Oligomerization	2.41998			Metastatic BRAF V600E mutation positive non-small cell lung cancer	N/A
Cell cycle progression	2.40618			Morphology of axons	N/A
Chronic kidney disease	2.3997			Infection by Microsporum gypseum	N/A
Metabolism of folic acid	2.39874			Formation of thrombus	N/A
Purkinje cell degeneration	2.39874			Utilization of 2-hydroxyestradiol	N/A
Apoptosis of cerebral cortex cells	2.39391			Quantity of ganglioside GM1	N/A
Abnormality of the upper limb	2.39391			Entry into cell cycle progression of melanoma cells	N/A
Mitosis	2.39333			Low grade invasive peritoneal serous micropapillary adenocarcinoma	N/A
Inflammation of body cavity	2.38726			Esophageal candidiasis	N/A
Complement component C4A deficiency	2.38656			Arrest in spindle checkpoint of oocytes	N/A
Interconversion of NAD+	2.38656			Unresectable recurrent non-small cell lung cancer	N/A
Cardiofaciocutaneous syndrome type 3	2.38656			Abnormal morphology of digit	N/A
Hypertrophy of diencephalon	2.38656			Homeostasis of sulfatides	N/A
Inactivation of epinephrine	2.38656			Primary adenocarcinoma	N/A
Dissociation of mitochondrial outer membrane	2.38656			Dermatomyositis	N/A
Hereditary sensory neuropathy type ID	2.38656			Disorder of basal ganglia	N/A
Ploidy of fibrosarcoma cell lines	2.38656			Progressive muscular dystrophy	N/A
Activation of superior temporal gyrus	2.38656			Association of actin	N/A
Association of fibroblasts	2.38656			Primary solid tumor	N/A
Deformation of forebrain	2.38656			Grade 1 invasive serous peritoneal adenocarcinoma	N/A
Mild growth failure	2.38656			Grade 4 malignant glioma	N/A
Binding of chondroitin sulfate proteoglycan	2.38656			Deformation of face	N/A
Mitotic exit of somatic cells	2.38656			Endometrioid endometrial adenocarcinoma	N/A
Cell saturation density of fibroblasts	2.38656			Diabetic foot ulcer disorder	N/A
Initiation of anaphase of keratinocytes	2.38656			Oligomerization	N/A
Checkpoint control of ovarian cancer cells	2.38656			Abdominal cancer	N/A
Refractory oropharyngeal candidiasis	2.38656			Efflux of phosphatidylcholine	N/A
Cognitive stability	2.38656			Early breast cancer	N/A
Skin infection by Candida	2.38656			G0/S phase transition of fibroblast cell lines	N/A
Uptake of green fluorescent protein	2.38656			Leakage of carotid artery	N/A
Dissociation of odontoblasts	2.38656			Colon carcinoma	N/A
Drusenoid	2.38656			Processing of RNA	N/A
Localization of phagosomes	2.38656			Female genital tract adenocarcinoma	N/A
Bleeding of atherosclerotic lesion	2.38656			Gliomatosis cerebri	N/A
Mucormycosis	2.38656			Invasive breast carcinoma	N/A
Oral candidiasis	2.38656			Morphology of respiratory tract	N/A
Retinitis pigmentosa type 70	2.38656			Infection by Fusarium solani	N/A
Focal segmental glomerulosclerosis type 6	2.38656			Abnormal morphology of limb	N/A
Cognitive flexibility	2.38656			Endocrine carcinoma	N/A
Sideroblastic anemia with B-cell immunodeficiency, periodic fevers, and developmental delay	2.38656			Infection by human herpesvirus 3	N/A
Spondylometaepiphyseal dysplasia, short limb-hand type	2.38656			Formation of lung	N/A
Immunodeficiency 23	2.38656			Breakdown of dopamine	N/A
Infection by Pichia kudriavzevii	2.38656			Transcription-coupled nucleotide-excision repair	N/A
Curvature of head	2.38656			Abnormal morphology of spermatogonia	N/A
Lethal congenital contracture syndrome type 7	2.38656			Abnormal function of skeleton	N/A
Clearance of mesothelial cells	2.38656			Normotriglyceridemic hypobetalipoproteinemia	N/A
Stenosis of ureter	2.38656			Mature B-cell lymphoma	N/A
Dissociation of mitochondrial matrix	2.38656			Hereditary connective tissue disorder	N/A
Fusariosis	2.38656			Pyrimidine 5'-nucleotidase deficient hemolytic anemia	N/A
Adult form Niemann-Pick disease type C1	2.38656			Pancreatic adenocarcinoma	N/A
Entry into cell cycle progression of fibrosarcoma cells	2.38656			MAPKKK cascade	N/A
Cytostasis of brain cancer cell lines	2.38656			Metastatic melanoma	N/A
Niemann-Pick disease, type D	2.38656			Breast or ovarian cancer	N/A
Inhibition of Escherichia coli 25922	2.38656			High-risk neoplasia	N/A
Regrowth of fibroblast cell lines	2.38656			Extrapulmonary aspergillosis	N/A
Methylation of epinephrine	2.38656			Ductal carcinoma	N/A
Quantity of thalamic cells	2.38656			Non-Hodgkin lymphoma	N/A
Apoptosis of preodontoblasts	2.38656			Abnormal morphology of digestive system	N/A
Sea-blue histiocyte syndrome	2.38656			Prostatic tumor	N/A
Proliferation of ectomesenchymal cells	2.38656			Candidiasis of lung	N/A
Genevieve type spondyloepimetaphyseal dysplasia	2.38656			Protrusions of forebrain	N/A
Elimination of dopamine	2.38656			Regression of fatty lesion	N/A
Arrest in cell cycle progression of oocytes	2.38656			Production of germinal center B lymphocytes	N/A
Autosomal dominant spastic paraplegia type 3	2.38656			Abdominal adenocarcinoma	N/A
Acrocephalopolysyndactyly type II	2.38656			Development of genital tumor	N/A
Autosomal dominant mental retardation type 44	2.38656			Leukemia	N/A
Conversion of L-proline	2.38656			Accumulation of sphingomyelin	N/A
Termination of spindle checkpoint of cervical cancer cell lines	2.38656			Burn	N/A
Autosomal dominant intellectual developmental disorder with macrocephaly type 63	2.38656			Hepatomegaly	N/A
Atherosclerosis of carotid sinus	2.38656			Cleavage of embryo	N/A
Methylation of isoproterenol	2.38656			Nerve sheath tumor	N/A
Stenosis of spiral modiolar artery	2.38656			Organization of filaments	N/A
Interdigital tinea pedis	2.38656			Enlargement of cells	N/A
Prolonged psychosis	2.38656			Nonpituitary endocrine tumor	N/A
Methylation of dopamine	2.38656			Waldenström macroglobulinemia	N/A
Hereditary antithrombin III deficiency	2.38656			Cellular infiltration by inflammatory leukocytes	N/A
Coffin-Siris syndrome type 5	2.38656			Pseudohypoaldosteronism type IIE	N/A
Density of vasa vasorum	2.38656			Delay in initiation of removal of interdigital web	N/A
Chromoblastomycosis	2.38656			Complement component C4B deficiency	N/A
Aggressive prostate carcinoma	2.38656			Polyploidy of intestinal cell lines	N/A
Ullrich congenital muscular dystrophy type 2	2.38656			Congenital hypomyelinating neuropathy type 3	N/A
Expansion of tunica media	2.38656			Gastrointestinal carcinoma	N/A
Development of maxillary incisor	2.38656			Accumulation of transport vesicles	N/A
Multinucleation of somatic cells	2.38656			Ingestion of thymocytes	N/A
Deformation of thalamus	2.38656			Stage IB-II non-small cell lung cancer	N/A
Infection by Aspergillus	2.38656			Atrophy of ventricular myocytes	N/A
Lesioning of aortic root	2.38656			Breast or ovarian carcinoma	N/A
Microfluidity of Plasma Membrane	2.38656			Diabetes mellitus	N/A
Lack of molar root	2.38656			Juvenile Niemann-Pick disease type C1	N/A
Infection by Fusarium	2.38656			Metabolism of levodopa	N/A
Warburg-Cinotti syndrome	2.38656			Hydrolysis of dADP	N/A
Systemic infection by Candida	2.38656			Acute respiratory distress syndrome	N/A
Inactivation of norepinephrine	2.38656			Trapping of odontoblasts	N/A
Retinitis pigmentosa and erythrocytic microcytosis	2.38656			B-cell neoplasm	N/A
Abnormal morphology of spiral modiolar artery	2.38656			Size of embryo	N/A
Autosomal dominant mental retardation type 35	2.38656			Deformation of hypothalamus	N/A
Hypertrophy of mesencephalon	2.38656			Morphology of vertebral column	N/A
Lipoprotein glomerulopathy	2.38656			Peritoneal carcinoma	N/A
Metabolism of formic acid	2.38656			Colon adenocarcinoma	N/A
Morphology of axo-glial junction	2.38656			Bladder cancer	N/A
Infection by Microsporum gypseum	2.38656			Urinary tract cancer	N/A
Utilization of 2-hydroxyestradiol	2.38656			Grade 4 astrocytoma	N/A
Entry into cell cycle progression of melanoma cells	2.38656			Excretion of cholesterol	N/A
Esophageal candidiasis	2.38656			Genital tumor	N/A
Arrest in spindle checkpoint of oocytes	2.38656			Degradation of epinephrine	N/A
Homeostasis of sulfatides	2.38656			Quantity of lactosylceramide	N/A
Association of actin	2.38656			Metabolism of purine nucleotide	N/A
Deformation of face	2.38656			Quantity of epithelial tissue	N/A
G0/S phase transition of fibroblast cell lines	2.38656			Regrowth of lung cell lines	N/A
Leakage of carotid artery	2.38656			Lung injury	N/A
Infection by Fusarium solani	2.38656			Intra-abdominal infection by Candida	N/A
Infection by human herpesvirus 3	2.38656			Hereditary myopathy	N/A
Breakdown of dopamine	2.38656			Congenital malformation of face	N/A
Normotriglyceridemic hypobetalipoproteinemia	2.38656			Alzheimer disease	N/A
Pyrimidine 5'-nucleotidase deficient hemolytic anemia	2.38656			Primary carcinoma	N/A
Extrapulmonary aspergillosis	2.38656			Neck neoplasm	N/A
Candidiasis of lung	2.38656			Quantity of NADPH	N/A
Protrusions of forebrain	2.38656			Splicing of RNA	N/A
Regression of fatty lesion	2.38656			Formation of fatty lesion	N/A
Production of germinal center B lymphocytes	2.38656			M phase of fibroblasts	N/A
Pseudohypoaldosteronism type IIE	2.38656			Metabolism of folic acid	N/A
Delay in initiation of removal of interdigital web	2.38656			Gastrointestinal tract cancer	N/A
Complement component C4B deficiency	2.38656			Brain astrocytoma	N/A
Polyploidy of intestinal cell lines	2.38656			Glucocorticoid deficiency 4 with mineralocorticoid deficiency	N/A
Congenital hypomyelinating neuropathy type 3	2.38656			Transmission of lipid	N/A
Accumulation of transport vesicles	2.38656			Extrapulmonary blastomycosis	N/A
Ingestion of thymocytes	2.38656			Brain cancer	N/A
Atrophy of ventricular myocytes	2.38656			Metabolism of amino acid analogs	N/A
Juvenile Niemann-Pick disease type C1	2.38656			Mature B-cell neoplasm	N/A
Metabolism of levodopa	2.38656			Brain metastasis	N/A
Hydrolysis of dADP	2.38656			Abnormal morphology of myelin sheath	N/A
Trapping of odontoblasts	2.38656			Length of dendritic spines	N/A
Deformation of hypothalamus	2.38656			Pulmonary blastomycosis	N/A
Degradation of epinephrine	2.38656			Accumulation of cholesterol	N/A
Regrowth of lung cell lines	2.38656			Uterine leiomyoma	N/A
Intra-abdominal infection by Candida	2.38656			Delay in formation of digit	N/A
Glucocorticoid deficiency 4 with mineralocorticoid deficiency	2.38656			Redistribution of lipid	N/A
Extrapulmonary blastomycosis	2.38656			Mesenteric ischemia	N/A
Pulmonary blastomycosis	2.38656			Atherosclerosis of aortic arch	N/A
Delay in formation of digit	2.38656			Advanced estrogen receptor positive breast cancer	N/A
Mesenteric ischemia	2.38656			Morphology of bone	N/A
Hypopigmentation of retinal pigment epithelium	2.38656			Central nervous system cancer	N/A
Congenital disorders of glycosylation type 2a	2.38656			Nucleocytoplasmic shuttling of molecule	N/A
Inactivation of dopamine	2.38656			Prostate cancer	N/A
Hypertrophy of mantle layer	2.38656			Stage I-II cancer	N/A
Hyperpigmentation of retinal pigment epithelium	2.38656			Hypopigmentation of retinal pigment epithelium	N/A
Bethlem myopathy type 2	2.38656			Thyroid carcinoma	N/A
Infection by Scedosporium	2.38656			Congenital disorders of glycosylation type 2a	N/A
Formation of facial nucleus	2.38656			Accumulation of cholesterol ester	N/A
Mild hypertriglyceridemia	2.38656			Entry into M phase	N/A
Surface area of femur	2.38656			Autosomal recessive myopathy	N/A
Arborization of apical processes	2.38656			Development of neuroepithelial tumor	N/A
Invasive infection	2.38656			Chronic renal failure	N/A
Abnormal morphology of quadriceps femoris	2.38656			Tubular adenocarcinoma	N/A
Localization of dopamine	2.38656			Metabolism of dicarboxylic acid	N/A
Coccidioidomycosis	2.38656			Bethlem myopathy	N/A
Infection by Scedosporium apiospermum	2.38656			Apoptosis of tissue	N/A
Combined oxidative phosphorylation deficiency 27	2.38656			Gastro-esophageal carcinoma	N/A
Infection by Arthroderma otae	2.38656			Thyroid cancer	N/A
Triosephosphate isomerase deficiency	2.38656			Multiple cancers	N/A
Pathogenesis of retinal pigment epithelium	2.38656			Inactivation of dopamine	N/A
Mycetoma	2.38656			Aldosterone producing adrenocortical adenoma	N/A
Abnormal morphology of limb	2.37649			Spondyloepimetaphyseal dysplasia	N/A
Acute leukemia	2.3736			Replication of mitochondrial DNA	N/A
Visceromegaly	2.37283			Delay in mitosis of cervical cancer cell lines	N/A
Aldosterone producing adrenocortical adenoma	2.37273			Stage IIIB-IV non-small cell lung cancer	N/A
Abnormal morphology of digestive system	2.36379			Hypertrophy of mantle layer	N/A
Morphology of aortic valve	2.36211			Benign connective or soft tissue neoplasm	N/A
Quantity of vascular endothelial cells	2.36211			Abnormality of the upper limb	N/A
Storage of triacylglycerol	2.36211			Length of neurons	N/A
Length of dendritic spines	2.36211			Male genital neoplasm	N/A
Transcription	2.35005			Purkinje cell degeneration	N/A
Severe psychological disorder	2.33448			Hyperpigmentation of retinal pigment epithelium	N/A
Degeneration of embryoblast	2.32705			Malignant neoplasm of male genital organ	N/A
Delay in mitosis of cervical cancer cell lines	2.32705			Juvenile dermatomyositis	N/A
Endometrioid endometrial adenocarcinoma	2.32491			Pancreatic cancer	N/A
Eosinophilia	2.32053			Bethlem myopathy type 2	N/A
Perinatal death	2.31536			Cell death of pyramidal neurons	N/A
Transport of endosomes	2.31269			Anogenital cancer	N/A
Small GTPase mediated signal transduction	2.30982			Lesioning of aorta	N/A
Homeostasis of lipid	2.30686			Stage I lung adenocarcinoma	N/A
Quantity of epithelial tissue	2.30007			Infection by Scedosporium	N/A
Transcription of DNA	2.29454			Smooth muscle tumor	N/A
Transmission of lipid	2.29345			Stage IV large cell lung carcinoma	N/A
Ploidy of cells	2.29001			Stage IV non-squamous lung carcinoma	N/A
Morphology of vertebral column	2.29001			Formation of facial nucleus	N/A
Reorganization of actin cytoskeleton	2.27197			Mild hypertriglyceridemia	N/A
Myeloid leukemia	2.27099			Stage IV solid tumor	N/A
Hematuria	2.26118			Contracture	N/A
Morphogenesis of artery	2.26118			Differentiation of myofibroblasts	N/A
Abnormal morphology of myelin sheath	2.26118			Plasma cell neoplasm	N/A
Nucleocytoplasmic shuttling of molecule	2.26118			Tumorigenesis of reproductive tract	N/A
Atherogenesis	2.25576			Surface area of femur	N/A
Morphology of bone	2.25327			Stage II breast cancer	N/A
Repair of DNA	2.25212			Stabilization of protein	N/A
Cataract disease	2.24535			M phase of cervical cancer cell lines	N/A
G1 phase of fibroblast cell lines	2.24198			Arborization of apical processes	N/A
Accumulation of cholesterol	2.24198			Grade 1 invasive serous ovarian carcinoma	N/A
Abnormal morphology of liver	2.23382			Invasive infection	N/A
Colony formation	2.23318			Maturation of lung	N/A
Quantity of dendrites	2.23016			Subcutaneous tumor	N/A
Interconversion of nucleotide	2.23016			MLL translocation acute lymphocytic leukemia	N/A
Abnormal morphology of mesangial matrix	2.23016			Development of lung tumor	N/A
Mass of placenta	2.23016			Fibroma	N/A
Secretion of cholesterol	2.23016			Abnormal morphology of quadriceps femoris	N/A
Quantity of NADPH	2.23016			Homeostasis of triacylglycerol	N/A
Spondyloepimetaphyseal dysplasia	2.23016			Transport of transport vesicles	N/A
Size of head	2.22735			Localization of dopamine	N/A
Cellular infiltration by inflammatory leukocytes	2.21492			Morphology of cardiac valve	N/A
Size of embryo	2.21423			Coccidioidomycosis	N/A
Congenital malformation of face	2.20177			Maintenance of intercellular junctions	N/A
Astrocytosis of brain	2.20028			Hyperplasia of liver	N/A
Abnormal function of skeleton	2.20028			Upper gastrointestinal carcinoma	N/A
Formation of lung	2.19884			B cell cancer	N/A
Congenital neurological disorder	2.18089			Recurrent lymphocytic cancer	N/A
Morphology of limb bone	2.17692			Abnormal morphology of nose	N/A
Accumulation of cholesterol ester	2.17148			Infection by Scedosporium apiospermum	N/A
Familial glomerulopathy	2.17148			Acute lung injury	N/A
Hepatomegaly	2.16276			Pelvic tumor	N/A
Apoptosis of tissue	2.16276			B-cell non-Hodgkin lymphoma	N/A
Migration of neutrophils	2.16037			Infiltration by connective tissue cells	N/A
Enlargement of lymphoid organ	2.15191			Combined oxidative phosphorylation deficiency 27	N/A
M phase of cervical cancer cell lines	2.1501			Catabolism of hydrogen peroxide	N/A
Abnormal morphology of lung	2.14402			Abnormal morphology of respiratory system	N/A
Hepatic injury	2.14402			Connective or soft tissue tumor	N/A
Hyperpigmentation	2.14367			Infection by Arthroderma otae	N/A
Abnormal morphology of basement membrane	2.14367			COVID-19	N/A
Differentiation of myofibroblasts	2.14367			Triosephosphate isomerase deficiency	N/A
MAPKKK cascade	2.13378			Advanced stage carcinoma	N/A
Hypertrophy of cardiomyocytes	2.11988			Pathogenesis of retinal pigment epithelium	N/A
Effacement of pedicels	2.1168			Familial glomerulopathy	N/A
Homeostasis of triacylglycerol	2.1168			Mycetoma	N/A

## Sheet: Reg eff
© 2000-2021 QIAGEN. All rights reserved.
Analysis	ID	Consistency Score	Node Total	Regulator Total	Regulators	Target Total	Target Molecules in Dataset	Disease & Function Total	Diseases & Functions	Known Regulator-Disease/Function Relationship

## Sheet: Netw
© 2000-2021 QIAGEN. All rights reserved.
ID	Analysis	Molecules in Network	Score	Focus Molecules	Top Diseases and Functions
